# Supplementary material for: Withanolides from Physalis angulata L
Source: Acta Crystallogr E Crystallogr Commun. 2021 Jul 16;77(Pt 8):804–8. doi: 10.1107/S205698902100709X (PMC8340980; doi:10.1107/S205698902100709X)
Supplement: Supplementary file 1 [file e-77-00804-sup1.cif]

##############################################################################
#                                                                            #
# This CIF contains the data in a paper accepted for publication in          #
# Acta Crystallographica Section E. It conforms to the requirements of       #
# Notes for Authors for Acta Crystallographica Section E, and has been       #
# peer reviewed under the auspices of the IUCr Commission on Journals.       #
#                                                                            #
# Full details of the Crystallographic Information File format               #
# are given in the paper "The Crystallographic Information File (CIF):       #
# a New Standard Archive File for Crystallography" by S. R. Hall, F. H.      #
# Allen and I. D. Brown [Acta Cryst. (1991), A47, 655-685].                  #
#                                                                            #
# The current version of the core CIF dictionary is obtainable from          #
# ftp://ftp.iucr.org/pub/cif_core.dic.                                       #
#                                                                            #
# Software is freely available for graphical display of the structure(s)     #
# in this CIF. For information consult the CIF software page                 #
# http://www.iucr.org/resources/cif/software.                                #
#                                                                            #
# This file may be used for bona fide research purposes within the           #
# scientific community so long as proper attribution is given to the journal # 
# article from which it was obtained.                                        #
#                                                                            #
##############################################################################
data_I
_audit_creation_method     'SHELXL-2014/8'
_chemical_name_systematic
;\
(17<i>S</i>,20<i>R</i>,22<i>R</i>,24<i>R</i>,25<i>S</i>)-5\b,6\b:20,24-\
Diepoxy-4\b,25-dihydroxy-1-oxowith-2-en-26,22-olide chloroform solvate
;
_chemical_name_common
;
Physangulide B chloroform solvate
;
_chemical_formula_moiety     'C28 H38 O7, C H Cl3'
_chemical_formula_sum     'C29 H39 Cl3 O7'
_chemical_formula_iupac     'C28 H38 O7, C H Cl3'
_chemical_formula_weight     605.95
_chemical_melting_point     553(2)
_chemical_absolute_configuration     rm
_space_group_crystal_system     monoclinic
_space_group_name_H-M_alt     'P 21'
_space_group_name_Hall     'P 2yb'
loop_
    _space_group_symop_operation_xyz
    'x, y, z'
    '-x, y+1/2, -z'
_cell_length_a     7.3633(15)
_cell_length_b     15.952(3)
_cell_length_c     12.657(3)
_cell_angle_alpha     90
_cell_angle_beta     94.14(3)
_cell_angle_gamma     90
_cell_volume     1482.9(5)
_cell_formula_units_Z     2
_cell_measurement_reflns_used     7825
_cell_measurement_theta_min     5.5270
_cell_measurement_theta_max     75.9680
_cell_measurement_temperature     290.0(10)
_exptl_crystal_description     prizmatic
_exptl_crystal_colour     colorless
_exptl_crystal_size_max     0.50
_exptl_crystal_size_mid     0.34
_exptl_crystal_size_min     0.31
_exptl_crystal_density_diffrn     1.357
_exptl_crystal_density_meas     ?
_exptl_crystal_density_method     ?
_exptl_crystal_F_000     640
_exptl_absorpt_coefficient_mu     3.167
_exptl_absorpt_correction_type     multi-scan
_exptl_absorpt_process_details
;
(SADABS; Sheldrick, 2003)
;
_exptl_absorpt_correction_T_min     0.31586
_exptl_absorpt_correction_T_max     0.37548
_diffrn_ambient_temperature     290.0(10)
_diffrn_source     'Enhance (Cu) X-ray Source'
_diffrn_radiation_type     CuK\a
_diffrn_radiation_wavelength     1.54184
_diffrn_radiation_monochromator     'graphite'
_diffrn_measurement_device_type     'Rigaku Xcalibur, Ruby'
_diffrn_measurement_device     'four-circle diffractometer'
_diffrn_measurement_method     '\w scans'
_diffrn_detector     'CCD plate'
_diffrn_detector_area_resol_mean     10.2576
_diffrn_reflns_number     13820
_diffrn_reflns_av_R_equivalents     0.0282
_diffrn_reflns_av_unetI/netI     0.0231
_diffrn_reflns_theta_min     3.501
_diffrn_reflns_theta_max     75.902
_diffrn_reflns_theta_full     67.684
_diffrn_measured_fraction_theta_max     0.994
_diffrn_measured_fraction_theta_full     1.000
_diffrn_reflns_limit_h_min     -9
_diffrn_reflns_limit_h_max     9
_diffrn_reflns_limit_k_min     -19
_diffrn_reflns_limit_k_max     19
_diffrn_reflns_limit_l_min     -13
_diffrn_reflns_limit_l_max     15
_refine_special_details     ?
_reflns_number_total     5743
_reflns_number_gt     5622
_reflns_threshold_expression     'I > 2\s(I)'
_refine_ls_structure_factor_coef     Fsqd
_refine_ls_matrix_type     full
_refine_ls_R_factor_all     0.0423
_refine_ls_R_factor_gt     0.0416
_refine_ls_wR_factor_gt     0.1127
_refine_ls_wR_factor_ref     0.1134
_refine_ls_goodness_of_fit_ref     1.040
_refine_ls_restrained_S_all     1.040
_refine_ls_number_reflns     5743
_refine_ls_number_parameters     365
_refine_ls_number_restraints     1
_refine_ls_hydrogen_treatment     mixed
_refine_ls_weighting_scheme     calc
_refine_ls_weighting_details
              'w=1/[\s^2^(Fo^2^)+(0.0643P)^2^+0.4392P] where P=(Fo^2^+2Fc^2^)/3'
_atom_sites_solution_hydrogens     mixed
_atom_sites_solution_primary     direct
_atom_sites_solution_secondary     ?
_refine_ls_shift/su_max     0.000
_refine_ls_shift/su_mean     0.000
_refine_diff_density_max     0.405
_refine_diff_density_min     -0.338
_refine_ls_extinction_method     none
_refine_ls_extinction_coef     .
_refine_ls_abs_structure_details
;
Flack <i>x</i> determined using 2401 quotients
[(<i>I</i>^+^)-(<i>I</i>^-^)]/[(<i>I</i>^+^)+(<i>I</i>^-^)]
(Parsons  <i>et al.</i>, 2013)
;
_refine_ls_abs_structure_Flack     0.014(6)
loop_
    _atom_type_symbol
    _atom_type_description
    _atom_type_scat_dispersion_real
    _atom_type_scat_dispersion_imag
    _atom_type_scat_source
    'C' 'C' 0.0181 0.0091
                         'International Tables Vol C Tables 4.2.6.8 and 6.1.1.4'
    'H' 'H' 0.0000 0.0000
                         'International Tables Vol C Tables 4.2.6.8 and 6.1.1.4'
    'O' 'O' 0.0492 0.0322
                         'International Tables Vol C Tables 4.2.6.8 and 6.1.1.4'
    'Cl' 'Cl' 0.3639 0.7018
                         'International Tables Vol C Tables 4.2.6.8 and 6.1.1.4'
_computing_data_collection
;
CrysAlis PRO (Rigaku OD, 2018)
;
_computing_cell_refinement
;
CrysAlis PRO (Rigaku OD, 2018)
;
_computing_data_reduction
;
CrysAlis PRO (Rigaku OD, 2018)
;
_computing_structure_refinement
;
<i>SHELXL2014/8</i> (Sheldrick, 2015)
;
_computing_molecular_graphics
;
XP    (Sheldrick, 1998)
;
_computing_publication_material
;
SHELXTL (Sheldrick, 2008), PLATON (Spek, 2020) and publCIF
(Westrip, 2010)'
;
loop_
    _atom_site_type_symbol
    _atom_site_label
    _atom_site_fract_x
    _atom_site_fract_y
    _atom_site_fract_z
    _atom_site_U_iso_or_equiv
    _atom_site_adp_type
    _atom_site_calc_flag
    _atom_site_occupancy
    _atom_site_disorder_assembly
    _atom_site_disorder_group
    O O1 0.5252(5) 0.9171(2) 0.5852(2) 0.0678(9) Uani d 1 . .
    O O2 1.0029(3) 0.76628(14) 0.21727(16) 0.0380(5) Uani d 1 . .
    O O3 1.1887(3) 0.60670(14) 0.22825(16) 0.0357(4) Uani d 1 . .
    O O4 0.5431(5) 0.8210(2) 0.9630(2) 0.0619(8) Uani d 1 . .
    O O25 1.0440(4) 0.6971(2) -0.02618(18) 0.0534(7) Uani d 1 . .
    O O26 0.7584(3) 0.7338(2) 0.1201(2) 0.0598(7) Uani d 1 . .
    O O56 0.7082(3) 0.70353(16) 0.84614(16) 0.0419(5) Uani d 1 . .
    C C1 0.5220(5) 0.8852(2) 0.6718(3) 0.0402(7) Uani d 1 . .
    C C2 0.3764(5) 0.9089(3) 0.7396(3) 0.0530(9) Uani d 1 . .
    H H2A 0.3045 0.9551 0.7202 0.064 Uiso calc 1 . .
    C C3 0.3425(5) 0.8679(3) 0.8265(3) 0.0513(9) Uani d 1 . .
    H H3A 0.2463 0.8858 0.8646 0.062 Uiso calc 1 . .
    C C4 0.4509(5) 0.7944(2) 0.8665(3) 0.0442(7) Uani d 1 . .
    H H4B 0.3664 0.7494 0.8824 0.053 Uiso calc 1 . .
    C C5 0.5835(4) 0.7603(2) 0.7888(2) 0.0322(6) Uani d 1 . .
    C C6 0.5780(4) 0.6705(2) 0.7655(2) 0.0352(6) Uani d 1 . .
    H H6A 0.4750 0.6394 0.7912 0.042 Uiso calc 1 . .
    C C7 0.6634(4) 0.63329(18) 0.6726(2) 0.0330(6) Uani d 1 . .
    H H7A 0.5713 0.6264 0.6145 0.040 Uiso calc 1 . .
    H H7B 0.7116 0.5783 0.6915 0.040 Uiso calc 1 . .
    C C8 0.8166(4) 0.68855(17) 0.63666(19) 0.0271(5) Uani d 1 . .
    H H8A 0.9182 0.6886 0.6911 0.032 Uiso calc 1 . .
    C C9 0.7496(4) 0.77894(17) 0.6166(2) 0.0277(5) Uani d 1 . .
    H H9A 0.6484 0.7747 0.5622 0.033 Uiso calc 1 . .
    C C10 0.6687(4) 0.82253(18) 0.7140(2) 0.0298(5) Uani d 1 . .
    C C11 0.8951(5) 0.83293(19) 0.5672(3) 0.0394(7) Uani d 1 . .
    H H11A 0.8440 0.8877 0.5499 0.047 Uiso calc 1 . .
    H H11B 0.9972 0.8408 0.6191 0.047 Uiso calc 1 . .
    C C12 0.9643(5) 0.79385(19) 0.4669(3) 0.0385(7) Uani d 1 . .
    H H12A 0.8658 0.7922 0.4117 0.046 Uiso calc 1 . .
    H H12B 1.0607 0.8285 0.4420 0.046 Uiso calc 1 . .
    C C13 1.0362(3) 0.70547(18) 0.4875(2) 0.0283(5) Uani d 1 . .
    C C14 0.8816(4) 0.65438(16) 0.53265(19) 0.0269(5) Uani d 1 . .
    H H14A 0.7772 0.6588 0.4804 0.032 Uiso calc 1 . .
    C C15 0.9460(5) 0.5629(2) 0.5285(3) 0.0420(7) Uani d 1 . .
    H H15A 0.8432 0.5248 0.5209 0.050 Uiso calc 1 . .
    H H15B 1.0208 0.5483 0.5921 0.050 Uiso calc 1 . .
    C C16 1.0582(5) 0.5598(2) 0.4299(3) 0.0401(7) Uani d 1 . .
    H H16A 1.0015 0.5225 0.3767 0.048 Uiso calc 1 . .
    H H16B 1.1809 0.5402 0.4490 0.048 Uiso calc 1 . .
    C C17 1.0614(4) 0.65077(18) 0.3875(2) 0.0292(5) Uani d 1 . .
    H H17A 0.9476 0.6571 0.3431 0.035 Uiso calc 1 . .
    C C18 1.2062(4) 0.7062(3) 0.5657(3) 0.0479(8) Uani d 1 . .
    H H18A 1.1720 0.7221 0.6347 0.072 Uiso calc 1 . .
    H H18B 1.2929 0.7458 0.5422 0.072 Uiso calc 1 . .
    H H18C 1.2596 0.6513 0.5691 0.072 Uiso calc 1 . .
    C C19 0.8116(5) 0.8745(2) 0.7823(3) 0.0434(7) Uani d 1 . .
    H H19A 0.7590 0.8937 0.8451 0.065 Uiso calc 1 . .
    H H19B 0.8486 0.9219 0.7423 0.065 Uiso calc 1 . .
    H H19C 0.9157 0.8401 0.8016 0.065 Uiso calc 1 . .
    C C20 1.2141(4) 0.6683(2) 0.3131(2) 0.0332(6) Uani d 1 . .
    C C21 1.4095(4) 0.6596(3) 0.3637(3) 0.0509(9) Uani d 1 . .
    H H21A 1.4926 0.6545 0.3090 0.076 Uiso calc 1 . .
    H H21B 1.4176 0.6105 0.4078 0.076 Uiso calc 1 . .
    H H21C 1.4401 0.7082 0.4059 0.076 Uiso calc 1 . .
    C C22 1.1939(4) 0.7507(2) 0.2501(2) 0.0371(6) Uani d 1 . .
    H H22A 1.2487 0.7980 0.2902 0.045 Uiso calc 1 . .
    C C23 1.2941(4) 0.7319(2) 0.1529(3) 0.0406(7) Uani d 1 . .
    H H23A 1.4249 0.7303 0.1687 0.049 Uiso calc 1 . .
    H H23B 1.2645 0.7717 0.0964 0.049 Uiso calc 1 . .
    C C24 1.2164(4) 0.6451(2) 0.1265(2) 0.0336(6) Uani d 1 . .
    C C25 1.0239(4) 0.6579(2) 0.0736(2) 0.0378(6) Uani d 1 . .
    C C26 0.9179(4) 0.7211(2) 0.1396(2) 0.0389(7) Uani d 1 . .
    C C27 0.9140(6) 0.5779(3) 0.0607(3) 0.0568(9) Uani d 1 . .
    H H27A 0.9777 0.5384 0.0197 0.085 Uiso calc 1 . .
    H H27B 0.7975 0.5900 0.0251 0.085 Uiso calc 1 . .
    H H27C 0.8972 0.5545 0.1292 0.085 Uiso calc 1 . .
    C C28 1.3367(5) 0.5895(3) 0.0646(3) 0.0470(8) Uani d 1 . .
    H H28A 1.4541 0.5844 0.1021 0.070 Uiso calc 1 . .
    H H28B 1.3501 0.6138 -0.0038 0.070 Uiso calc 1 . .
    H H28C 1.2822 0.5351 0.0560 0.070 Uiso calc 1 . .
    C C1S 0.6099(7) 0.9209(3) 0.2081(4) 0.0664(11) Uani d 1 . .
    H H1SA 0.6333 0.8640 0.1832 0.080 Uiso calc 1 . .
    Cl Cl1 0.4179(2) 0.96088(8) 0.13542(10) 0.0782(4) Uani d 1 . .
    Cl Cl2 0.5718(2) 0.91662(10) 0.34355(10) 0.0863(4) Uani d 1 . .
    Cl Cl3 0.8008(3) 0.98341(14) 0.18974(14) 0.1059(5) Uani d 1 . .
    H H4 0.605(7) 0.785(4) 0.989(4) 0.063(15) Uiso d 1 . .
    H H25 0.958(7) 0.692(3) -0.060(4) 0.051(13) Uiso d 1 . .
loop_
    _atom_site_aniso_label
    _atom_site_aniso_U_11
    _atom_site_aniso_U_22
    _atom_site_aniso_U_33
    _atom_site_aniso_U_12
    _atom_site_aniso_U_13
    _atom_site_aniso_U_23
    O1 0.085(2) 0.0663(18) 0.0546(15) 0.0371(16) 0.0221(14) 0.0254(14)
    O2 0.0421(11) 0.0384(11) 0.0345(10) 0.0095(9) 0.0089(8) 0.0018(9)
    O3 0.0427(11) 0.0366(11) 0.0287(9) 0.0043(9) 0.0091(8) -0.0020(8)
    O4 0.080(2) 0.075(2) 0.0318(12) 0.0277(17) 0.0112(12) -0.0065(12)
    O25 0.0432(13) 0.088(2) 0.0295(11) 0.0046(13) 0.0045(10) 0.0098(12)
    O26 0.0373(12) 0.091(2) 0.0506(14) 0.0193(13) 0.0029(10) -0.0003(14)
    O56 0.0490(12) 0.0505(13) 0.0262(9) 0.0114(10) 0.0030(8) 0.0049(9)
    C1 0.0474(17) 0.0348(15) 0.0387(15) 0.0085(13) 0.0053(13) 0.0011(12)
    C2 0.0483(19) 0.059(2) 0.053(2) 0.0247(17) 0.0064(15) 0.0003(17)
    C3 0.0397(17) 0.069(2) 0.0473(18) 0.0138(17) 0.0137(14) -0.0081(16)
    C4 0.0468(17) 0.0505(19) 0.0378(16) 0.0021(15) 0.0187(13) -0.0022(13)
    C5 0.0333(13) 0.0391(15) 0.0246(12) 0.0024(12) 0.0054(10) 0.0014(11)
    C6 0.0389(14) 0.0351(14) 0.0329(13) -0.0017(12) 0.0103(11) 0.0062(11)
    C7 0.0392(15) 0.0277(13) 0.0328(13) -0.0013(11) 0.0073(11) 0.0025(10)
    C8 0.0294(12) 0.0292(13) 0.0227(11) 0.0003(10) 0.0024(9) 0.0000(9)
    C9 0.0314(13) 0.0270(13) 0.0250(12) -0.0003(10) 0.0047(9) -0.0021(9)
    C10 0.0322(13) 0.0309(13) 0.0273(12) 0.0023(11) 0.0081(10) -0.0029(10)
    C11 0.0497(18) 0.0273(14) 0.0438(16) -0.0060(13) 0.0213(13) -0.0064(12)
    C12 0.0487(17) 0.0290(14) 0.0405(16) -0.0010(12) 0.0211(13) 0.0006(11)
    C13 0.0265(12) 0.0343(14) 0.0244(11) 0.0002(10) 0.0040(9) -0.0038(10)
    C14 0.0303(12) 0.0259(13) 0.0246(11) 0.0012(10) 0.0030(9) 0.0002(9)
    C15 0.059(2) 0.0291(15) 0.0398(15) 0.0091(14) 0.0154(14) 0.0044(12)
    C16 0.0487(17) 0.0335(15) 0.0393(15) 0.0095(13) 0.0118(13) -0.0007(12)
    C17 0.0288(12) 0.0326(14) 0.0260(12) 0.0038(10) 0.0008(9) -0.0025(10)
    C18 0.0309(14) 0.075(2) 0.0369(15) -0.0029(16) -0.0012(11) -0.0169(16)
    C19 0.0470(17) 0.0451(17) 0.0389(15) -0.0091(14) 0.0085(13) -0.0156(13)
    C20 0.0280(12) 0.0431(16) 0.0285(12) 0.0027(11) 0.0028(10) -0.0063(11)
    C21 0.0295(14) 0.083(3) 0.0400(16) 0.0072(16) 0.0036(12) -0.0052(17)
    C22 0.0344(14) 0.0407(16) 0.0369(14) -0.0052(12) 0.0073(11) -0.0061(12)
    C23 0.0353(15) 0.0499(18) 0.0379(15) -0.0082(13) 0.0112(12) -0.0015(13)
    C24 0.0305(13) 0.0444(16) 0.0267(12) 0.0014(12) 0.0067(10) -0.0012(11)
    C25 0.0340(14) 0.0517(18) 0.0284(13) -0.0010(13) 0.0072(10) 0.0006(12)
    C26 0.0361(15) 0.0492(18) 0.0322(14) 0.0049(13) 0.0071(11) 0.0087(12)
    C27 0.048(2) 0.066(2) 0.057(2) -0.0129(18) 0.0001(16) -0.0146(19)
    C28 0.0440(17) 0.060(2) 0.0383(16) 0.0092(15) 0.0133(13) -0.0056(14)
    C1S 0.092(3) 0.048(2) 0.060(2) 0.014(2) 0.009(2) 0.0038(19)
    Cl1 0.1089(10) 0.0598(6) 0.0632(6) 0.0123(6) -0.0128(6) -0.0165(5)
    Cl2 0.1101(10) 0.0872(9) 0.0626(6) 0.0276(8) 0.0136(6) 0.0239(6)
    Cl3 0.1052(11) 0.1223(14) 0.0904(10) -0.0186(10) 0.0085(8) 0.0238(9)
_geom_special_details
;
 All esds (except the esd in the dihedral angle between two l.s. planes)
 are estimated using the full covariance matrix.  The cell esds are taken
 into account individually in the estimation of esds in distances, angles
 and torsion angles; correlations between esds in cell parameters are only
 used when they are defined by crystal symmetry.  An approximate (isotropic)
 treatment of cell esds is used for estimating esds involving l.s. planes.
;
loop_
    _geom_bond_atom_site_label_1
    _geom_bond_atom_site_label_2
    _geom_bond_site_symmetry_2
    _geom_bond_distance
    _geom_bond_publ_flag
    O1 C1 . 1.211(4) ?
    O2 C26 . 1.338(4) ?
    O2 C22 . 1.459(4) ?
    O3 C24 . 1.454(3) ?
    O3 C20 . 1.458(3) ?
    O4 C4 . 1.418(5) ?
    O4 H4 . 0.79(6) ?
    O25 C25 . 1.427(4) ?
    O25 H25 . 0.74(5) ?
    O26 C26 . 1.200(4) ?
    O56 C5 . 1.447(4) ?
    O56 C6 . 1.448(4) ?
    C1 C2 . 1.470(5) ?
    C1 C10 . 1.539(4) ?
    C2 C3 . 1.319(6) ?
    C2 H2A . 0.9300 ?
    C3 C4 . 1.486(5) ?
    C3 H3A . 0.9300 ?
    C4 C5 . 1.536(4) ?
    C4 H4B . 0.9800 ?
    C5 C6 . 1.463(4) ?
    C5 C10 . 1.537(4) ?
    C6 C7 . 1.496(4) ?
    C6 H6A . 0.9800 ?
    C7 C8 . 1.526(4) ?
    C7 H7A . 0.9700 ?
    C7 H7B . 0.9700 ?
    C8 C14 . 1.533(3) ?
    C8 C9 . 1.539(4) ?
    C8 H8A . 0.9800 ?
    C9 C11 . 1.541(4) ?
    C9 C10 . 1.570(3) ?
    C9 H9A . 0.9800 ?
    C10 C19 . 1.553(4) ?
    C11 C12 . 1.535(4) ?
    C11 H11A . 0.9700 ?
    C11 H11B . 0.9700 ?
    C12 C13 . 1.522(4) ?
    C12 H12A . 0.9700 ?
    C12 H12B . 0.9700 ?
    C13 C18 . 1.539(4) ?
    C13 C14 . 1.543(4) ?
    C13 C17 . 1.559(4) ?
    C14 C15 . 1.536(4) ?
    C14 H14A . 0.9800 ?
    C15 C16 . 1.547(4) ?
    C15 H15A . 0.9700 ?
    C15 H15B . 0.9700 ?
    C16 C17 . 1.547(4) ?
    C16 H16A . 0.9700 ?
    C16 H16B . 0.9700 ?
    C17 C20 . 1.544(4) ?
    C17 H17A . 0.9800 ?
    C18 H18A . 0.9600 ?
    C18 H18B . 0.9600 ?
    C18 H18C . 0.9600 ?
    C19 H19A . 0.9600 ?
    C19 H19B . 0.9600 ?
    C19 H19C . 0.9600 ?
    C20 C22 . 1.538(5) ?
    C20 C21 . 1.538(4) ?
    C21 H21A . 0.9600 ?
    C21 H21B . 0.9600 ?
    C21 H21C . 0.9600 ?
    C22 C23 . 1.511(4) ?
    C22 H22A . 0.9800 ?
    C23 C24 . 1.525(5) ?
    C23 H23A . 0.9700 ?
    C23 H23B . 0.9700 ?
    C24 C28 . 1.511(4) ?
    C24 C25 . 1.537(4) ?
    C25 C27 . 1.515(5) ?
    C25 C26 . 1.554(4) ?
    C27 H27A . 0.9600 ?
    C27 H27B . 0.9600 ?
    C27 H27C . 0.9600 ?
    C28 H28A . 0.9600 ?
    C28 H28B . 0.9600 ?
    C28 H28C . 0.9600 ?
    C1S Cl1 . 1.751(5) ?
    C1S Cl3 . 1.753(6) ?
    C1S Cl2 . 1.758(5) ?
    C1S H1SA . 0.9800 ?
loop_
    _geom_angle_atom_site_label_1
    _geom_angle_atom_site_label_2
    _geom_angle_atom_site_label_3
    _geom_angle_site_symmetry_1
    _geom_angle_site_symmetry_3
    _geom_angle
    _geom_angle_publ_flag
    C26 O2 C22 . . 120.5(2) ?
    C24 O3 C20 . . 110.5(2) ?
    C4 O4 H4 . . 112(4) ?
    C25 O25 H25 . . 109(4) ?
    C5 O56 C6 . . 60.70(19) ?
    O1 C1 C2 . . 118.9(3) ?
    O1 C1 C10 . . 121.9(3) ?
    C2 C1 C10 . . 119.2(3) ?
    C3 C2 C1 . . 123.3(3) ?
    C3 C2 H2A . . 118.3 ?
    C1 C2 H2A . . 118.3 ?
    C2 C3 C4 . . 123.1(3) ?
    C2 C3 H3A . . 118.5 ?
    C4 C3 H3A . . 118.5 ?
    O4 C4 C3 . . 105.7(3) ?
    O4 C4 C5 . . 111.8(3) ?
    C3 C4 C5 . . 114.3(3) ?
    O4 C4 H4B . . 108.3 ?
    C3 C4 H4B . . 108.3 ?
    C5 C4 H4B . . 108.3 ?
    O56 C5 C6 . . 59.7(2) ?
    O56 C5 C4 . . 108.1(2) ?
    C6 C5 C4 . . 117.8(3) ?
    O56 C5 C10 . . 116.2(2) ?
    C6 C5 C10 . . 121.1(2) ?
    C4 C5 C10 . . 118.2(3) ?
    O56 C6 C5 . . 59.61(19) ?
    O56 C6 C7 . . 113.8(2) ?
    C5 C6 C7 . . 122.6(2) ?
    O56 C6 H6A . . 116.1 ?
    C5 C6 H6A . . 116.1 ?
    C7 C6 H6A . . 116.1 ?
    C6 C7 C8 . . 111.5(2) ?
    C6 C7 H7A . . 109.3 ?
    C8 C7 H7A . . 109.3 ?
    C6 C7 H7B . . 109.3 ?
    C8 C7 H7B . . 109.3 ?
    H7A C7 H7B . . 108.0 ?
    C7 C8 C14 . . 109.5(2) ?
    C7 C8 C9 . . 110.8(2) ?
    C14 C8 C9 . . 107.9(2) ?
    C7 C8 H8A . . 109.5 ?
    C14 C8 H8A . . 109.5 ?
    C9 C8 H8A . . 109.5 ?
    C8 C9 C11 . . 111.5(2) ?
    C8 C9 C10 . . 114.9(2) ?
    C11 C9 C10 . . 112.6(2) ?
    C8 C9 H9A . . 105.6 ?
    C11 C9 H9A . . 105.6 ?
    C10 C9 H9A . . 105.6 ?
    C5 C10 C1 . . 109.0(2) ?
    C5 C10 C19 . . 107.0(2) ?
    C1 C10 C19 . . 106.1(3) ?
    C5 C10 C9 . . 113.1(2) ?
    C1 C10 C9 . . 108.2(2) ?
    C19 C10 C9 . . 113.2(2) ?
    C12 C11 C9 . . 113.0(2) ?
    C12 C11 H11A . . 109.0 ?
    C9 C11 H11A . . 109.0 ?
    C12 C11 H11B . . 109.0 ?
    C9 C11 H11B . . 109.0 ?
    H11A C11 H11B . . 107.8 ?
    C13 C12 C11 . . 111.5(3) ?
    C13 C12 H12A . . 109.3 ?
    C11 C12 H12A . . 109.3 ?
    C13 C12 H12B . . 109.3 ?
    C11 C12 H12B . . 109.3 ?
    H12A C12 H12B . . 108.0 ?
    C12 C13 C18 . . 111.1(3) ?
    C12 C13 C14 . . 107.2(2) ?
    C18 C13 C14 . . 110.7(2) ?
    C12 C13 C17 . . 116.1(2) ?
    C18 C13 C17 . . 112.8(2) ?
    C14 C13 C17 . . 98.0(2) ?
    C8 C14 C15 . . 118.9(2) ?
    C8 C14 C13 . . 114.5(2) ?
    C15 C14 C13 . . 104.6(2) ?
    C8 C14 H14A . . 106.0 ?
    C15 C14 H14A . . 106.0 ?
    C13 C14 H14A . . 106.0 ?
    C14 C15 C16 . . 104.0(2) ?
    C14 C15 H15A . . 111.0 ?
    C16 C15 H15A . . 111.0 ?
    C14 C15 H15B . . 111.0 ?
    C16 C15 H15B . . 111.0 ?
    H15A C15 H15B . . 109.0 ?
    C15 C16 C17 . . 105.8(2) ?
    C15 C16 H16A . . 110.6 ?
    C17 C16 H16A . . 110.6 ?
    C15 C16 H16B . . 110.6 ?
    C17 C16 H16B . . 110.6 ?
    H16A C16 H16B . . 108.7 ?
    C20 C17 C16 . . 114.3(2) ?
    C20 C17 C13 . . 121.9(2) ?
    C16 C17 C13 . . 103.8(2) ?
    C20 C17 H17A . . 105.1 ?
    C16 C17 H17A . . 105.1 ?
    C13 C17 H17A . . 105.1 ?
    C13 C18 H18A . . 109.5 ?
    C13 C18 H18B . . 109.5 ?
    H18A C18 H18B . . 109.5 ?
    C13 C18 H18C . . 109.5 ?
    H18A C18 H18C . . 109.5 ?
    H18B C18 H18C . . 109.5 ?
    C10 C19 H19A . . 109.5 ?
    C10 C19 H19B . . 109.5 ?
    H19A C19 H19B . . 109.5 ?
    C10 C19 H19C . . 109.5 ?
    H19A C19 H19C . . 109.5 ?
    H19B C19 H19C . . 109.5 ?
    O3 C20 C22 . . 101.0(2) ?
    O3 C20 C21 . . 108.2(2) ?
    C22 C20 C21 . . 110.2(3) ?
    O3 C20 C17 . . 105.5(2) ?
    C22 C20 C17 . . 115.1(2) ?
    C21 C20 C17 . . 115.5(2) ?
    C20 C21 H21A . . 109.5 ?
    C20 C21 H21B . . 109.5 ?
    H21A C21 H21B . . 109.5 ?
    C20 C21 H21C . . 109.5 ?
    H21A C21 H21C . . 109.5 ?
    H21B C21 H21C . . 109.5 ?
    O2 C22 C23 . . 108.6(2) ?
    O2 C22 C20 . . 110.4(2) ?
    C23 C22 C20 . . 102.6(3) ?
    O2 C22 H22A . . 111.6 ?
    C23 C22 H22A . . 111.6 ?
    C20 C22 H22A . . 111.6 ?
    C22 C23 C24 . . 99.3(2) ?
    C22 C23 H23A . . 111.9 ?
    C24 C23 H23A . . 111.9 ?
    C22 C23 H23B . . 111.9 ?
    C24 C23 H23B . . 111.9 ?
    H23A C23 H23B . . 109.6 ?
    O3 C24 C28 . . 109.7(3) ?
    O3 C24 C23 . . 105.2(2) ?
    C28 C24 C23 . . 114.9(3) ?
    O3 C24 C25 . . 104.9(2) ?
    C28 C24 C25 . . 114.1(3) ?
    C23 C24 C25 . . 107.1(3) ?
    O25 C25 C27 . . 111.3(3) ?
    O25 C25 C24 . . 107.0(2) ?
    C27 C25 C24 . . 113.8(3) ?
    O25 C25 C26 . . 106.3(3) ?
    C27 C25 C26 . . 108.6(3) ?
    C24 C25 C26 . . 109.6(2) ?
    O26 C26 O2 . . 117.3(3) ?
    O26 C26 C25 . . 121.5(3) ?
    O2 C26 C25 . . 121.1(3) ?
    C25 C27 H27A . . 109.5 ?
    C25 C27 H27B . . 109.5 ?
    H27A C27 H27B . . 109.5 ?
    C25 C27 H27C . . 109.5 ?
    H27A C27 H27C . . 109.5 ?
    H27B C27 H27C . . 109.5 ?
    C24 C28 H28A . . 109.5 ?
    C24 C28 H28B . . 109.5 ?
    H28A C28 H28B . . 109.5 ?
    C24 C28 H28C . . 109.5 ?
    H28A C28 H28C . . 109.5 ?
    H28B C28 H28C . . 109.5 ?
    Cl1 C1S Cl3 . . 110.3(3) ?
    Cl1 C1S Cl2 . . 110.3(3) ?
    Cl3 C1S Cl2 . . 109.7(3) ?
    Cl1 C1S H1SA . . 108.8 ?
    Cl3 C1S H1SA . . 108.8 ?
    Cl2 C1S H1SA . . 108.8 ?
loop_
    _geom_torsion_atom_site_label_1
    _geom_torsion_atom_site_label_2
    _geom_torsion_atom_site_label_3
    _geom_torsion_atom_site_label_4
    _geom_torsion_site_symmetry_1
    _geom_torsion_site_symmetry_2
    _geom_torsion_site_symmetry_3
    _geom_torsion_site_symmetry_4
    _geom_torsion
    _geom_torsion_publ_flag
    O1 C1 C2 C3 . . . . 168.0(4) ?
    C10 C1 C2 C3 . . . . -13.6(6) ?
    C1 C2 C3 C4 . . . . 1.4(7) ?
    C2 C3 C4 O4 . . . . 113.0(4) ?
    C2 C3 C4 C5 . . . . -10.3(6) ?
    C6 O56 C5 C4 . . . . 112.2(3) ?
    C6 O56 C5 C10 . . . . -112.2(3) ?
    O4 C4 C5 O56 . . . . 46.6(4) ?
    C3 C4 C5 O56 . . . . 166.5(3) ?
    O4 C4 C5 C6 . . . . 111.2(3) ?
    C3 C4 C5 C6 . . . . -128.8(3) ?
    O4 C4 C5 C10 . . . . -88.0(4) ?
    C3 C4 C5 C10 . . . . 32.0(4) ?
    C5 O56 C6 C7 . . . . 115.1(3) ?
    C4 C5 C6 O56 . . . . -95.6(3) ?
    C10 C5 C6 O56 . . . . 104.1(3) ?
    O56 C5 C6 C7 . . . . -100.4(3) ?
    C4 C5 C6 C7 . . . . 164.0(3) ?
    C10 C5 C6 C7 . . . . 3.8(5) ?
    O56 C6 C7 C8 . . . . -43.7(3) ?
    C5 C6 C7 C8 . . . . 24.3(4) ?
    C6 C7 C8 C14 . . . . -172.2(2) ?
    C6 C7 C8 C9 . . . . -53.3(3) ?
    C7 C8 C9 C11 . . . . -173.0(2) ?
    C14 C8 C9 C11 . . . . -53.1(3) ?
    C7 C8 C9 C10 . . . . 57.3(3) ?
    C14 C8 C9 C10 . . . . 177.2(2) ?
    O56 C5 C10 C1 . . . . -172.3(2) ?
    C6 C5 C10 C1 . . . . 118.8(3) ?
    C4 C5 C10 C1 . . . . -41.4(4) ?
    O56 C5 C10 C19 . . . . -58.1(3) ?
    C6 C5 C10 C19 . . . . -126.9(3) ?
    C4 C5 C10 C19 . . . . 72.9(3) ?
    O56 C5 C10 C9 . . . . 67.3(3) ?
    C6 C5 C10 C9 . . . . -1.6(4) ?
    C4 C5 C10 C9 . . . . -161.8(3) ?
    O1 C1 C10 C5 . . . . -149.7(4) ?
    C2 C1 C10 C5 . . . . 32.0(4) ?
    O1 C1 C10 C19 . . . . 95.4(4) ?
    C2 C1 C10 C19 . . . . -82.9(4) ?
    O1 C1 C10 C9 . . . . -26.4(5) ?
    C2 C1 C10 C9 . . . . 155.4(3) ?
    C8 C9 C10 C5 . . . . -28.7(3) ?
    C11 C9 C10 C5 . . . . -157.8(2) ?
    C8 C9 C10 C1 . . . . -149.5(2) ?
    C11 C9 C10 C1 . . . . 81.3(3) ?
    C8 C9 C10 C19 . . . . 93.2(3) ?
    C11 C9 C10 C19 . . . . -35.9(3) ?
    C8 C9 C11 C12 . . . . 53.6(3) ?
    C10 C9 C11 C12 . . . . -175.6(3) ?
    C9 C11 C12 C13 . . . . -55.3(4) ?
    C11 C12 C13 C18 . . . . -65.2(3) ?
    C11 C12 C13 C14 . . . . 55.9(3) ?
    C11 C12 C13 C17 . . . . 164.2(3) ?
    C7 C8 C14 C15 . . . . -55.9(3) ?
    C9 C8 C14 C15 . . . . -176.6(3) ?
    C7 C8 C14 C13 . . . . 179.6(2) ?
    C9 C8 C14 C13 . . . . 58.9(3) ?
    C12 C13 C14 C8 . . . . -60.3(3) ?
    C18 C13 C14 C8 . . . . 61.1(3) ?
    C17 C13 C14 C8 . . . . 179.2(2) ?
    C12 C13 C14 C15 . . . . 167.9(2) ?
    C18 C13 C14 C15 . . . . -70.8(3) ?
    C17 C13 C14 C15 . . . . 47.4(3) ?
    C8 C14 C15 C16 . . . . -161.5(3) ?
    C13 C14 C15 C16 . . . . -32.3(3) ?
    C14 C15 C16 C17 . . . . 3.4(3) ?
    C15 C16 C17 C20 . . . . 161.1(3) ?
    C15 C16 C17 C13 . . . . 26.1(3) ?
    C12 C13 C17 C20 . . . . 71.2(3) ?
    C18 C13 C17 C20 . . . . -58.6(4) ?
    C14 C13 C17 C20 . . . . -175.1(2) ?
    C12 C13 C17 C16 . . . . -158.1(3) ?
    C18 C13 C17 C16 . . . . 72.1(3) ?
    C14 C13 C17 C16 . . . . -44.4(3) ?
    C24 O3 C20 C22 . . . . 18.6(3) ?
    C24 O3 C20 C21 . . . . -97.2(3) ?
    C24 O3 C20 C17 . . . . 138.7(2) ?
    C16 C17 C20 O3 . . . . 56.0(3) ?
    C13 C17 C20 O3 . . . . -177.9(2) ?
    C16 C17 C20 C22 . . . . 166.4(2) ?
    C13 C17 C20 C22 . . . . -67.5(3) ?
    C16 C17 C20 C21 . . . . -63.3(4) ?
    C13 C17 C20 C21 . . . . 62.7(4) ?
    C26 O2 C22 C23 . . . . 38.6(4) ?
    C26 O2 C22 C20 . . . . -73.1(3) ?
    O3 C20 C22 O2 . . . . 75.4(3) ?
    C21 C20 C22 O2 . . . . -170.3(2) ?
    C17 C20 C22 O2 . . . . -37.6(3) ?
    O3 C20 C22 C23 . . . . -40.2(3) ?
    C21 C20 C22 C23 . . . . 74.1(3) ?
    C17 C20 C22 C23 . . . . -153.2(2) ?
    O2 C22 C23 C24 . . . . -71.4(3) ?
    C20 C22 C23 C24 . . . . 45.4(3) ?
    C20 O3 C24 C28 . . . . 133.8(3) ?
    C20 O3 C24 C23 . . . . 9.7(3) ?
    C20 O3 C24 C25 . . . . -103.1(3) ?
    C22 C23 C24 O3 . . . . -34.1(3) ?
    C22 C23 C24 C28 . . . . -154.9(3) ?
    C22 C23 C24 C25 . . . . 77.2(3) ?
    O3 C24 C25 O25 . . . . 178.9(3) ?
    C28 C24 C25 O25 . . . . -60.9(4) ?
    C23 C24 C25 O25 . . . . 67.4(3) ?
    O3 C24 C25 C27 . . . . -57.7(3) ?
    C28 C24 C25 C27 . . . . 62.4(4) ?
    C23 C24 C25 C27 . . . . -169.3(3) ?
    O3 C24 C25 C26 . . . . 64.1(3) ?
    C28 C24 C25 C26 . . . . -175.8(3) ?
    C23 C24 C25 C26 . . . . -47.4(3) ?
    C22 O2 C26 O26 . . . . 176.1(3) ?
    C22 O2 C26 C25 . . . . -7.0(4) ?
    O25 C25 C26 O26 . . . . 72.9(4) ?
    C27 C25 C26 O26 . . . . -46.8(4) ?
    C24 C25 C26 O26 . . . . -171.7(3) ?
    O25 C25 C26 O2 . . . . -103.9(3) ?
    C27 C25 C26 O2 . . . . 136.4(3) ?
    C24 C25 C26 O2 . . . . 11.5(4) ?
loop_
    _geom_hbond_atom_site_label_D
    _geom_hbond_atom_site_label_H
    _geom_hbond_atom_site_label_A
    _geom_hbond_site_symmetry_A
    _geom_hbond_distance_DH
    _geom_hbond_distance_HA
    _geom_hbond_distance_DA
    _geom_hbond_angle_DHA
    _geom_hbond_publ_flag
    O4 H4 O26 1_556 0.79(6) 2.10(6) 2.819(4) 151 y
    O25 H25 O56 1_554 0.74(5) 2.12(5) 2.856(4) 169 y
    C23 H23A O26 1_655 0.97 2.57 3.473(4) 154 y
    C1S H1SA O26 1_555 0.98 2.43 3.393(6) 168 y
_shelx_space_group_comment
;
The symmetry employed for this shelxl refinement is uniquely defined
by the following loop, which should always be used as a source of
symmetry information in preference to the above space-group names.
They are only intended as comments.
;
_shelx_estimated_absorpt_T_min     ?
_shelx_estimated_absorpt_T_max     ?
_shelx_hkl_file
;
   0 -19   0-0.33280 38.7266  30
   0 -19   0 5.62134 41.9831  18
   0 -19   1 2470.14 158.426  30
   0 -19  -1 2749.82 151.159  30
   0 -19  -1 2446.09 159.165  18
   0 -19   1 2712.90 155.752  18
   0 -19   2 1898.85 140.244  30
   0 -19  -2 2033.50 145.457  18
   0 -19   2 2104.90 122.107  18
   0 -19   3 298.355 60.8275  30
   0 -19  -3 368.057 66.9702  18
   0 -19   4 858.190 86.5626  30
   0 -19  -4 802.363 84.7433  18
   0 -18   0 1255.28 134.322  30
   0 -18   0 1356.04 139.943  18
   0 -18   1 1042.13 125.238  30
   0 -18  -1 1026.47 117.146  30
   0 -18  -1 951.385 124.711  18
   0 -18   1 1148.99 120.960  18
   0 -18   2 547.879 100.057  30
   0 -18   2 513.164 77.9887  29
   0 -18  -2 538.338 81.8417  30
   0 -18  -2 544.367 100.802  18
   0 -18   2 653.098 93.3051  18
   0 -18  -3 167.211 50.3099  11
   0 -18   3 135.394 53.8292  30
   0 -18   3 177.876 60.2352  29
   0 -18  -3 123.433 64.4708  18
   0 -18  -4 3315.66 179.805  11
   0 -18   4 3079.76 189.300  30
   0 -18  -4 3144.30 191.952  18
   0 -18   4 3563.52 177.826  19
   0 -18  -5 2094.74 139.693  11
   0 -18   5 2167.70 146.509  30
   0 -18  -5 2017.82 142.158  18
   0 -18   5 2307.37 140.096  19
   0 -18  -6 1109.70 95.6092  11
   0 -18   6 1136.97 93.6281  30
   0 -18  -6 1008.96 87.8680  18
   0 -18   6 1047.59 88.7250  19
   0 -17   0-20.5394 56.5573  18
   0 -17  -1 5612.33 293.853  30
   0 -17  -1 5221.68 296.360  18
   0 -17   1 5452.40 296.101  18
   0 -17  -2 1943.50 161.106  11
   0 -17  -2 1852.16 161.551  30
   0 -17   2 1985.26 164.314  29
   0 -17   2 1784.04 160.806  18
   0 -17  -2 1582.73 168.381  18
   0 -17   3 181.883 65.7952  29
   0 -17   3 168.079 59.9817  19
   0 -17   3 173.680 69.2876  18
   0 -17  -3 181.898 66.4016  18
   0 -17   4 384.047 86.2255  29
   0 -17   4 515.628 96.4338  19
   0 -17  -4 271.599 71.8066  18
   0 -17  -5 3859.31 223.573  11
   0 -17   5 4328.27 236.238  30
   0 -17   5 4136.87 231.656  29
   0 -17   5 4185.79 230.774  19
   0 -17  -5 4185.23 233.418  18
   0 -17  -6 2000.83 153.255  11
   0 -17   6 2226.69 153.846  30
   0 -17   6 2118.81 158.852  19
   0 -17  -6 2037.04 151.362  18
   0 -17  -7 4031.68 199.573  11
   0 -17   7 4694.27 188.921  30
   0 -17   7 4367.86 208.563  19
   0 -17  -7 4198.38 178.561  18
   0 -17  -8 94.6004 39.1666  11
   0 -17   8 50.5843 30.8395  19
   0 -16   0 5152.14 309.328  18
   0 -16   1 235.405 81.4179  29
   0 -16   1 358.333 91.8717  18
   0 -16  -1 422.981 101.988  18
   0 -16   2 2432.66 200.425  29
   0 -16  -2 2165.35 207.084  18
   0 -16   2 2849.37 224.227  18
   0 -16   3 623.193 116.058  29
   0 -16  -3 714.555 117.616  30
   0 -16   3 591.841 98.5848  18
   0 -16   3 521.990 99.6751  19
   0 -16  -3 604.914 125.382  18
   0 -16   4 4585.37 276.234  29
   0 -16   4 4393.94 267.033  19
   0 -16  -4 4099.83 269.888  18
   0 -16   5 1552.58 165.423  29
   0 -16  -5 1436.07 156.490  18
   0 -16   5 1522.86 153.732  19
   0 -16   6 364.414 95.8058  29
   0 -16   6 270.902 79.7470  30
   0 -16   6 356.592 69.6571  19
   0 -16  -6 329.613 88.4295  18
   0 -16   7 1769.21 140.267  30
   0 -16  -7 1626.56 137.548  18
   0 -16   7 1640.51 150.000  19
   0 -16  -8 626.939 90.2185  11
   0 -16   8 763.487 99.7064  19
   0 -16  -9 531.603 72.9094  11
   0 -16   9 639.229 76.4014  19
   0 -15   0 84.5997 77.3585  18
   0 -15   1 7166.48 354.694  29
   0 -15  -1 6315.99 359.193  18
   0 -15   1 6375.33 354.527  18
   0 -15   2 5807.69 330.201  29
   0 -15   2 6471.31 353.434  18
   0 -15  -2 5433.13 332.517  18
   0 -15   2 6889.62 348.952  19
   0 -15   3 727.565 131.016  29
   0 -15  -3 606.428 117.394  18
   0 -15   3 803.423 117.827  18
   0 -15   4 6367.04 341.644  29
   0 -15  -4 6502.19 352.884  18
   0 -15   5 1688.75 184.549  29
   0 -15  -5 1258.52 154.798  18
   0 -15   6 5293.77 306.030  29
   0 -15  -6 5505.87 304.305  18
   0 -15   7 5865.40 313.996  29
   0 -15   7 5996.53 289.729  30
   0 -15  -7 5796.72 288.125  18
   0 -15   8 3620.49 195.698   7
   0 -15   8 3262.54 215.653  19
   0 -15   9 72.7740 41.5764   7
   0 -15  -9 25.1179 50.3480  11
   0 -15   9 115.399 47.2415  19
   0 -15 -10 933.234 87.6155  11
   0 -15  10 980.176 91.6449  19
   0 -14   0 2474.33 229.499  18
   0 -14   1 16804.1 567.419  29
   0 -14   1 16567.5 583.592  18
   0 -14  -1 15724.0 577.558  18
   0 -14   2 13552.1 515.045  29
   0 -14   2 14110.3 531.837  18
   0 -14   3 2187.80 218.205  29
   0 -14   3 2527.86 225.223  18
   0 -14  -3 2266.50 224.170  18
   0 -14   4 5551.72 342.611  29
   0 -14  -4 5258.52 326.002  18
   0 -14   5 6678.44 370.339  29
   0 -14  -5 6557.23 358.383  18
   0 -14   6 1550.98 191.522  29
   0 -14  -6 1499.41 170.192  18
   0 -14   7 1132.60 137.858   7
   0 -14   7 1255.87 162.563  29
   0 -14  -7 1057.66 142.739  18
   0 -14   8 1187.62 135.780   7
   0 -14   8 1051.28 145.162  29
   0 -14   9 3243.85 201.995   7
   0 -14   9 3096.12 212.987  19
   0 -14  10 971.292 102.842   7
   0 -14 -10 859.676 103.811  11
   0 -14  10 1019.74 110.439  19
   0 -14  11 1308.12 101.031  19
   0 -13   0 185.988 82.4128   5
   0 -13   0-23.7843 73.8686   4
   0 -13   0 81.1587 57.1802  18
   0 -13   1 10116.5 443.224   5
   0 -13   1 10853.7 450.880  29
   0 -13  -1 9712.05 452.084  18
   0 -13   1 10400.7 460.019  18
   0 -13   2 7472.32 384.913   5
   0 -13   2 7263.83 376.652  29
   0 -13   2 7711.14 392.207  18
   0 -13  -2 7107.66 388.853  18
   0 -13   3 40851.2 959.821   5
   0 -13   3 40401.3 948.442  29
   0 -13  -3 38760.6 945.394  18
   0 -13   4 1682.36 195.153  29
   0 -13  -4 1914.46 197.414  18
   0 -13   5 15560.1 581.416  29
   0 -13  -5 15814.5 575.187  18
   0 -13   6 6998.40 357.889   7
   0 -13   6 6052.02 358.273  29
   0 -13  -6 6534.04 359.989  18
   0 -13   7 6561.78 346.583   7
   0 -13   7 6282.05 365.581  29
   0 -13  -7 6093.66 335.633  18
   0 -13   8 22123.3 633.987   7
   0 -13   8 21772.1 667.887  29
   0 -13   9 969.974 134.767   7
   0 -13  10 451.168 89.6771   7
   0 -13 -10 362.225 71.4843  11
   0 -13  10 339.429 63.3355  19
   0 -13  11 495.528 79.8816   7
   0 -13 -11 350.107 65.6371  11
   0 -13  11 481.395 80.1814  19
   0 -12   0 16909.0 550.021   5
   0 -12   0 17968.4 607.496  18
   0 -12  -1 4383.99 275.614   5
   0 -12   1 4086.69 268.150   5
   0 -12  -1 4656.06 325.992   4
   0 -12   1 4722.57 310.105   4
   0 -12   1 4445.77 279.934  29
   0 -12  -1 4244.14 291.828  18
   0 -12   1 4489.43 298.651  18
   0 -12   2 9749.61 426.530   5
   0 -12   2 11485.5 475.491   4
   0 -12   2 11092.1 455.847  29
   0 -12  -2 10485.5 460.717  18
   0 -12   2 11636.0 469.776  18
   0 -12   3 30565.9 801.261   5
   0 -12   3 35797.9 860.632   4
   0 -12   3 31920.8 824.631  29
   0 -12  -3 30428.7 821.198  18
   0 -12   3 37307.2 865.458  18
   0 -12   4 14025.1 536.358   5
   0 -12   4 14587.5 551.106  29
   0 -12  -4 13506.4 532.331  18
   0 -12   5 22524.6 713.475   5
   0 -12   5 21749.2 693.017  29
   0 -12  -5 21819.3 689.957  18
   0 -12   6 20696.4 647.239   7
   0 -12   6 18820.9 648.523  29
   0 -12  -6 19312.2 634.732  18
   0 -12   7 29610.4 791.186   7
   0 -12   7 28045.1 808.864  29
   0 -12  -7 30011.3 787.830  18
   0 -12   8 7961.10 396.690   7
   0 -12   8 7661.63 408.433  29
   0 -12   9 224.233 86.5698   7
   0 -12   9 207.057 69.5599  22
   0 -12  10 408.328 97.9187   7
   0 -12  10 418.089 83.7610  22
   0 -12  11 1848.19 162.436   7
   0 -12 -11 1779.72 147.426  11
   0 -12  11 1822.01 147.919  22
   0 -12  11 1915.94 160.496  19
   0 -12  12 248.658 61.7544   7
   0 -12  12 105.968 33.6207  22
   0 -11   0 82.4823 72.3322   4
   0 -11   0-61.9234 56.7052   5
   0 -11  -1 12569.8 439.424   5
   0 -11   1 11872.1 450.126   5
   0 -11  -2 2129.20 178.041   5
   0 -11   2 1898.61 188.709   4
   0 -11   2 1875.50 180.065   5
   0 -11   3 5349.17 316.133   5
   0 -11   3 6108.70 333.076   4
   0 -11   4 22795.3 676.609   5
   0 -11   4 23906.7 703.117  29
   0 -11  -4 22787.8 687.218  18
   0 -11   5 39392.4 950.838   5
   0 -11   5 41965.6 984.728  29
   0 -11  -5 41640.5 963.056  18
   0 -11   6 15814.7 596.849   5
   0 -11   6 16870.9 591.824   7
   0 -11   6 15569.8 586.844  29
   0 -11  -6 16010.8 575.340  18
   0 -11   7 1579.22 194.625  29
   0 -11   7 1259.15 164.091   7
   0 -11   8 5845.96 355.650   7
   0 -11   8 6109.69 340.155  22
   0 -11   8 5795.12 356.949  29
   0 -11   9 181.304 81.4369   7
   0 -11   9 43.3117 70.6264  29
   0 -11   9 201.773 55.7041  22
   0 -11  10 1230.75 162.011   7
   0 -11  10 1513.15 163.276  22
   0 -11  11 7069.70 350.337   7
   0 -11  11 8106.69 357.674  14
   0 -11 -11 7020.89 318.817  11
   0 -11  11 7281.72 334.907  22
   0 -11  11 8033.09 351.547  19
   0 -11  12 1941.41 164.763   7
   0 -11  12 1652.01 142.626  22
   0 -11  12 2125.57 149.154  19
   0 -11  13 759.617 90.2093   7
   0 -11  13 515.242 65.3829  22
   0 -10   0 10209.1 441.955   4
   0 -10   0 9079.64 365.443   5
   0 -10   1 2726.89 210.203   5
   0 -10   1 3001.20 231.361   4
   0 -10  -2 3041.24 201.311   5
   0 -10   2 2746.54 214.333   5
   0 -10   2 3104.59 226.016   4
   0 -10   3 24756.1 672.991   5
   0 -10   3 26877.4 693.437   4
   0 -10   4 11939.5 465.427   5
   0 -10   4 13326.0 477.839   4
   0 -10   5 2594.03 227.678   5
   0 -10   5 3138.08 253.684  29
   0 -10   6 3238.91 259.783   7
   0 -10   6 3031.20 246.833   5
   0 -10   6 3018.95 254.853  29
   0 -10  -6 3299.86 257.490  18
   0 -10   7 16355.2 597.389   7
   0 -10   7 15895.4 598.744   5
   0 -10   7 15905.9 598.654  29
   0 -10   7 16885.9 571.953  22
   0 -10   8 2096.18 217.645   7
   0 -10   8 2305.66 211.767  22
   0 -10   8 2033.51 222.220  29
   0 -10   9 208.065 79.6171   7
   0 -10   9 221.636 96.6641  29
   0 -10   9 144.246 79.1479  22
   0 -10  10 1929.78 209.013   7
   0 -10  10 2125.49 207.338  22
   0 -10  11 29.4631 61.0238   7
   0 -10  11 30.4837 63.5573  14
   0 -10  11 26.4172 63.6218  22
   0 -10  12 3542.88 238.778   7
   0 -10  12 3527.83 230.162  22
   0 -10  13 6640.74 282.614   7
   0 -10  13 6018.69 264.759  22
   0  -9   0 4.33100 53.5554   5
   0  -9   1 44253.8 847.589   5
   0  -9  -1 44493.0 821.675   5
   0  -9   2 83210.7 1299.08   4
   0  -9  -2 82059.3 1174.45   5
   0  -9   3 14535.7 478.357   4
   0  -9   3 13747.9 464.997   5
   0  -9  -3 14876.1 423.401   5
   0  -9   4 25101.5 642.394   4
   0  -9   4 23627.6 639.170   5
   0  -9   5 12108.9 469.048   5
   0  -9   6 7609.73 395.517  29
   0  -9   6 6754.07 363.200   5
   0  -9   7 29202.6 815.574  29
   0  -9   7 29889.7 781.705  22
   0  -9   7 29792.7 822.077   7
   0  -9   7 28474.6 795.767   5
   0  -9   8 51234.0 1094.78  22
   0  -9   8 51000.9 1140.69  29
   0  -9   8 55097.1 1180.22   5
   0  -9   8 51444.8 1139.71   7
   0  -9   9 33899.7 912.527   7
   0  -9   9 34134.2 885.793  22
   0  -9   9 35622.1 935.479  29
   0  -9  10 1236.55 169.874   7
   0  -9  10 1261.82 165.193  22
   0  -9  11 1198.88 168.919   7
   0  -9  11 1027.80 151.638  14
   0  -9  11 911.373 142.172  22
   0  -9  12 8674.44 408.606   7
   0  -9  12 7995.99 377.791  22
   0  -9  13 1174.81 136.535   7
   0  -9  13 873.831 121.232  22
   0  -9  14 941.120 95.8132   7
   0  -9  14 812.681 87.7386  22
   0  -8   0 59778.4 946.227   5
   0  -8   1 206890. 2395.86   4
   0  -8  -1 204881. 2239.98   5
   0  -8   1 200827. 2292.57   5
   0  -8  -2 148318. 1701.84   5
   0  -8   2 147801. 1851.90   4
   0  -8   2 142843. 1800.69   5
   0  -8   3 127283. 1699.49   5
   0  -8   3 129947. 1710.95   4
   0  -8   4 3249.72 220.561   5
   0  -8   4 3342.66 213.883   4
   0  -8   5 8916.42 378.219   5
   0  -8   6 4015.25 269.733   5
   0  -8   7 53869.8 1175.61  13
   0  -8   7 58802.0 1180.14   7
   0  -8   7 52574.2 1097.04   5
   0  -8   7 57418.8 1155.75  29
   0  -8   7 59863.3 1145.53  22
   0  -8   8 476.686 114.336  13
   0  -8   8 653.475 125.161   5
   0  -8   8 583.818 120.996   7
   0  -8   8 865.128 154.290  29
   0  -8   8 771.512 135.172  22
   0  -8   8 468.685 103.091  20
   0  -8   9 17350.6 673.179  13
   0  -8   9 17755.1 647.852   7
   0  -8   9 17563.2 630.514  22
   0  -8   9 19457.8 665.946  29
   0  -8   9 17439.7 629.512  20
   0  -8  10 10373.2 496.974   7
   0  -8  10 9930.46 473.873  22
   0  -8  11 1778.75 207.548   7
   0  -8  11 1911.31 204.785  14
   0  -8  11 1617.81 191.641  22
   0  -8  12 352.373 103.087   7
   0  -8  12 253.738 73.0551  14
   0  -8  12 176.193 68.8554  22
   0  -8  13 1615.09 166.948   7
   0  -8  13 1460.48 160.557  22
   0  -8  14 6843.24 286.948   7
   0  -8  14 6244.20 273.533  22
   0  -7   0 1091.45 108.800   5
   0  -7   1 16419.2 427.692   5
   0  -7  -1 15883.3 398.303   5
   0  -7  -2 17582.5 407.744   5
   0  -7   2 17054.5 453.241   5
   0  -7   2 17888.2 473.000   4
   0  -7   3 6108.64 280.521   5
   0  -7   3 6362.58 275.682   4
   0  -7  -3 6540.74 234.443   5
   0  -7   4 14289.4 425.881   4
   0  -7  -4 15194.0 361.492   5
   0  -7   5 62373.4 1060.52   5
   0  -7   6 19062.9 562.869   5
   0  -7   7 8486.70 387.378   5
   0  -7   8 7592.45 412.957   9
   0  -7   8 7268.28 399.979  13
   0  -7   8 7417.41 410.634   6
   0  -7   8 6328.51 373.767   7
   0  -7   8 7801.51 389.378   5
   0  -7   8 6708.93 373.371  22
   0  -7   8 7373.26 389.179  29
   0  -7   8 7202.87 373.664  20
   0  -7   9 17571.0 662.969   9
   0  -7   9 15135.6 596.660   7
   0  -7   9 15547.3 621.567  13
   0  -7   9 15835.0 634.421   6
   0  -7   9 17377.7 608.030   5
   0  -7   9 17412.0 620.725  29
   0  -7   9 16248.7 607.645  22
   0  -7   9 15186.2 575.213  20
   0  -7  10 1258.74 179.231   7
   0  -7  10 1432.53 195.080  13
   0  -7  10 1137.29 160.628  20
   0  -7  10 1233.72 175.883  22
   0  -7  11 1208.79 177.003   7
   0  -7  11 1195.05 166.541  14
   0  -7  11 1169.84 183.192  13
   0  -7  11 1121.59 160.535  22
   0  -7  12 1212.35 181.192   7
   0  -7  12 1190.51 160.451  14
   0  -7  12 1081.83 162.215  22
   0  -7  13 567.280 115.557   7
   0  -7  13 573.152 105.918  22
   0  -7  14 4336.54 249.327   7
   0  -7  14 4077.90 241.073  22
   0  -6   0 36141.4 608.566   5
   0  -6   1 12712.2 387.966   4
   0  -6   1 12219.1 339.654   5
   0  -6  -1 12317.1 317.260   5
   0  -6   2 69522.9 1003.55   4
   0  -6   2 68160.9 989.310   5
   0  -6  -2 70818.4 906.024   5
   0  -6  -3 8264.74 250.888   5
   0  -6   3 8834.65 298.869   4
   0  -6   4 6724.01 282.299   5
   0  -6  -4 7110.73 226.589   5
   0  -6   5 2942.82 197.983   5
   0  -6   6 18288.8 520.844   5
   0  -6   7 9266.81 384.053   5
   0  -6   8 10042.4 458.141  13
   0  -6   8 10695.5 474.846   7
   0  -6   8 10452.6 434.996   5
   0  -6   8 10581.4 464.728  22
   0  -6   8 10709.7 446.695  20
   0  -6   9 10714.4 494.142  13
   0  -6   9 10170.0 475.482   7
   0  -6   9 10276.1 499.253   9
   0  -6   9 11335.1 465.271   5
   0  -6   9 10242.2 495.149   6
   0  -6   9 11655.4 489.079  29
   0  -6   9 9982.78 474.574  22
   0  -6   9 9456.17 448.303  20
   0  -6  10 6808.99 417.895   9
   0  -6  10 5811.87 375.534  13
   0  -6  10 5689.39 366.509   7
   0  -6  10 6038.32 394.599   6
   0  -6  10 5896.43 376.098  22
   0  -6  10 5855.88 363.479  20
   0  -6  11 4184.39 321.283  13
   0  -6  11 4031.71 311.089   7
   0  -6  11 5083.66 348.685  14
   0  -6  11 3911.10 323.484   6
   0  -6  11 4122.76 317.766  22
   0  -6  11 4973.26 334.741  26
   0  -6  11 3989.23 302.979  20
   0  -6  12 15751.1 616.459  13
   0  -6  12 16320.8 615.082   7
   0  -6  12 15783.5 606.174  22
   0  -6  13 1280.49 162.835   7
   0  -6  13 1433.20 151.742  14
   0  -6  13 1225.25 157.707  22
   0  -6  14 3150.33 223.006   7
   0  -6  14 2962.69 219.493  22
   0  -6  15 7062.86 262.087  22
   0  -5   0 68.2123 41.0108   5
   0  -5  -1 453711. 4040.20   5
   0  -5   1 448691. 4103.58   5
   0  -5  -2 252128. 2409.56   5
   0  -5   2 250880. 2515.36   4
   0  -5   2 246575. 2506.33   5
   0  -5   3 6242.28 231.251   4
   0  -5   3 5977.89 233.041   5
   0  -5   4 136414. 1608.00   5
   0  -5   5 95001.7 1275.70   5
   0  -5   6 24833.4 580.213   5
   0  -5   7 20779.4 563.830   5
   0  -5   8 196.793 62.1427   5
   0  -5   9 13160.6 531.529  13
   0  -5   9 14222.9 577.104   9
   0  -5   9 12944.9 532.240   7
   0  -5   9 13638.3 559.260   6
   0  -5   9 13518.0 553.993  22
   0  -5   9 15335.8 574.753  26
   0  -5   9 14064.2 536.976  20
   0  -5  10 11129.1 506.529  13
   0  -5  10 11849.9 549.254   9
   0  -5  10 10918.4 506.448   7
   0  -5  10 12059.5 541.285   6
   0  -5  10 13184.4 551.794  26
   0  -5  10 11478.2 523.259  22
   0  -5  10 11318.4 503.493  20
   0  -5  11 8682.01 450.698   7
   0  -5  11 9278.33 463.297  14
   0  -5  11 7458.58 422.213  13
   0  -5  11 7938.14 461.107   9
   0  -5  11 7814.41 448.309   6
   0  -5  11 7721.64 433.540  22
   0  -5  11 9249.69 466.191  26
   0  -5  11 7461.00 422.903  20
   0  -5  12 461.609 123.122   6
   0  -5  12 449.425 116.909   7
   0  -5  12 483.634 132.325   9
   0  -5  12 417.349 126.413  13
   0  -5  12 465.942 104.529  14
   0  -5  12 426.983 122.161  22
   0  -5  12 442.924 123.933  20
   0  -5  13 794.379 137.779   7
   0  -5  13 690.598 136.958  13
   0  -5  13 861.334 131.209  14
   0  -5  13 637.221 128.035  22
   0  -5  14 3714.44 248.798   7
   0  -5  14 3466.63 244.055  22
   0  -5  15 1174.17 111.262  22
   0  -4   0 555064. 4936.12   5
   0  -4   0 555145. 4912.11   2
   0  -4   1 126167. 1414.47   4
   0  -4  -1 129072. 1306.06   5
   0  -4   1 125503. 1337.42   2
   0  -4  -1 124346. 1266.80   2
   0  -4   1 124138. 1347.02   5
   0  -4  -2 156577. 1487.04   2
   0  -4   2 154243. 1640.91   5
   0  -4   2 157418. 1630.86   4
   0  -4   3 375392. 3577.39   5
   0  -4   3 387060. 3554.48   4
   0  -4   4 208773. 2162.67   5
   0  -4   5 9296.75 299.944   5
   0  -4   6 112142. 1422.53   5
   0  -4   7 27345.2 617.544   5
   0  -4   8 52178.6 935.059   5
   0  -4   9 4282.08 288.133  13
   0  -4   9 4611.01 321.388   9
   0  -4   9 4565.56 299.398   7
   0  -4   9 5207.05 331.985   6
   0  -4   9 4205.14 301.096  22
   0  -4   9 4239.58 290.155  25
   0  -4   9 4474.60 293.873  20
   0  -4  10 9502.90 485.050   9
   0  -4  10 8576.98 433.314  13
   0  -4  10 8860.33 447.105   7
   0  -4  10 10579.3 484.654  14
   0  -4  10 9070.12 460.982   6
   0  -4  10 9297.99 467.290  26
   0  -4  10 9215.22 464.609  22
   0  -4  10 8628.62 435.254  25
   0  -4  10 8901.63 441.963  20
   0  -4  11 1187.90 189.660   9
   0  -4  11 1471.73 187.465   7
   0  -4  11 1186.80 170.328  13
   0  -4  11 1652.90 198.357  14
   0  -4  11 1181.18 186.080   6
   0  -4  11 1583.67 202.763  26
   0  -4  11 1344.19 186.231  22
   0  -4  11 1593.58 204.211  20
   0  -4  12 9845.74 481.097  13
   0  -4  12 11123.2 507.900   7
   0  -4  12 10494.9 526.174   9
   0  -4  12 9951.66 502.743   6
   0  -4  12 10244.0 497.144  22
   0  -4  12 9567.09 479.442  20
   0  -4  13 302.326 93.1515   7
   0  -4  13 396.966 105.851   6
   0  -4  13 233.766 85.9927  13
   0  -4  13 302.041 102.148  22
   0  -4  13 427.926 110.161  20
   0  -4  14 2682.53 211.346   7
   0  -4  14 2016.01 196.145  13
   0  -4  14 2238.70 200.605  22
   0  -4  15-6.24720 43.1105  22
   0  -3   0 477.829 46.5448   2
   0  -3   0 142.618 32.7288   5
   0  -3   1 548771. 4771.19   2
   0  -3  -1 554225. 4687.63   2
   0  -3   1 541853. 4774.90   5
   0  -3  -2 204025. 1810.98   2
   0  -3   2 198138. 1963.35   5
   0  -3   2 202526. 1942.50   4
   0  -3   3 128072. 1240.36   1
   0  -3   3 129490. 1326.21   3
   0  -3   4 32730.8 485.494   1
   0  -3   4 32617.3 508.593   3
   0  -3   5 98908.3 1156.14   3
   0  -3   5 94254.6 1175.70   5
   0  -3   6 92183.9 1164.36   3
   0  -3   6 90095.6 1179.78   5
   0  -3   7 7600.29 285.256   5
   0  -3   7 7675.10 288.014   3
   0  -3   8 7043.68 299.359   3
   0  -3   8 7094.96 298.493   5
   0  -3   9 3153.63 257.744   9
   0  -3   9 3187.57 259.178   6
   0  -3   9 3452.10 253.140  25
   0  -3   9 2897.02 230.542  20
   0  -3  10 2426.91 232.667   7
   0  -3  10 2853.40 244.393  14
   0  -3  10 2165.17 229.614   9
   0  -3  10 2559.20 246.846   6
   0  -3  10 2243.59 217.404  25
   0  -3  10 2574.90 243.596  22
   0  -3  10 2678.84 245.999  26
   0  -3  10 2625.54 239.218  20
   0  -3  11 10560.3 482.679  14
   0  -3  11 8380.45 428.248  13
   0  -3  11 8987.51 488.167   9
   0  -3  11 9887.57 470.858   7
   0  -3  11 9125.93 472.233   6
   0  -3  11 9383.51 482.102  26
   0  -3  11 8782.90 462.688  22
   0  -3  11 8574.62 441.902  25
   0  -3  11 8929.37 460.195  20
   0  -3  12 2581.98 243.093   7
   0  -3  12 2425.86 233.542  13
   0  -3  12 2929.71 255.801  14
   0  -3  12 2606.91 269.769   9
   0  -3  12 2200.97 242.211   6
   0  -3  12 2385.10 244.531  22
   0  -3  12 2320.65 240.316  26
   0  -3  12 2313.86 235.353  20
   0  -3  13 18413.9 687.100   9
   0  -3  13 17795.8 632.621  13
   0  -3  13 17836.4 655.566   6
   0  -3  13 19665.4 667.210  22
   0  -3  13 18389.8 657.873  20
   0  -3  14 3107.33 245.830  13
   0  -3  14 3716.58 261.735  22
   0  -3  14 3350.44 264.976   6
   0  -3  15 971.871 125.035  13
   0  -3  15 1080.10 115.378  22
   0  -2   0 587070. 5072.65   5
   0  -2   0 591639. 5063.35   2
   0  -2   1 1543.19 72.7602   2
   0  -2   1 1580.16 72.0035   4
   0  -2  -1 1664.00 55.3265   2
   0  -2   2 263844. 2373.39   3
   0  -2   2 260076. 2405.83   5
   0  -2   2 260073. 2381.95   4
   0  -2   3 8043.54 202.808   5
   0  -2   3 8465.05 196.451   3
   0  -2   4 5762.43 185.323   5
   0  -2   4 5999.74 190.970   1
   0  -2   4 6355.19 188.362   3
   0  -2   5 27026.6 475.547   5
   0  -2   5 27654.2 478.945   3
   0  -2   5 27384.4 508.820   1
   0  -2   6 14856.9 400.903   1
   0  -2   6 15272.3 371.267   3
   0  -2   6 13897.7 349.540   5
   0  -2   7 23398.7 498.219   5
   0  -2   7 24459.7 528.218   3
   0  -2   8 34116.7 693.408   3
   0  -2   8 35783.3 685.552   5
   0  -2   9 1056.42 123.534   3
   0  -2  10 1555.70 176.069  14
   0  -2  10 1223.13 165.372   9
   0  -2  10 1075.94 146.442   7
   0  -2  10 1095.65 151.094   6
   0  -2  10 1032.46 146.816  25
   0  -2  10 1296.92 183.249  26
   0  -2  10 1076.75 160.151  22
   0  -2  10 1002.57 152.487  20
   0  -2  11 3759.37 313.782   9
   0  -2  11 3760.21 283.942   7
   0  -2  11 4214.04 295.463  14
   0  -2  11 3355.49 279.878   6
   0  -2  11 3670.22 291.574  22
   0  -2  11 3526.97 298.120  26
   0  -2  11 3369.24 272.112  25
   0  -2  11 3695.64 293.071  20
   0  -2  12 5848.54 350.937  14
   0  -2  12 4582.61 345.260   9
   0  -2  12 4568.54 317.050  13
   0  -2  12 5689.25 352.897   7
   0  -2  12 4737.35 341.996   6
   0  -2  12 5419.68 360.676  22
   0  -2  12 5007.03 358.884  26
   0  -2  12 4846.73 334.197  25
   0  -2  12 5242.59 354.861  20
   0  -2  13 22936.5 693.510   7
   0  -2  13 18447.1 643.028  13
   0  -2  13 19823.4 719.682   9
   0  -2  13 18597.6 672.451   6
   0  -2  13 21366.7 694.532  22
   0  -2  13 20091.4 691.290  20
   0  -2  14 163.039 81.5336   6
   0  -2  14 237.200 79.2217   7
   0  -2  14 114.453 81.0288  13
   0  -2  14 206.767 78.3688  22
   0  -2  15 3257.37 221.476  13
   0  -2  15 3455.12 192.864  22
   0  -1   1 13700.9 182.597   3
   0  -1   1 13217.0 184.662   4
   0  -1   1 13556.4 164.607   1
   0  -1   1 13623.9 196.895   2
   0  -1   2 165780. 1522.67   3
   0  -1   2 163304. 1529.50   5
   0  -1   3 52938.9 610.136   3
   0  -1   3 51306.5 636.915   1
   0  -1   4 72057.4 892.041   1
   0  -1   4 72372.9 824.565   5
   0  -1   4 72099.5 845.486   3
   0  -1   5 252596. 2402.17   5
   0  -1   5 257433. 2456.16   3
   0  -1   6 16685.2 386.357   3
   0  -1   6 16548.9 358.258   5
   0  -1   7 97118.8 1190.11   5
   0  -1   7 93146.9 1237.05   3
   0  -1   8 78212.3 1153.14   3
   0  -1   9 18591.1 523.082   3
   0  -1  10 554.873 130.369   9
   0  -1  10 422.874 99.2647  14
   0  -1  10 490.913 115.729   6
   0  -1  10 624.103 117.626   7
   0  -1  10 776.828 140.398  26
   0  -1  10 565.418 119.755  22
   0  -1  10 374.787 90.0930  20
   0  -1  11 2309.92 222.522  14
   0  -1  11 2481.60 227.929   7
   0  -1  11 2107.09 237.986   9
   0  -1  11 2033.14 227.063   6
   0  -1  11 1891.68 202.169  25
   0  -1  11 2154.33 225.729  22
   0  -1  11 2154.66 230.730  26
   0  -1  11 2195.59 226.593  20
   0  -1  12 11788.3 498.796   7
   0  -1  12 9982.97 517.629   9
   0  -1  12 10177.1 497.749   6
   0  -1  12 10055.3 478.375  25
   0  -1  12 10675.3 501.788  22
   0  -1  12 9838.23 506.607  26
   0  -1  12 10696.5 509.889  20
   0  -1  13 479.987 128.474   6
   0  -1  13 638.730 117.079   7
   0  -1  13 891.363 172.686   9
   0  -1  13 433.360 103.204  13
   0  -1  13 625.113 131.399  20
   0  -1  13 609.510 127.433  22
   0  -1  14 3928.31 276.041  13
   0  -1  14 4306.75 313.137   9
   0  -1  14 4944.68 286.775  22
   0  -1  14 3901.45 292.568   6
   0  -1  15 637.902 121.403   6
   0  -1  15 583.331 100.201  13
   0   0   1 878.797 33.3670   3
   0   0   1 994.298 39.5663   1
   0   0   2 153579. 1410.40   3
   0   0   2 159015. 1383.99   5
   0   0   3 254188. 2263.42   5
   0   0   3 261141. 2318.94   3
   0   0   4 130629. 1274.46   5
   0   0   4 128379. 1331.12   3
   0   0   5 66767.0 788.933   5
   0   0   5 66942.6 852.266   3
   0   0   6 42725.3 683.285   3
   0   0   6 42968.2 616.520   5
   0   0   7 2158.75 182.095   1
   0   0   7 2829.71 166.668   3
   0   0   8 2901.13 187.006   3
   0   0   9 23209.0 603.446   3
   0   0  10 38550.8 887.062   8
   0   0  10 32607.3 920.016   9
   0   0  10 36772.4 875.207  14
   0   0  10 37749.7 876.531   7
   0   0  10 33862.0 898.549   6
   0   0  10 34158.5 852.800  25
   0   0  10 33507.6 906.479  26
   0   0  10 36920.0 927.158  22
   0   0  10 35233.1 906.126  20
   0   0  11 37065.8 894.554   7
   0   0  11 34889.1 880.589  14
   0   0  11 30375.0 911.989   9
   0   0  11 30648.7 884.548   6
   0   0  11 30975.3 904.362  26
   0   0  11 34884.1 913.552  22
   0   0  11 30506.2 843.732  25
   0   0  11 33509.7 913.248  20
   0   0  12 8365.83 468.089   9
   0   0  12 8337.10 448.773   6
   0   0  12 8208.04 432.526  25
   0   0  12 9551.18 457.452  22
   0   0  12 8762.25 459.802  20
   0   0  13 529.632 128.532   9
   0   0  13 483.164 128.667   6
   0   0  13 675.069 126.504  20
   0   0  13 711.803 123.584  22
   0   0  14 4444.09 309.090   6
   0   0  14 4953.10 337.117   9
   0   0  14 4544.45 296.566  13
   0   0  15 1071.49 144.802   6
   0   0  15 986.954 125.112  13
   0   1   1 6457.65 125.145   3
   0   1   1 6251.42 124.703   1
   0   1   2 156510. 1472.64   3
   0   1   2 155548. 1506.80   1
   0   1   3 50183.0 663.380   1
   0   1   3 49852.4 611.663   3
   0   1   4 69488.7 921.629   1
   0   1   4 73525.5 867.989   3
   0   1   5 237357. 2500.67   1
   0   1   5 248935. 2415.88   3
   0   1   6 15446.7 443.232   1
   0   1   6 16606.7 396.307   3
   0   1   7 87895.6 1352.18   1
   0   1   7 95622.8 1254.77   3
   0   1   8 75004.7 1142.62   3
   0   1   9 19129.1 546.253   3
   0   1  10 669.337 120.367  14
   0   1  10 861.347 150.659   9
   0   1  10 848.998 123.374   8
   0   1  10 714.146 131.212   6
   0   1  10 781.510 122.601  25
   0   1  10 671.089 138.076  26
   0   1  10 894.566 142.828  20
   0   1  11 1803.56 197.193   8
   0   1  11 1663.43 216.834   9
   0   1  11 1560.59 196.547   6
   0   1  11 1693.96 206.717  26
   0   1  11 1695.28 192.731  25
   0   1  11 1778.32 204.530  20
   0   1  12 10441.6 530.532   9
   0   1  12 12012.2 496.159   8
   0   1  12 9973.85 496.984   6
   0   1  12 10602.1 490.588  25
   0   1  12 12244.9 536.761  20
   0   1  13 408.495 122.456   9
   0   1  13 315.282 113.101   6
   0   1  13 387.756 107.036  25
   0   1  13 446.931 116.958  20
   0   1  14 3582.20 271.579   6
   0   1  14 3416.55 279.667   9
   0   1  14 3640.09 260.385  13
   0   1  15 609.450 108.467   6
   0   1  15 681.432 111.403  13
   0   2   0 566736. 4792.46   1
   0   2   1 2361.58 80.8349   1
   0   2   2 250650. 2306.99   1
   0   2   2 244598. 2293.75   3
   0   2   3 6467.16 188.383   3
   0   2   3 5741.56 189.034   1
   0   2   4 7708.61 252.969   1
   0   2   4 8024.93 228.576   3
   0   2   5 23499.3 459.079   3
   0   2   5 23697.3 510.333   1
   0   2   6 9396.03 348.519   1
   0   2   6 11744.2 338.565   3
   0   2   7 21557.3 596.228   1
   0   2   7 23108.7 535.006   3
   0   2   8 31752.6 697.172   3
   0   2   9 790.360 114.122   3
   0   2  10 496.148 115.456   9
   0   2  10 577.481 127.003   8
   0   2  10 438.587 116.123   6
   0   2  10 658.665 117.526  25
   0   2  10 530.369 113.198  26
   0   2  10 750.843 123.105  20
   0   2  11 3974.80 291.326   8
   0   2  11 3357.34 292.319   9
   0   2  11 3146.06 268.646   6
   0   2  11 3295.95 267.096  25
   0   2  11 3373.18 289.053  26
   0   2  11 3898.71 296.851  20
   0   2  12 5176.93 364.656   9
   0   2  12 5733.91 344.779   8
   0   2  12 5135.58 349.729   6
   0   2  12 5931.88 363.225  25
   0   2  12 6117.73 376.429  20
   0   2  13 18877.6 693.346   9
   0   2  13 20594.3 628.384   8
   0   2  13 17763.7 654.349   6
   0   2  13 18183.5 638.056  25
   0   2  13 21649.9 681.902  20
   0   2  14 224.754 95.8035   9
   0   2  14 106.950 74.0546  25
   0   2  14 112.809 78.4489   6
   0   2  15 3536.10 226.424  13
   0   2  15 3181.10 225.252   6
   0   3   1 612455. 5294.53   1
   0   3   2 195912. 1888.63   1
   0   3   3 130481. 1397.48   1
   0   3   3 126516. 1396.20   3
   0   3   4 36331.0 623.891   1
   0   3   4 37653.7 610.853   3
   0   3   5 104062. 1313.10   1
   0   3   5 98865.6 1230.70   3
   0   3   6 87090.6 1185.63   3
   0   3   6 88885.3 1277.32   1
   0   3   7 5826.25 300.806   1
   0   3   7 6209.61 281.967   3
   0   3   8 6050.07 293.731   3
   0   3   9 2221.24 193.173   3
   0   3   9 2182.37 204.436  26
   0   3  10 2274.96 232.068   9
   0   3  10 2625.94 231.509   8
   0   3  10 2431.94 233.797   6
   0   3  10 2526.45 223.122  25
   0   3  10 2259.83 218.594  26
   0   3  10 2902.79 238.709  20
   0   3  11 7965.04 448.568   9
   0   3  11 8414.46 435.613   8
   0   3  11 7370.36 426.410   6
   0   3  11 8755.65 434.399  25
   0   3  12 2240.95 242.766   9
   0   3  12 2436.38 234.194   8
   0   3  12 2176.69 238.276   6
   0   3  12 2268.48 225.414  25
   0   3  12 2840.86 247.859  20
   0   3  13 17572.9 650.420   9
   0   3  13 18837.3 612.652   8
   0   3  13 18229.2 628.367  25
   0   3  13 17125.3 633.237   6
   0   3  14 4395.95 296.152   9
   0   3  14 4358.70 286.449  25
   0   3  14 4052.93 282.500   6
   0   3  15 807.984 108.318  13
   0   3  15 813.086 109.334   6
   0   4   1 133129. 1302.19   1
   0   4   2 147912. 1506.95   1
   0   4   3 384018. 3678.95   3
   0   4   3 393189. 3628.80   1
   0   4   4 217727. 2289.69   3
   0   4   4 216320. 2251.67   1
   0   4   5 9468.06 328.310   1
   0   4   5 9252.74 312.979   3
   0   4   6 109017. 1452.39   3
   0   4   6 114833. 1524.82   1
   0   4   7 25879.5 626.660   3
   0   4   8 50297.6 975.113   3
   0   4   9 4304.49 297.536   9
   0   4   9 4177.10 285.246  24
   0   4   9 3972.22 274.025  26
   0   4   9 4428.08 284.874   3
   0   4  10 9330.53 458.561   8
   0   4  10 8918.88 462.811   9
   0   4  11 1399.62 191.394   9
   0   4  11 1285.24 180.371   8
   0   4  11 1358.27 170.336  25
   0   4  11 1469.06 196.595   6
   0   4  12 11351.2 531.065   9
   0   4  12 10916.6 498.195   8
   0   4  12 11444.1 501.083  25
   0   4  12 10601.2 510.953   6
   0   4  13 545.533 124.657   9
   0   4  13 647.903 123.347   8
   0   4  13 463.556 113.213  25
   0   4  13 520.130 122.962   6
   0   4  14 2791.94 204.309   8
   0   4  14 2811.85 232.082   9
   0   4  14 2542.96 209.852  25
   0   4  14 2520.73 219.932   6
   0   4  15 55.6455 50.2556  13
   0   4  15 87.7485 53.1205   6
   0   5   2 238822. 2306.96   1
   0   5   3 4470.23 188.103   1
   0   5   3 4125.38 204.082   3
   0   5   4 135646. 1675.30   3
   0   5   4 143906. 1630.11   1
   0   5   5 88143.7 1221.18   1
   0   5   5 85563.8 1237.22   3
   0   5   6 22120.5 561.667   3
   0   5   7 19844.5 560.135   3
   0   5   8 489.894 97.7359   3
   0   5   9 14732.7 559.331  24
   0   5   9 14532.6 533.902   3
   0   5  10 12680.2 548.801   9
   0   5  11 10364.5 495.872   9
   0   5  11 10098.6 492.225   8
   0   5  11 10356.4 473.614  25
   0   5  11 9867.22 490.888   6
   0   5  12 481.062 112.553   8
   0   5  12 425.901 111.670   9
   0   5  12 566.296 109.874  25
   0   5  12 294.320 93.8638   6
   0   5  13 646.758 123.315   8
   0   5  13 608.675 125.296   9
   0   5  13 635.687 117.556  25
   0   5  13 704.923 133.033   6
   0   5  14 3184.77 218.724   9
   0   5  14 2820.92 202.839   8
   0   5  14 2683.61 207.285  25
   0   5  14 2580.94 211.064   6
   0   5  15 1252.95 130.120  13
   0   5  15 1321.31 119.763   6
   0   6   3 4643.05 196.061   1
   0   6   4 8819.54 302.049   1
   0   6   4 9677.90 353.247   3
   0   6   5 2061.71 174.195   3
   0   6   6 18473.2 551.474   3
   0   6   7 10385.9 423.310   3
   0   6   8 10210.2 448.268   3
   0   6   9 12163.0 508.106   9
   0   6   9 11051.5 486.913  24
   0   6   9 10692.8 479.570   3
   0   6  10 5150.22 337.772   9
   0   6  10 4902.68 330.903  24
   0   6  11 3923.83 308.458   8
   0   6  11 4435.06 318.768   9
   0   6  11 4114.06 298.517  25
   0   6  11 3857.22 303.197   6
   0   6  12 15604.2 602.175   8
   0   6  12 16532.2 594.016  25
   0   6  12 16105.1 620.667   6
   0   6  13 1478.22 163.881   9
   0   6  13 1310.25 161.277   8
   0   6  13 1351.76 156.721  25
   0   6  13 1108.56 158.523   6
   0   6  14 2249.77 177.549   8
   0   6  14 2536.69 189.391  25
   0   6  14 2197.82 189.268   6
   0   6  15 6968.80 269.606  13
   0   7   4 14059.7 471.424   3
   0   7   5 70117.4 1217.79   3
   0   7   6 20927.0 628.250   3
   0   7   7 7863.11 383.840   3
   0   7   8 9493.77 432.091  15
   0   7   8 9704.59 439.211  24
   0   7   8 8715.04 433.900   3
   0   7   9 15010.4 555.551  15
   0   7   9 13922.9 551.876  24
   0   7   9 13211.2 555.730   3
   0   7  10 1133.62 162.798  24
   0   7  11 857.606 148.909   8
   0   7  11 823.768 126.505  25
   0   7  11 1012.78 156.801   6
   0   7  12 1624.33 195.111   8
   0   7  12 1317.50 164.427  25
   0   7  12 1373.25 177.730   6
   0   7  13 381.575 95.5364   8
   0   7  13 453.981 91.2506  25
   0   7  13 462.988 104.785   6
   0   7  14 4370.44 234.050   8
   0   7  14 4726.10 227.133  25
   0   7  14 4448.84 239.887   6
   0   8   4 3369.11 237.923   3
   0   8   5 10061.7 440.067   3
   0   8   6 4884.52 317.147   3
   0   8   7 49713.5 1095.10   3
   0   8   8 335.900 92.7755  15
   0   8   8 362.124 85.4365  24
   0   8   8 344.730 106.387   3
   0   8   9 19103.4 648.259  15
   0   8   9 18734.6 651.393  24
   0   8  10 14473.8 547.835  15
   0   8  10 12920.0 542.301  24
   0   8  11 1651.81 201.544   8
   0   8  11 2051.08 203.969  25
   0   8  11 1987.24 213.381   6
   0   8  12 49.8710 65.3340   8
   0   8  12 74.0879 62.5622  25
   0   8  13 1666.83 168.172   8
   0   8  13 1798.67 158.415  25
   0   8  13 1604.49 168.930   6
   0   8  14 7095.02 276.515   8
   0   8  14 7314.11 267.914   6
   0   9   4 21578.5 665.920   3
   0   9   5 14616.4 565.132   3
   0   9   6 7780.46 421.292   3
   0   9   7 31782.9 828.200  15
   0   9   7 32661.6 846.275  24
   0   9   8 56524.9 1173.70  15
   0   9   8 54461.9 1251.07   3
   0   9   9 39473.9 959.766  15
   0   9   9 41129.5 988.309  24
   0   9  10 1647.19 184.307  24
   0   9  10 1738.20 186.602  15
   0   9  11 655.200 123.972   8
   0   9  11 968.104 135.611  25
   0   9  11 876.445 151.279   6
   0   9  12 9219.13 377.745  25
   0   9  12 8709.00 399.632   6
   0   9  13 1348.23 143.742   8
   0   9  13 1300.43 130.273   6
   0  10   3 24504.2 718.075   3
   0  10   4 13157.9 536.803   3
   0  10   5 2980.61 238.919  15
   0  10   5 2846.19 263.544   3
   0  10   6 3185.22 251.969  15
   0  10   6 2808.69 265.629   3
   0  10   7 12727.0 516.709  15
   0  10   7 12376.9 566.247   3
   0  10   8 1769.38 185.786  15
   0  10   8 1697.32 190.530  24
   0  10   9 243.606 78.2699  15
   0  10   9 333.736 93.7886  24
   0  10  10 1945.92 196.098  24
   0  10  10 1774.76 182.731  15
   0  10  11 159.905 92.6387   8
   0  10  11 32.3316 51.7329  15
   0  10  11 124.846 62.7066  25
   0  10  11 28.9769 67.0950   6
   0  10  12 3625.82 253.637   8
   0  10  12 4314.72 229.519  25
   0  10  12 4027.17 245.745   6
   0  10  13 7035.94 299.212   8
   0  10  13 7905.38 269.161   6
   0  11   3 5061.76 331.032   3
   0  11   4 25949.7 726.901  15
   0  11   4 28244.1 831.085   3
   0  11   5 48492.9 1039.24  24
   0  11   5 44673.7 1120.66   3
   0  11   6 16117.0 584.086  15
   0  11   6 17883.4 693.748   3
   0  11   7 975.597 143.088  15
   0  11   7 1034.48 156.025  24
   0  11   8 4583.51 308.561  15
   0  11   8 5175.63 324.453  24
   0  11   9 129.422 72.5808  15
   0  11   9 113.094 60.0797  24
   0  11  10 1285.19 152.914  15
   0  11  11 9433.09 391.104   6
   0  11  11 8984.34 364.180  15
   0  11  12 2535.62 169.012   6
   0  11  12 2103.54 183.336   8
   0  11  13 452.375 70.1478   8
   0  12   1 3623.88 256.874  15
   0  12   2 11487.8 468.122  15
   0  12   3 31618.6 810.431  15
   0  12   3 33438.6 915.775   3
   0  12   4 14501.9 542.638  15
   0  12   4 16653.6 653.502   3
   0  12   5 27571.6 763.391  24
   0  12   5 25661.0 838.990   3
   0  12   6 17999.1 623.933  15
   0  12   6 23030.2 693.926  24
   0  12   7 29780.2 815.828  15
   0  12   7 38514.1 909.236  24
   0  12   8 9216.11 418.613  24
   0  12   8 7217.71 382.915  15
   0  12   9 367.299 87.5846  15
   0  12  10 536.813 103.803  15
   0  12  11 2215.11 163.310   6
   0  12  11 1754.75 172.341   8
   0  12  11 2057.57 160.702  15
   0  12  12 226.648 62.6469   8
   0  13   1 10182.1 437.826  15
   0  13   2 8968.32 462.666   3
   0  13   2 8881.92 411.812  15
   0  13   3 46410.1 1120.52   3
   0  13   3 40915.3 952.557  15
   0  13   4 1407.31 171.129  15
   0  13   5 15654.4 569.997  15
   0  13   6 4983.13 318.140  15
   0  13   7 5990.29 344.998  15
   0  13   8 22199.1 657.966  15
   0  13   9 810.141 119.303  15
   0  13  10 708.041 92.8136   6
   0  13  10 635.152 98.2258  15
   0  13  10 635.774 116.801   8
   0  13  11 402.693 80.8163   8
   0  13  12 1410.05 107.289   8
   0  14   1 16586.1 568.604  15
   0  14   2 12749.8 497.958  15
   0  14   3 1514.30 179.608  15
   0  14   4 4886.80 313.795  15
   0  14   5 6116.86 349.759  15
   0  14   6 1705.05 182.168  15
   0  14   7 1037.23 140.451  15
   0  14   8 967.711 131.377  15
   0  14   9 2880.18 202.943  15
   0  14  10 1221.64 130.185   8
   0  14  11 1480.72 117.952   8
   0  15   1 8229.78 384.546  15
   0  15   2 7691.67 376.765  15
   0  15   3 788.727 126.140  15
   0  15   4 6702.41 352.068  15
   0  15   5 1624.29 173.346  15
   0  15   6 4661.58 284.551  15
   0  15   7 5874.49 309.630  15
   0  15   8 3253.94 212.638  15
   0  15   9 56.4871 48.1145   8
   0  15  10 1029.80 99.4060   8
   0  16   2 2748.49 215.018  15
   0  16   3 948.458 126.667  15
   0  16   4 4932.69 285.451  15
   0  16   5 1444.54 151.117  15
   0  16   6 201.413 68.1633  15
   0  16   7 2029.14 166.313  15
   0  16   9 860.133 84.4155   8
  -1 -19   4 885.817 83.3196  30
   1 -19  -4 797.031 81.8132  18
  -1 -19   3 2464.81 149.662  30
   1 -19  -3 2289.00 141.740  18
  -1 -19   2 191.882 55.7584  30
   1 -19  -2 161.092 53.0200  18
   1 -19  -1 3052.51 158.973  30
  -1 -19   1 2730.94 161.867  30
  -1 -19   1 3023.40 159.906  18
   1 -19  -1 2896.52 168.731  18
  -1 -19   0 2996.93 163.791  30
   1 -19   0 2876.33 160.301  30
  -1 -19   0 2827.31 165.043  18
   1 -19   0 2920.80 165.374  18
  -1 -19  -1 576.931 69.9484  30
   1 -19   1 556.453 75.7716  30
   1 -19   1 503.549 73.4523  18
  -1 -19  -1 492.028 76.0238  18
   1 -19   2 835.478 87.2509  30
  -1 -19  -2 881.090 98.3966  18
   1 -19   2 844.415 76.0182  18
   1 -19   3 797.743 82.2451  30
  -1 -19  -3 830.663 91.1196  18
   1 -19   4 2098.32 121.384  30
  -1 -19  -4 1877.20 117.885  18
   1 -18  -6 97.8547 38.9857  11
  -1 -18   6 84.0393 35.7107  30
   1 -18  -6 96.3062 30.8899  18
   1 -18  -5 1570.04 117.611  11
  -1 -18   5 1620.59 127.021  29
  -1 -18   5 1650.09 128.406  30
   1 -18  -5 1433.52 118.637  18
  -1 -18   5 1641.99 111.780  19
   1 -18  -4 2300.80 146.586  11
  -1 -18   4 2159.11 150.768  29
   1 -18  -4 2070.27 155.147  18
   1 -18  -3 2236.83 145.733  11
  -1 -18   3 2164.29 155.169  29
   1 -18  -3 1985.89 157.030  18
   1 -18  -2 334.490 62.6824  30
  -1 -18   2 372.111 70.8403  29
   1 -18  -2 303.151 82.5276  18
  -1 -18   2 161.608 50.1126  18
   1 -18  -1 831.443 104.452  30
  -1 -18   1 1012.89 122.124  18
   1 -18  -1 891.796 115.519  18
   1 -18   0 3512.43 209.885  30
  -1 -18   0 3651.02 222.907  18
   1 -18   0 3463.26 214.912  18
  -1 -18  -1 1887.68 150.369  30
   1 -18   1 1500.17 142.805  30
  -1 -18  -1 1606.65 154.238  18
   1 -18   1 1751.91 149.728  18
  -1 -18  -2 1753.04 133.131  30
   1 -18   2 1509.56 139.614  30
   1 -18   2 1516.31 134.285  18
  -1 -18  -2 1583.57 149.539  18
  -1 -18  -3 440.088 69.9858  11
   1 -18   3 624.256 94.0296  30
  -1 -18  -3 538.395 86.0513  18
  -1 -18  -4 252.292 60.9812  11
   1 -18   4 401.106 69.9075  30
  -1 -18  -4 289.271 70.3110  18
   1 -18   4 304.253 58.7040  19
  -1 -18  -5 2187.17 140.105  11
   1 -18   5 2358.24 143.857  30
  -1 -18  -5 2224.23 146.820  18
   1 -18   5 2363.35 137.702  19
  -1 -18  -6 693.782 76.9718  11
   1 -18   6 835.587 78.7156  19
  -1 -18  -6 747.052 73.2163  18
   1 -17  -8 1578.71 110.703  11
  -1 -17   8 1759.01 117.359  19
   1 -17  -7 1984.12 138.860  11
  -1 -17   7 2209.36 132.492  30
  -1 -17   7 2323.08 149.626  19
   1 -17  -6 1010.70 109.189  11
  -1 -17   6 1125.37 122.443  29
   1 -17  -6 1095.54 112.166  18
  -1 -17   6 1144.63 118.573  19
   1 -17  -5 2783.63 186.587  11
  -1 -17   5 2817.32 195.752  29
   1 -17  -5 2646.59 183.312  18
  -1 -17   5 2871.63 186.529  19
   1 -17  -4 4432.75 241.619  11
  -1 -17   4 4483.67 253.713  29
  -1 -17   4 4865.18 247.794  19
   1 -17  -4 4405.41 250.874  18
   1 -17  -3 1629.81 148.651  11
  -1 -17   3 1670.00 157.674  29
   1 -17  -3 1978.61 158.223  30
   1 -17  -3 1503.47 155.084  18
   1 -17  -2 1879.37 159.294  11
  -1 -17   2 1791.41 160.334  29
   1 -17  -2 1755.73 158.597  30
  -1 -17   2 1901.63 167.719  18
   1 -17  -2 1574.78 166.498  18
   1 -17  -1 2313.28 190.190  30
  -1 -17   1 2579.63 186.726  29
  -1 -17   1 2612.65 203.339  18
   1 -17  -1 2382.11 198.220  18
   1 -17   0 2712.87 205.399  30
   1 -17   0 2630.79 208.497  18
  -1 -17   0 2708.20 213.692  18
   1 -17   1 1505.09 161.549  30
  -1 -17  -1 1508.84 165.131  18
   1 -17   1 1621.61 166.990  18
   1 -17   2 4528.50 264.983  30
  -1 -17  -2 4680.82 280.819  18
   1 -17   2 4911.89 266.686  18
   1 -17   3 258.982 75.8507  30
   1 -17   3 288.932 71.2712  19
   1 -17   3 343.162 69.1688  18
  -1 -17  -3 300.641 89.7416  18
   1 -17   4 496.497 93.4643  30
  -1 -17  -4 454.455 91.6274  18
   1 -17   4 626.220 89.7655  19
   1 -17   5 1849.03 152.597  30
  -1 -17  -5 1742.59 153.204  18
   1 -17   5 2006.70 155.570  19
   1 -17   6 5551.35 232.885  30
  -1 -17  -6 5472.23 241.810  18
   1 -17   6 5416.60 243.462  19
  -1 -17  -7 1909.64 134.572  11
   1 -17   7 2109.55 140.845  19
  -1 -17  -7 1909.70 113.353  18
  -1 -17  -8 1647.19 107.073  11
   1 -17   8 1657.05 105.117  19
   1 -16  -9 894.093 88.3229  11
  -1 -16   9 901.671 90.8302  19
   1 -16  -8 1287.71 119.540  11
  -1 -16   8 1446.59 132.878  19
   1 -16  -7 830.078 113.352  11
  -1 -16   7 1100.52 127.597  29
   1 -16  -7 1108.17 111.209  18
   1 -16  -6 3237.25 219.749  11
  -1 -16   6 3430.46 230.937  29
   1 -16  -6 3233.50 212.794  18
   1 -16  -5 62.7319 57.6040  11
  -1 -16   5 57.9679 65.1107  29
   1 -16  -5-26.6665 67.2339  18
   1 -16  -4 65.5336 55.4212  11
  -1 -16   4 16.3729 75.4542  29
   1 -16  -4-21.5765 56.4313  18
   1 -16  -3 3812.09 247.699  11
   1 -16  -3 4195.12 256.238  30
  -1 -16   3 4075.16 266.583  29
   1 -16  -3 3820.87 263.150  18
  -1 -16   3 4741.29 268.867  18
   1 -16  -2 1833.74 170.805  11
  -1 -16   2 1656.44 174.740  29
   1 -16  -2 1574.60 162.333  30
  -1 -16   2 1650.43 174.067  18
   1 -16  -2 1313.47 155.476  18
  -1 -16   1 1160.77 146.732  29
   1 -16  -1 1071.60 142.658  30
   1 -16  -1 1131.60 150.413  18
  -1 -16   1 1263.88 162.725  18
  -1 -16   0 1010.39 136.285  29
   1 -16   0 1047.50 140.764  30
  -1 -16   0 902.008 139.935  18
   1 -16   0 841.336 135.715  18
   1 -16   1 6847.27 354.329  30
   1 -16   1 7121.37 354.058  18
  -1 -16  -1 7438.67 376.506  18
   1 -16   2 277.897 97.9648  30
   1 -16   2 313.045 84.1004  29
   1 -16   2 390.287 96.6920  18
  -1 -16  -2 323.295 92.1341  18
   1 -16   2 304.166 79.1078  19
   1 -16   3 2833.14 224.884  30
   1 -16   3 3107.47 225.501  29
  -1 -16  -3 2973.25 237.535  18
   1 -16   3 3367.52 233.984  19
   1 -16   3 3452.85 235.026  18
   1 -16   4 905.963 126.654  29
   1 -16   4 830.058 129.728  30
   1 -16   4 1004.56 125.753  19
  -1 -16  -4 849.250 130.399  18
   1 -16   5 7699.58 341.986  30
   1 -16   5 7459.86 338.810  19
  -1 -16  -5 7273.58 343.065  18
   1 -16   6 161.609 55.0259  30
  -1 -16  -6 188.719 70.8886  18
   1 -16   6 166.195 64.7542  19
   1 -16   7 2427.13 152.547  30
   1 -16   7 2129.71 163.814  19
  -1 -16  -7 2345.65 163.320  18
   1 -16   8 933.410 103.480  19
  -1 -16  -9 740.263 75.9617  11
   1 -16   9 778.782 80.1469  19
   1 -15 -10 2031.25 126.493  11
  -1 -15  10 2169.56 123.192   7
  -1 -15  10 2116.26 135.997  19
   1 -15  -9 4714.43 231.577  11
  -1 -15   9 4665.33 211.906   7
  -1 -15   8 5281.54 251.237   7
   1 -15  -8 4817.91 258.993  11
  -1 -15   8 5379.58 278.107  29
   1 -15  -7 1518.60 157.985  11
  -1 -15   7 1714.22 157.689   7
  -1 -15   7 1697.00 174.193  29
   1 -15  -7 1806.56 159.602  18
  -1 -15   6 10956.9 398.559   7
  -1 -15   6 9685.58 421.874  29
   1 -15  -6 9997.31 400.452  18
  -1 -15   5 454.941 111.750  29
   1 -15  -5 287.658 84.3718  18
  -1 -15   4 1204.63 167.755  29
   1 -15  -4 1225.75 164.043  18
   1 -15  -3 823.332 131.448  30
  -1 -15   3 689.246 122.366  29
   1 -15  -3 874.918 143.037  18
  -1 -15   3 876.299 136.190  18
  -1 -15   2 4380.40 296.787  29
   1 -15  -2 4460.86 286.587  30
  -1 -15   2 4797.48 300.044  18
   1 -15  -2 3824.64 278.232  18
   1 -15  -1 104.140 54.7689  11
   1 -15  -1 409.777 103.708  30
  -1 -15   1 442.133 102.164  29
   1 -15  -1 325.680 92.7361  18
  -1 -15   1 310.535 90.8675  18
  -1 -15   0 4224.85 275.619  29
  -1 -15   0 3924.43 280.431  18
   1 -15   0 3926.05 280.635  18
  -1 -15  -1 65.8407 68.2723  18
   1 -15   1 104.660 66.6046  18
   1 -15   2 3762.99 258.652  29
   1 -15   2 3635.04 260.947  18
   1 -15   2 3711.02 260.572  19
  -1 -15  -2 3151.13 258.832  18
   1 -15   3 17511.8 566.033  29
   1 -15   3 18177.4 578.498  18
   1 -15   3 16716.0 560.862  19
   1 -15   4 1496.61 171.885  29
  -1 -15  -4 1426.20 173.452  18
   1 -15   4 1378.63 162.396  19
   1 -15   5 1692.99 174.770  30
   1 -15   5 1862.89 186.266  29
   1 -15   5 1913.54 188.517  19
  -1 -15  -5 1613.44 172.333  18
   1 -15   6 1746.28 167.552  30
  -1 -15  -6 1914.90 183.630  18
   1 -15   6 1786.23 179.311  19
   1 -15   7 2392.72 174.271  30
   1 -15   7 1959.63 176.975  19
  -1 -15  -7 2136.34 177.934  18
   1 -15   8 3798.33 226.196  19
   1 -15   9 541.313 83.1340  19
   1 -15  10 207.201 46.1306  19
  -1 -14  11 120.279 42.9631   7
  -1 -14  11 173.019 47.2324  19
   1 -14 -10 1152.51 113.242  11
  -1 -14  10 1128.77 115.070   7
   1 -14  -9 237.312 72.1973  11
  -1 -14   9 200.983 72.1580  29
  -1 -14   9 267.084 74.2715   7
   1 -14  -8 1878.21 176.868  11
  -1 -14   8 2067.07 183.031   7
  -1 -14   8 1935.38 185.205  29
  -1 -14   7 1076.84 136.259   7
  -1 -14   7 929.969 138.723  29
   1 -14  -7 1102.94 135.121  18
  -1 -14   6 44.2129 54.3823   7
  -1 -14   6 111.774 98.5126  29
   1 -14  -6 142.256 75.1777  18
  -1 -14   5 10987.7 441.502   7
  -1 -14   5 9679.30 445.585  29
   1 -14  -5 9859.53 436.666  18
  -1 -14   4 630.853 126.640  29
   1 -14  -4 244.323 92.7301  18
  -1 -14   3 217.881 100.629  29
   1 -14  -3 217.788 72.8652  30
   1 -14  -3 205.839 86.9171  18
  -1 -14   3 321.652 92.5637  18
  -1 -14   2 2186.44 212.305  29
   1 -14  -2 1906.70 197.212  18
  -1 -14   2 2306.13 212.910  18
  -1 -14   1 4282.06 285.679  29
  -1 -14   1 4363.59 297.886  18
   1 -14  -1 3776.83 286.003  18
  -1 -14   0 8600.29 400.771  29
   1 -14   0 8394.23 417.297  18
  -1 -14   0 8709.52 431.476  18
   1 -14   1 10690.8 434.313  29
   1 -14   1 9452.26 442.670  18
  -1 -14  -1 9569.55 449.212  18
   1 -14   1 10219.4 436.333  19
   1 -14   2 6848.94 356.557  29
  -1 -14  -2 5796.52 353.561  18
   1 -14   2 6714.82 358.620  19
   1 -14   2 6599.57 363.065  18
   1 -14   3 19213.0 628.451  29
  -1 -14  -3 18088.8 628.915  18
   1 -14   3 19178.5 623.004  19
   1 -14   4 832.605 141.687  29
  -1 -14  -4 754.471 135.725  18
   1 -14   4 819.043 141.340  19
   1 -14   5 2044.72 205.848  29
   1 -14   5 1625.88 184.842  19
  -1 -14  -5 1965.59 208.026  18
   1 -14   6 1211.92 147.593  30
   1 -14   6 1416.67 179.770  29
   1 -14   6 1022.05 146.442  19
  -1 -14  -6 950.492 142.381  18
   1 -14   7 2033.55 175.814  30
   1 -14   7 1770.38 180.399  19
  -1 -14  -7 2179.30 193.647  18
   1 -14   8 63.9238 53.8605   7
   1 -14   8 94.6812 60.1498  19
   1 -14   9 293.683 66.6116   7
   1 -14   9 283.657 73.0101  19
   1 -14  10 727.643 80.1521   7
  -1 -14 -10 731.912 94.4685  11
   1 -14  10 781.061 92.6755  19
  -1 -13  12 2678.79 140.163   7
  -1 -13  11 4252.60 217.513   7
   1 -13 -11 3627.87 187.530  11
  -1 -13  11 4082.95 213.815  19
   1 -13 -10 119.622 58.0964  11
  -1 -13  10 272.280 76.9882   7
   1 -13  -9 141.684 68.7903  11
  -1 -13   9 222.199 68.2377   7
  -1 -13   9 78.8149 61.2281  29
  -1 -13   8 436.282 110.085   7
  -1 -13   8 415.245 106.148  29
  -1 -13   7 1306.86 169.630   7
  -1 -13   7 1371.90 171.597  29
   1 -13  -7 1391.21 159.915  18
  -1 -13   6 6104.90 343.617   7
  -1 -13   6 5783.32 359.154  29
   1 -13  -6 6091.87 344.825  18
  -1 -13   5 13094.6 510.680   7
  -1 -13   5 11474.1 496.118  29
   1 -13  -5 11721.8 486.528  18
  -1 -13   4 52459.7 1130.34  29
   1 -13  -4 52823.8 1119.98  18
  -1 -13   3 19836.0 663.646   5
   1 -13  -3 20850.1 645.826  30
  -1 -13   3 19254.5 636.623  29
   1 -13  -3 18831.3 636.030  18
   1 -13  -2 9483.44 496.443   4
  -1 -13   2 8663.92 422.211   5
  -1 -13   2 8275.29 404.637  29
  -1 -13   2 9589.98 439.714  18
  -1 -13   2 8010.45 410.291  21
   1 -13  -2 8413.54 420.429  18
   1 -13  -1 291.876 94.5306   4
  -1 -13   1 379.962 91.4155   5
   1 -13  -1 290.034 91.9138  18
  -1 -13   1 417.873 96.6549  18
  -1 -13   1 226.334 77.9430  21
  -1 -13   0 6411.28 353.753   5
   1 -13   0 6700.38 386.967   4
   1 -13   0 6322.75 361.294  18
  -1 -13   0 5585.76 331.487  21
  -1 -13   0 6010.62 351.630  18
   1 -13   1-77.8587 89.9999   4
  -1 -13  -1-13.6158 54.1745   5
   1 -13   1 187.406 81.9702   5
   1 -13   1 49.9228 63.6205  29
   1 -13   1 205.202 49.9578  19
  -1 -13  -1 70.9181 53.0141  21
  -1 -13  -1-4.39350 59.5410  18
   1 -13   1-67.0077 56.2199  18
   1 -13   2 11068.4 502.252   4
   1 -13   2 11105.9 471.533   5
   1 -13   2 11265.4 469.432  29
   1 -13   2 11458.6 481.980  18
  -1 -13  -2 10073.9 463.579  18
   1 -13   3 5714.97 341.661   5
   1 -13   3 5550.34 344.365   4
   1 -13   3 5225.38 326.028  29
   1 -13   3 5795.09 335.323  18
  -1 -13  -3 4470.44 310.671  18
   1 -13   4 463.102 121.342  29
  -1 -13  -4 453.467 101.515  18
   1 -13   5 2525.39 228.442  29
  -1 -13  -5 2375.52 221.979  18
   1 -13   6 11273.8 490.101  29
  -1 -13  -6 11147.2 477.331  18
   1 -13   7 5098.54 293.384   7
   1 -13   7 5025.45 296.130  30
   1 -13   7 4409.58 305.388  29
  -1 -13  -7 4576.38 289.443  18
   1 -13   8 3861.32 247.920   7
   1 -13   8 3368.86 252.297  19
   1 -13   9 1061.95 127.376   7
   1 -13   9 932.921 123.580  19
   1 -13  10 1167.31 119.628   7
   1 -13  10 1232.69 130.827  19
   1 -13  11 656.927 86.4109   7
  -1 -13 -11 492.368 67.8214  11
   1 -13  11 441.025 67.6703  14
   1 -13  11 528.199 74.7420  19
  -1 -12  12 55.3090 50.1313   7
  -1 -12  12-3.21396 33.3387  22
  -1 -12  12 102.373 42.0490  19
  -1 -12  11 1792.36 164.280   7
   1 -12 -11 1719.63 147.036  11
  -1 -12  11 1890.52 152.893  22
   1 -12 -10 933.423 129.140  11
  -1 -12  10 1049.88 124.264  22
  -1 -12  10 891.183 134.011   7
  -1 -12   9 1996.19 194.584   7
  -1 -12   9 2445.94 225.293  29
  -1 -12   9 2136.04 186.903  22
  -1 -12   8 546.646 119.459   7
  -1 -12   8 509.111 129.004  29
  -1 -12   7 9472.58 444.614   7
  -1 -12   7 9043.28 448.935  29
  -1 -12   6 13589.1 533.554   7
  -1 -12   6 13050.3 538.964  29
   1 -12  -6 13955.2 531.394  18
  -1 -12   5 2773.66 240.598   7
  -1 -12   5 2977.23 250.582   5
  -1 -12   5 2944.67 249.947  29
   1 -12  -5 2792.33 238.505  18
  -1 -12   4 9370.61 446.914   5
  -1 -12   4 9809.26 436.548   7
  -1 -12   4 9389.23 440.441  29
   1 -12  -4 9200.23 433.628  18
  -1 -12   4 9067.55 440.506  21
  -1 -12   3 5987.15 349.883   5
  -1 -12   3 5870.10 340.041  29
   1 -12  -3 6046.30 350.465  18
  -1 -12   3 6022.66 348.805  21
  -1 -12   2 5104.85 318.365   5
   1 -12  -2 5435.45 331.195  18
  -1 -12   2 5767.58 327.856  18
  -1 -12   2 5211.59 321.881  21
   1 -12  -1 17558.0 649.195   4
  -1 -12   1 15568.0 546.070   5
  -1 -12   1 17730.2 591.036  18
  -1 -12   1 15321.6 549.879  21
   1 -12  -1 15647.1 567.572  18
   1 -12   0 1401.68 151.834   5
   1 -12   0 1550.04 185.453   4
  -1 -12   0 1481.66 173.089   5
  -1 -12   0 1464.58 168.277  21
  -1 -12   0 1611.75 181.105  18
   1 -12   0 2075.66 204.035  18
  -1 -12  -1 13844.6 502.884   5
   1 -12   1 13702.0 493.660   5
   1 -12   1 13775.0 552.383   4
   1 -12   1 14854.8 545.042  18
  -1 -12  -1 13516.3 504.167  21
  -1 -12  -1 13594.6 525.832  18
  -1 -12  -2 13445.0 495.089   5
   1 -12   2 13964.1 514.881   5
   1 -12   2 13461.3 542.149   4
   1 -12   2 14258.0 527.402  29
   1 -12   2 15060.0 547.848  18
  -1 -12  -2 13752.6 510.220  21
  -1 -12  -2 12789.2 512.727  18
   1 -12   3 20326.6 678.517   4
   1 -12   3 19132.3 635.775   5
   1 -12   3 20733.6 654.414  29
   1 -12   3 22213.0 662.636  18
  -1 -12  -3 18613.3 629.171  18
   1 -12   4 18158.6 634.528   4
   1 -12   4 18076.1 621.358   5
   1 -12   4 18204.6 624.118  29
  -1 -12  -4 17464.2 612.477  18
   1 -12   5 19625.5 661.858  29
  -1 -12  -5 19157.2 639.690  18
   1 -12   6 4677.81 299.349   7
   1 -12   6 3797.60 291.774  29
  -1 -12  -6 3918.44 286.941  18
   1 -12   7 5525.91 327.116   7
   1 -12   7 4706.08 322.367  29
  -1 -12  -7 5314.75 327.914  18
   1 -12   8 2134.17 202.193   7
   1 -12   9 2843.92 222.462   7
   1 -12   9 2869.56 216.205  22
   1 -12   9 2793.67 228.909  19
   1 -12  10 255.958 83.8294   7
   1 -12  10 132.485 64.9066  22
   1 -12  10 49.9876 54.4785  19
  -1 -12 -11 827.482 97.0653  11
   1 -12  11 875.978 116.169  14
   1 -12  11 904.679 114.924   7
   1 -12  11 930.517 106.505  19
   1 -12  12 448.266 70.7078   7
  -1 -11  13 3465.20 179.758   7
  -1 -11  13 3337.20 163.705  22
  -1 -11  12 1143.51 135.246   7
  -1 -11  12 926.169 107.025  22
  -1 -11  12 1004.20 105.300  19
  -1 -11  11 596.474 125.587   7
   1 -11 -11 566.892 90.5855  11
  -1 -11  11 625.938 98.0498  22
   1 -11 -10 3122.59 237.932  11
  -1 -11  10 3069.35 251.818   7
  -1 -11  10 3350.49 244.819  22
  -1 -11   9 4990.43 327.421   7
  -1 -11   9 5702.67 349.158  29
  -1 -11   9 5156.02 313.127  22
  -1 -11   8 10180.4 477.274   7
  -1 -11   8 10485.7 487.429  29
  -1 -11   8 10889.9 454.876  22
  -1 -11   7 14335.3 565.602   7
  -1 -11   7 15060.9 583.646  29
  -1 -11   6 1488.39 181.070   5
  -1 -11   6 1464.54 183.250   7
  -1 -11   6 1420.15 187.759  29
   1 -11  -6 1857.64 194.740  18
  -1 -11   5 10794.0 476.489   7
  -1 -11   5 11235.0 483.153   5
  -1 -11   5 11677.2 496.579  29
   1 -11  -5 12297.1 495.775  18
  -1 -11   5 12622.8 498.493  21
  -1 -11   4 21312.1 660.773   5
  -1 -11   4 22817.8 685.441  29
  -1 -11   4 22775.4 685.916  21
   1 -11  -4 22491.1 677.881  18
  -1 -11   3 13698.7 513.400   5
  -1 -11   3 14222.2 527.419  21
   1 -11  -3 14723.0 537.133  18
  -1 -11   2 17580.8 576.914   5
  -1 -11   1 3212.67 241.806   5
   1 -11  -1 3735.57 232.642   5
   1 -11  -1 3602.45 291.501   4
  -1 -11   0 8300.35 376.124   5
   1 -11   0 9236.86 449.625   4
   1 -11   0 8468.71 363.284   5
   1 -11   1 2772.05 213.372   5
  -1 -11  -1 2952.56 223.117   5
   1 -11   1 2596.01 229.346   4
   1 -11   2 7630.10 391.900   4
  -1 -11  -2 7671.40 352.996   5
   1 -11   2 7067.62 353.317   5
   1 -11   3 16619.7 592.412   4
  -1 -11  -3 16941.2 528.113   5
   1 -11   3 15991.7 559.432   5
  -1 -11  -3 16731.3 574.249  18
   1 -11   4 1212.59 163.769   5
   1 -11   4 1290.30 168.665   4
   1 -11   4 1152.24 162.556  29
  -1 -11  -4 1137.52 154.688  18
   1 -11   5 10555.0 469.159   5
   1 -11   5 10974.6 483.392  29
  -1 -11  -5 10859.9 474.943  18
   1 -11   6 33503.9 892.446   5
   1 -11   6 32267.2 877.195  29
  -1 -11  -6 33368.3 862.589  18
   1 -11   7 12308.5 503.617   7
   1 -11   7 11794.6 513.730  29
   1 -11   7 12802.6 492.739  22
  -1 -11  -7 12747.6 514.727  18
   1 -11   8 38868.8 939.235   7
   1 -11   8 39134.0 910.849  22
   1 -11   9 14345.7 538.172   7
   1 -11   9 14539.8 525.912  22
   1 -11  10 1845.21 189.828   7
   1 -11  10 1974.55 186.621  22
   1 -11  10 1856.42 182.129  19
   1 -11  11 2188.08 180.715   7
   1 -11  11 2123.81 203.678  14
   1 -11  11 2009.33 176.986  22
   1 -11  11 2331.15 178.589  19
   1 -11  12 901.071 103.046  14
   1 -11  12 906.806 101.205  22
   1 -11  12 862.272 110.259   7
  -1 -10  13 2357.86 170.525   7
  -1 -10  13 2229.52 159.450  22
  -1 -10  12 2651.74 209.015   7
  -1 -10  12 2710.88 200.587  22
  -1 -10  11 3917.37 279.360   7
  -1 -10  11 4280.35 273.889  22
  -1 -10  10 1787.85 204.919   7
   1 -10 -10 2108.08 204.030  11
  -1 -10  10 1887.47 191.576  22
  -1 -10  10 2303.79 222.086  29
  -1 -10   9 1530.22 200.228   7
  -1 -10   9 1697.83 186.789  22
  -1 -10   9 1483.48 188.478  29
  -1 -10   8 30415.9 861.594   7
  -1 -10   8 32308.5 829.589  22
  -1 -10   8 32213.1 888.134  29
  -1 -10   7 28584.3 822.468   5
  -1 -10   7 26594.1 788.149   7
  -1 -10   7 27485.3 805.837  29
  -1 -10   7 29487.7 769.298  22
  -1 -10   6 17843.2 627.118   7
  -1 -10   6 18306.3 624.133   5
  -1 -10   6 18736.2 639.732  29
  -1 -10   5 1969.43 198.374   5
  -1 -10   5 2259.72 214.116  29
  -1 -10   4 16585.8 565.596   5
  -1 -10   3 32599.9 793.882   5
  -1 -10   2 4390.54 274.860   5
  -1 -10   1 845.336 106.186   4
   1 -10  -1 1054.75 121.670   5
   1 -10   0 28130.5 652.273   5
   1 -10   0 27772.9 770.818   4
  -1 -10  -1 34818.7 761.292   5
   1 -10   1 35570.2 769.656   5
   1 -10   1 34641.1 845.017   4
   1 -10   2 11105.1 424.028   5
  -1 -10  -2 10723.3 399.295   5
   1 -10   2 10640.0 453.871   4
   1 -10   3 4783.54 287.368   5
   1 -10   3 4743.03 300.011   4
  -1 -10  -3 4841.60 266.429   5
   1 -10   4 240.528 77.1435   4
   1 -10   4 409.471 95.5353   5
   1 -10   5 6878.37 364.415   5
   1 -10   5 7319.47 388.450  29
  -1 -10  -5 7525.85 380.522  18
   1 -10   6 872.142 132.386   7
   1 -10   6 787.458 131.068   5
   1 -10   6 907.589 136.869  29
  -1 -10  -6 687.801 132.508  18
   1 -10   7 1285.78 157.914  22
   1 -10   7 1266.95 175.601  29
   1 -10   7 1100.80 157.409   5
   1 -10   7 910.363 148.569   7
   1 -10   8 4043.48 297.775   7
   1 -10   8 4083.95 289.984  22
   1 -10   8 3726.01 294.572  29
   1 -10   9 4339.03 306.968   7
   1 -10   9 4506.80 301.481  22
   1 -10  10 3098.60 255.628   7
   1 -10  10 3128.19 248.509  22
   1 -10  10 3268.67 253.065  19
   1 -10  11 102.418 83.1514   7
   1 -10  11 5.47377 69.4051  14
   1 -10  11 106.438 63.2068  19
   1 -10  11 109.561 61.5952  22
   1 -10  12 798.010 115.019   7
   1 -10  12 616.952 104.701  14
   1 -10  12 562.752 102.677  22
   1 -10  13 337.264 71.4125   7
  -1  -9  14 369.742 69.2223   7
  -1  -9  14 264.035 59.0209  22
  -1  -9  13 108.572 54.1072   7
  -1  -9  13 137.770 60.4180  22
  -1  -9  12 2791.54 233.357   7
  -1  -9  12 2458.15 211.435  22
  -1  -9  11 3693.69 289.573   7
  -1  -9  11 3877.97 276.832  22
  -1  -9  10 6843.04 401.701   7
  -1  -9  10 7015.02 383.546  22
  -1  -9  10 8010.27 416.664  29
  -1  -9   9 1385.34 190.571   7
  -1  -9   9 1878.45 206.128  29
  -1  -9   9 1542.88 189.464  20
  -1  -9   9 1254.31 162.931  22
  -1  -9   8 42249.6 1021.26   5
  -1  -9   8 40623.0 1001.03  29
  -1  -9   8 42005.9 962.491  20
  -1  -9   8 39590.1 942.127  22
  -1  -9   7 21441.0 689.336   5
  -1  -9   7 21714.5 705.902   7
  -1  -9   7 22479.0 711.823  29
  -1  -9   7 22789.9 672.235  22
  -1  -9   6 24871.1 729.712  29
  -1  -9   6 24196.9 722.111   7
  -1  -9   6 23192.9 693.700   5
  -1  -9   5 15881.3 549.751   5
  -1  -9   4 44094.7 925.633   5
  -1  -9   3 20020.0 589.802   5
  -1  -9   3 23523.0 543.418   4
  -1  -9   2 7338.84 295.544   4
  -1  -9   2 6237.59 306.306   5
   1  -9  -1 28720.8 613.517   5
  -1  -9   1 26758.2 649.507   5
  -1  -9   0 14344.3 429.046   2
   1  -9   0 17340.2 577.830   4
  -1  -9   0 18717.8 535.559   4
  -1  -9   0 14426.2 455.303   5
   1  -9   0 15446.3 448.471   5
  -1  -9  -1 51540.4 864.929   2
   1  -9   1 53256.6 1051.39   4
   1  -9   1 54022.6 935.054   5
  -1  -9  -1 51615.2 921.627   5
   1  -9   2 23554.1 602.581   5
   1  -9   2 24493.9 670.048   4
  -1  -9  -2 22943.2 576.581   5
   1  -9   3 25597.5 699.322   4
  -1  -9  -3 26918.2 624.688   5
   1  -9   3 26162.0 657.619   5
   1  -9   4 34355.8 798.379   5
  -1  -9  -4 35667.1 739.656   5
   1  -9   5 20121.2 616.425   5
   1  -9   6 55972.6 1124.09   7
   1  -9   6 52627.3 1106.62  29
   1  -9   7 14553.8 559.805   7
   1  -9   7 13913.6 544.096   5
   1  -9   7 13292.4 544.762  29
   1  -9   7 14140.0 535.744  22
   1  -9   8 368.534 104.995   7
   1  -9   8 570.238 118.900  29
   1  -9   8 695.179 131.984  22
   1  -9   9 12130.3 524.010   7
   1  -9   9 12059.7 514.879  22
   1  -9  10 7726.16 410.016   7
   1  -9  10 7574.70 404.414  22
   1  -9  11 1999.51 204.753   7
   1  -9  11 2152.28 210.089  22
   1  -9  11 2538.08 207.586  19
   1  -9  12 1187.69 148.507  14
   1  -9  12 1241.95 155.315   7
   1  -9  12 1146.26 143.614  22
   1  -9  13 6812.94 274.220  14
   1  -9  13 6725.17 304.609   7
   1  -9  13 6224.04 286.035  22
  -1  -8  14 460.829 73.4541   7
  -1  -8  14 582.825 88.2255  22
  -1  -8  13 10293.2 419.971   7
  -1  -8  13 9454.30 393.730  22
  -1  -8  12 6630.34 373.411   7
  -1  -8  12 6504.17 357.744  22
  -1  -8  11 9594.15 472.676   7
  -1  -8  11 9319.43 449.105  22
  -1  -8  11 9947.70 457.515  20
  -1  -8  10 1613.18 205.676   7
  -1  -8  10 1773.31 199.236  22
  -1  -8  10 2002.15 209.145  20
  -1  -8   9 12296.0 546.190   7
  -1  -8   9 14267.4 572.871  29
  -1  -8   9 12492.3 522.598  22
  -1  -8   9 13172.2 528.872  20
  -1  -8   8 246.797 104.055   5
  -1  -8   8 105.566 75.6071   7
  -1  -8   8-11.7116 62.9199  29
  -1  -8   8 34.6640 59.6280  22
  -1  -8   7 8248.11 413.520  29
  -1  -8   7 7147.43 375.804   5
  -1  -8   7 7051.31 394.014   7
  -1  -8   6 1381.59 169.059   5
  -1  -8   5 36063.1 816.671   5
  -1  -8   4 5314.51 285.678   5
  -1  -8   3 12393.7 431.246   5
  -1  -8   3 14039.9 383.263   4
  -1  -8   2 69413.3 1126.87   5
   1  -8  -2 76199.6 1015.79   5
  -1  -8   2 79550.7 1075.11   4
  -1  -8   2 69255.1 1095.19   2
  -1  -8   1 39211.9 740.155   2
  -1  -8   1 40319.7 782.798   5
  -1  -8   0 11546.1 381.977   5
  -1  -8   0 11378.9 355.250   2
   1  -8   1 50564.5 983.124   4
  -1  -8  -1 48711.6 788.543   2
  -1  -8  -1 49195.8 849.191   5
   1  -8   1 50806.2 862.909   5
   1  -8   2 60626.5 1096.58   4
   1  -8   2 62368.3 1015.62   5
  -1  -8  -2 63159.3 905.215   2
  -1  -8  -2 63173.0 993.781   5
   1  -8   3 43492.6 844.669   5
  -1  -8  -3 45254.4 813.769   5
   1  -8   4 6286.24 324.457   4
   1  -8   4 6787.91 324.499   5
  -1  -8  -4 7253.66 299.991   5
   1  -8   5 2919.03 219.154   5
   1  -8   6 19574.9 613.321   5
   1  -8   7 3599.45 276.130   7
   1  -8   7 3529.88 273.747  29
   1  -8   7 3546.36 263.333  22
   1  -8   7 3345.82 263.061   5
   1  -8   8 31324.0 856.909   7
   1  -8   8 31583.5 852.596  22
   1  -8   8 30589.9 843.205  29
   1  -8   8 30316.5 824.112   5
   1  -8   9 2200.98 229.798   7
   1  -8   9 1924.91 217.732  22
   1  -8  10 8589.83 442.657   7
   1  -8  10 9000.13 452.468  22
   1  -8  11 3050.72 258.512   7
   1  -8  11 2968.17 273.726  14
   1  -8  11 3140.38 264.472  22
   1  -8  12 6661.94 357.104   7
   1  -8  12 6192.77 352.344  14
   1  -8  12 5971.42 341.557  22
   1  -8  13 3115.02 208.519  14
   1  -8  13 2991.40 219.783   7
   1  -8  13 2824.55 210.001  22
   1  -8  14 2050.18 146.418   7
  -1  -7  14 211.100 71.8382   7
  -1  -7  14 135.965 60.3919  22
  -1  -7  13 3109.40 243.998   7
  -1  -7  13 2834.07 233.569  22
  -1  -7  12 1101.93 170.479   7
  -1  -7  12 1144.03 166.044  22
  -1  -7  12 1016.24 144.364  20
  -1  -7  11 11068.3 514.278   7
  -1  -7  11 11024.6 528.905  13
  -1  -7  11 10017.1 480.436  22
  -1  -7  11 10379.3 482.382  20
  -1  -7  10 14750.6 620.434  13
  -1  -7  10 14241.6 592.698   7
  -1  -7  10 13659.6 564.299  22
  -1  -7  10 14108.0 557.921  20
  -1  -7   9 16191.8 636.896  13
  -1  -7   9 15651.5 621.983   7
  -1  -7   9 15425.4 588.048  22
  -1  -7   9 15757.0 575.603  20
  -1  -7   8 565.779 119.043  13
  -1  -7   8 401.780 92.0435   7
  -1  -7   8 612.627 114.772   5
  -1  -7   8 669.827 120.418  29
  -1  -7   8 576.391 109.454  20
  -1  -7   7 18453.8 592.112   5
  -1  -7   6 392.010 82.4150   5
  -1  -7   5 69115.3 1146.60   5
  -1  -7   4 98055.7 1404.72   5
  -1  -7   3 55667.2 923.248   2
  -1  -7   3 53718.5 951.268   5
  -1  -7   2 37237.4 698.189   2
  -1  -7   2 36646.2 721.399   5
  -1  -7   1 51107.0 830.709   2
  -1  -7   1 54672.1 891.775   5
  -1  -7   1 59973.5 874.977   4
   1  -7  -1 56196.2 812.014   5
  -1  -7   0 22606.0 483.841   2
  -1  -7   0 22309.7 514.693   5
   1  -7   1 113066. 1559.69   4
  -1  -7  -1 105081. 1291.36   2
   1  -7   1 110428. 1376.89   5
  -1  -7  -1 108100. 1378.91   5
   1  -7   2 24465.2 615.160   4
  -1  -7  -2 26273.7 496.806   2
  -1  -7  -2 25925.6 552.693   5
   1  -7   2 25641.5 563.251   5
   1  -7   3 17430.4 476.022   5
   1  -7   3 16624.6 504.057   4
   1  -7   4 18418.8 535.606   4
   1  -7   4 19271.3 524.369   5
   1  -7   5 21257.3 578.907   5
   1  -7   6 12505.3 460.113   5
   1  -7   7 8736.75 399.244   5
   1  -7   8 4852.01 328.916  13
   1  -7   8 5326.88 340.002   7
   1  -7   8 5401.94 341.123  22
   1  -7   8 5518.60 347.336   6
   1  -7   8 4883.09 310.344   5
   1  -7   9 3619.18 292.566   9
   1  -7   9 2611.26 249.877  13
   1  -7   9 2839.82 256.056   7
   1  -7   9 2738.05 248.260  22
   1  -7   9 3014.56 259.572   5
   1  -7   9 2961.83 266.454   6
   1  -7  10 1585.62 197.042   7
   1  -7  10 2404.73 240.945   9
   1  -7  10 1621.24 203.761  13
   1  -7  10 1879.09 214.743  22
   1  -7  10 2498.83 231.845  26
   1  -7  10 1661.29 201.043   6
   1  -7  11 8207.30 429.995   7
   1  -7  11 8894.26 471.723  14
   1  -7  11 8014.91 434.732  13
   1  -7  11 8016.65 432.424  22
   1  -7  12 4937.09 326.392  14
   1  -7  12 4915.56 323.259   7
   1  -7  12 4658.11 319.466  22
   1  -7  13 248.349 87.0538   7
   1  -7  13 349.489 92.6559  14
   1  -7  13 250.979 74.6661  22
   1  -7  14 2266.99 170.313   7
   1  -7  14 2184.99 166.731  22
  -1  -6  15 3526.40 189.649  22
  -1  -6  14 6150.63 301.380   7
  -1  -6  14 5473.03 297.370  22
  -1  -6  13 5408.68 324.922   7
  -1  -6  13 5182.45 321.626  22
  -1  -6  13 4872.07 308.226  20
  -1  -6  12 7006.18 400.588   7
  -1  -6  12 7461.62 422.653  13
  -1  -6  12 6821.63 394.159  22
  -1  -6  12 6908.76 390.748  20
  -1  -6  11 14025.0 592.825   7
  -1  -6  11 14092.4 604.326  13
  -1  -6  11 13044.3 560.850  22
  -1  -6  11 13712.9 559.390  20
  -1  -6  10 14823.9 626.441   6
  -1  -6  10 14272.7 594.074   7
  -1  -6  10 14670.3 605.004  13
  -1  -6  10 13833.6 570.375  22
  -1  -6  10 14025.9 554.715  20
  -1  -6   9 6898.44 402.265   7
  -1  -6   9 6415.22 399.288   6
  -1  -6   9 6846.56 406.166  13
  -1  -6   9 6821.84 364.257  20
  -1  -6   8 23719.4 737.195   7
  -1  -6   8 26506.2 704.152   5
  -1  -6   8 24214.4 749.769   6
  -1  -6   8 24785.8 740.378  13
  -1  -6   7 55140.6 1033.18   5
  -1  -6   6 23073.1 599.582   5
  -1  -6   5 10865.6 383.381   5
  -1  -6   4 38648.8 747.647   5
  -1  -6   4 38308.1 733.370   2
  -1  -6   3 77450.0 1143.15   5
   1  -6  -3 84873.3 930.354   5
  -1  -6   3 77444.0 1112.32   2
  -1  -6   3 82700.4 1007.47   4
  -1  -6   2 74791.7 1054.53   2
  -1  -6   2 74350.0 1082.96   5
  -1  -6   1 13661.0 375.234   5
   1  -6  -1 13413.8 319.920   5
  -1  -6   1 13010.7 344.823   2
  -1  -6   1 14240.3 346.939   4
   1  -6   0 163764. 1750.95   5
  -1  -6   0 162111. 1750.99   2
  -1  -6   0 163867. 1817.57   5
   1  -6   1 149498. 1759.84   5
  -1  -6  -1 151938. 1696.53   2
   1  -6   1 150492. 1924.46   4
   1  -6   2 77069.3 1165.46   4
   1  -6   2 78040.2 1079.82   5
   1  -6   3 7536.36 312.168   4
   1  -6   3 7473.64 284.845   5
   1  -6   4 168678. 1955.98   5
   1  -6   4 162007. 1983.45   4
   1  -6   5 16789.6 482.827   5
   1  -6   6 34797.0 764.309   5
   1  -6   7 2433.10 200.163   5
   1  -6   8 17340.6 601.997  13
   1  -6   8 17936.5 620.763   7
   1  -6   8 17508.7 578.970   5
   1  -6   8 18425.4 624.344   6
   1  -6   8 18355.8 635.978  22
   1  -6   8 17089.7 603.557  20
   1  -6   9 2639.37 248.424   9
   1  -6   9 2367.34 226.733  13
   1  -6   9 2793.02 247.900   7
   1  -6   9 2357.62 230.735   6
   1  -6   9 2614.33 235.818   5
   1  -6   9 2321.29 230.290  26
   1  -6   9 2035.42 222.431  22
   1  -6   9 2189.44 225.826  20
   1  -6  10 2153.04 228.342   7
   1  -6  10 2766.72 266.699   9
   1  -6  10 1939.05 217.943  13
   1  -6  10 1985.78 226.503   6
   1  -6  10 2406.80 238.023  26
   1  -6  10 2114.59 235.484  22
   1  -6  11 1137.05 171.428   9
   1  -6  11 1296.48 183.140  14
   1  -6  11 1201.87 176.613  13
   1  -6  11 991.606 157.818   7
   1  -6  11 1105.80 173.415   6
   1  -6  11 1473.55 185.504  26
   1  -6  11 1007.27 161.785  22
   1  -6  12 5087.91 338.913  14
   1  -6  12 4333.02 316.616  13
   1  -6  12 4377.80 309.065   7
   1  -6  12 4736.23 329.998  22
   1  -6  12 5166.05 328.247  26
   1  -6  13 3583.94 260.898  14
   1  -6  13 3454.94 260.038   7
   1  -6  13 3435.67 259.996  22
   1  -6  14 2327.68 183.545   7
   1  -6  14 1952.22 170.811  22
  -1  -5  15 1151.30 116.544  22
  -1  -5  14 2267.21 185.688   7
  -1  -5  14 1961.22 190.684  22
  -1  -5  13 7015.61 376.650   7
  -1  -5  13 6188.34 374.855  13
  -1  -5  13 6199.88 365.656  22
  -1  -5  13 6340.66 363.733  20
  -1  -5  12 3566.15 287.125   7
  -1  -5  12 3284.48 278.230  13
  -1  -5  12 3011.56 287.659   6
  -1  -5  12 3439.61 286.735  22
  -1  -5  12 3056.17 263.197  20
  -1  -5  11 14992.0 603.109   7
  -1  -5  11 14517.7 606.518  13
  -1  -5  11 14507.9 623.814   6
  -1  -5  11 14263.9 593.944  22
  -1  -5  11 13761.0 558.884  20
  -1  -5  10 30389.4 894.480   6
  -1  -5  10 29946.6 911.524   9
  -1  -5  10 30211.5 868.052  13
  -1  -5  10 30279.3 868.256   7
  -1  -5  10 29359.1 856.761  22
  -1  -5  10 29333.4 814.286  20
  -1  -5   9 9477.77 454.528  13
  -1  -5   9 8323.63 454.379   9
  -1  -5   9 9029.54 447.071   7
  -1  -5   9 7865.42 432.416   6
  -1  -5   9 8829.58 425.909  25
  -1  -5   9 8083.47 398.262  20
  -1  -5   8 50334.0 964.758   5
  -1  -5   7 69755.7 1132.39   5
  -1  -5   6 74851.9 1134.21   5
  -1  -5   5 87142.8 1215.12   5
  -1  -5   4 247351. 2550.10   2
  -1  -5   4 238157. 2562.39   5
   1  -5  -3 13906.3 240.757   5
  -1  -5   3 13428.8 371.564   5
  -1  -5   2 27786.7 437.252   4
   1  -5  -2 26948.1 410.863   5
  -1  -5   2 26332.4 506.893   2
  -1  -5   2 26484.6 522.545   5
  -1  -5   1 6260.74 198.852   4
   1  -5  -1 6122.99 185.929   5
  -1  -5   1 5844.47 208.851   2
  -1  -5   1 5950.93 225.204   5
  -1  -5   0 4231.17 169.116   2
   1  -5   0 3423.79 148.842   5
   1  -5   1 148035. 1629.12   5
   1  -5   1 148569. 1801.46   4
  -1  -5  -1 151512. 1585.84   2
  -1  -5  -2 17439.9 341.219   2
   1  -5   2 17059.8 442.428   4
   1  -5   2 17152.9 395.627   5
   1  -5   3 17814.4 454.771   4
  -1  -5  -3 19593.4 348.696   2
   1  -5   3 17533.3 425.133   5
   1  -5   3 20365.6 312.590   1
  -1  -5  -4 4238.55 139.357   2
   1  -5   4 4313.52 151.339   1
   1  -5   4 3539.62 192.304   5
   1  -5   4 3348.31 199.755   4
   1  -5   5 15312.6 437.523   5
   1  -5   6 39648.5 788.670   5
   1  -5   7 9958.24 383.854   5
   1  -5   8 6242.35 330.219   5
   1  -5   9 27068.6 796.810   9
   1  -5   9 24050.8 730.079  13
   1  -5   9 24316.8 752.327   7
   1  -5   9 25606.1 764.994   6
   1  -5   9 27018.9 747.400   5
   1  -5   9 25341.3 789.770  22
   1  -5   9 27296.6 812.197  26
   1  -5   9 24676.9 760.425  20
   1  -5   9 27032.0 809.228  16
   1  -5  10 5877.18 374.958   9
   1  -5  10 4935.80 336.953  13
   1  -5  10 5248.59 348.307   7
   1  -5  10 5215.07 351.827   6
   1  -5  10 5292.75 362.493  22
   1  -5  10 6050.62 383.319  26
   1  -5  10 5229.70 354.459  20
   1  -5  11 569.958 133.448   9
   1  -5  11 850.710 147.035  13
   1  -5  11 664.299 132.157  14
   1  -5  11 832.695 148.387   7
   1  -5  11 668.529 134.694   6
   1  -5  11 986.886 159.951  26
   1  -5  11 724.389 134.735  22
   1  -5  12 8482.72 437.149  13
   1  -5  12 8998.31 457.713  14
   1  -5  12 8847.35 447.599   7
   1  -5  12 8992.60 460.196   9
   1  -5  12 8325.14 439.418   6
   1  -5  12 8413.68 448.897  22
   1  -5  12 9447.39 468.320  26
   1  -5  13 158.977 99.5615   7
   1  -5  13 165.693 79.4277  14
   1  -5  13 43.6381 61.9928  13
   1  -5  13 137.689 86.9793  22
   1  -5  14 4274.83 260.262   7
   1  -5  14 4217.49 257.014  22
  -1  -4  15 531.364 85.6065  22
  -1  -4  14 332.735 75.6487   7
  -1  -4  14 191.031 82.6093  13
  -1  -4  14 268.630 88.4840  20
  -1  -4  14 214.190 75.2430  22
  -1  -4  13 372.273 99.0277   7
  -1  -4  13 483.516 138.426   6
  -1  -4  13 400.152 134.918  13
  -1  -4  13 382.908 108.519  20
  -1  -4  13 424.746 103.159  22
  -1  -4  12 23833.0 771.408  13
  -1  -4  12 24045.9 802.471   6
  -1  -4  12 23929.8 774.209  22
  -1  -4  12 22750.1 739.714  20
  -1  -4  11 3889.60 302.018  13
  -1  -4  11 3734.77 327.007   9
  -1  -4  11 4195.69 314.980   7
  -1  -4  11 3866.23 318.593   6
  -1  -4  11 3640.92 294.852  25
  -1  -4  11 4095.53 315.825  22
  -1  -4  11 3703.33 291.149  20
  -1  -4  10 16368.0 616.004  13
  -1  -4  10 17668.5 676.921   9
  -1  -4  10 16975.0 629.410   7
  -1  -4  10 15905.2 628.290   6
  -1  -4  10 15877.7 595.173  25
  -1  -4  10 15525.8 612.898  22
  -1  -4  10 15568.9 579.559  20
  -1  -4   9 16088.1 577.858  13
  -1  -4   9 15154.4 606.657   9
  -1  -4   9 15125.4 586.551   6
  -1  -4   9 15740.0 586.440   7
  -1  -4   9 15773.2 561.301  25
  -1  -4   8 6877.52 335.804   3
  -1  -4   7 14665.3 457.040   3
  -1  -4   7 15799.0 443.853   5
  -1  -4   6 19894.1 479.076   5
  -1  -4   6 19149.0 491.316   3
  -1  -4   5 136844. 1603.17   3
  -1  -4   5 133565. 1583.94   5
  -1  -4   4 59266.1 868.048   2
  -1  -4   4 60492.6 864.299   3
  -1  -4   4 60268.0 878.775   5
  -1  -4   3 77740.7 1012.36   2
  -1  -4   3 73899.8 1012.91   5
  -1  -4   2 208772. 1904.51   4
   1  -4  -2 205729. 1871.98   5
  -1  -4   2 197479. 2039.32   2
  -1  -4   2 193457. 2063.95   5
  -1  -4   1 285531. 2723.46   2
  -1  -4   1 282269. 2769.42   5
   1  -4  -1 282463. 2628.53   5
  -1  -4   0 240014. 2297.29   2
   1  -4   0 243242. 2286.33   5
   1  -4   1 243783. 2515.55   4
   1  -4   1 247746. 2277.87   1
   1  -4   1 241076. 2348.06   5
   1  -4   2 24304.9 491.991   4
   1  -4   2 23752.3 444.088   5
   1  -4   2 25193.8 357.996   1
   1  -4   3 59006.4 877.319   4
   1  -4   3 59831.0 848.091   5
   1  -4   4 24759.9 515.829   5
   1  -4   4 28421.7 460.410   1
   1  -4   5 50079.0 727.942   1
   1  -4   5 43129.1 766.994   5
   1  -4   6 36962.3 728.099   5
   1  -4   6 44022.9 726.878   1
   1  -4   7 2126.22 167.347   5
   1  -4   8 35859.6 796.915   5
   1  -4   9 53021.8 1149.31   9
   1  -4   9 48194.2 1079.60   7
   1  -4   9 48487.9 1046.18  13
   1  -4   9 50597.4 1095.24   6
   1  -4   9 54614.0 1059.97   5
   1  -4   9 50076.5 1138.63  22
   1  -4   9 52279.4 1162.45  26
   1  -4   9 52204.4 1168.66  16
   1  -4   9 49505.8 1113.33  20
   1  -4  10 12649.1 538.146   7
   1  -4  10 13756.5 579.174  14
   1  -4  10 12987.3 561.993   9
   1  -4  10 12394.7 516.864  13
   1  -4  10 12719.7 535.908   6
   1  -4  10 13201.4 575.105  26
   1  -4  10 12969.0 567.282  22
   1  -4  10 13321.9 565.818  20
   1  -4  11 5596.55 377.101   9
   1  -4  11 6151.53 379.492  14
   1  -4  11 5113.20 336.446  13
   1  -4  11 5145.72 346.400   7
   1  -4  11 5155.32 351.874   6
   1  -4  11 5180.91 356.967  22
   1  -4  11 5744.08 384.620  26
   1  -4  11 5245.08 363.493  20
   1  -4  12 4992.20 348.747   9
   1  -4  12 5785.13 365.837  14
   1  -4  12 5548.93 352.462   7
   1  -4  12 5117.61 338.416  13
   1  -4  12 4984.74 347.979  22
   1  -4  12 5713.39 375.096  26
   1  -4  12 4824.56 332.537   6
   1  -4  13 6571.53 366.830   7
   1  -4  13 6484.87 360.940  14
   1  -4  13 6147.11 367.005   9
   1  -4  13 6148.59 354.635  13
   1  -4  13 6271.02 370.114  22
   1  -4  13 5617.98 342.684   6
   1  -4  14 3391.78 244.836  13
   1  -4  14 3671.97 249.030  22
  -1  -3  15 2744.69 207.612  13
  -1  -3  15 2804.23 185.465  22
  -1  -3  14 772.277 144.226  13
  -1  -3  14 934.861 135.400  22
  -1  -3  14 779.175 135.024  20
  -1  -3  13 1891.60 204.945  13
  -1  -3  13 2227.03 207.267   7
  -1  -3  13 1888.55 231.062   6
  -1  -3  13 1906.56 209.385  22
  -1  -3  13 1808.73 205.036  20
  -1  -3  12 16946.8 616.935   7
  -1  -3  12 15150.9 649.195   9
  -1  -3  12 14538.2 591.187  13
  -1  -3  12 15176.8 627.588   6
  -1  -3  12 14076.2 580.163  25
  -1  -3  12 14350.2 602.399  22
  -1  -3  12 14435.2 581.369  20
  -1  -3  11 898.310 146.564  13
  -1  -3  11 939.729 177.500   9
  -1  -3  11 1184.08 165.350   7
  -1  -3  11 880.797 154.535   6
  -1  -3  11 1144.70 155.605  27
  -1  -3  11 940.895 150.772  25
  -1  -3  11 757.826 144.760  22
  -1  -3  11 846.953 138.169  20
  -1  -3  10 7192.07 427.467   9
  -1  -3  10 8047.58 423.070   7
  -1  -3  10 7277.67 408.151   6
  -1  -3  10 7708.40 389.828   3
  -1  -3  10 7453.70 418.655  26
  -1  -3  10 7028.14 381.765  25
  -1  -3  10 7313.50 411.754  22
  -1  -3   9 57732.8 1227.28   9
  -1  -3   9 59185.1 1202.65   6
  -1  -3   9 59270.9 1117.19   3
  -1  -3   9 60651.2 1151.49  25
  -1  -3   8 29508.6 698.400   3
  -1  -3   7 72587.9 1132.11   3
  -1  -3   7 78208.4 1071.15   5
  -1  -3   6 89036.6 1215.90   3
  -1  -3   6 89035.5 1141.25   5
  -1  -3   5 41946.5 666.762   5
  -1  -3   5 42713.3 702.473   3
  -1  -3   4 104965. 1219.22   2
  -1  -3   4 101974. 1218.19   3
  -1  -3   4 104007. 1213.23   5
  -1  -3   3 214898. 2157.98   3
  -1  -3   3 216857. 2178.16   5
  -1  -3   2 131401. 1389.27   3
  -1  -3   2 130037. 1411.24   5
   1  -3  -2 134870. 1207.36   5
  -1  -3   2 133124. 1396.81   2
  -1  -3   1 312705. 2610.91   4
   1  -3  -1 278360. 2622.00   5
   1  -3   0 19672.0 311.120   5
   1  -3   1 46149.0 674.374   4
   1  -3   1 46768.3 577.572   1
   1  -3   2 61596.4 804.647   4
   1  -3   2 59369.2 765.211   5
   1  -3   2 61568.3 698.640   1
   1  -3   3 4436.76 174.694   5
   1  -3   3 3823.91 140.476   1
   1  -3   4 12447.1 320.920   5
   1  -3   4 12103.3 295.412   1
   1  -3   5 25812.2 524.703   5
   1  -3   5 26700.4 512.424   1
   1  -3   6 10122.3 330.680   5
   1  -3   6 11119.3 354.694   1
   1  -3   7 1443.07 139.505   1
   1  -3   7 1237.15 130.705   5
   1  -3   8 110312. 1566.87   5
   1  -3   8 118302. 1649.33   1
   1  -3   9 51273.1 1134.69   9
   1  -3   9 51161.0 1085.70   7
   1  -3   9 51075.2 1086.44   6
   1  -3   9 50371.6 1061.23  25
   1  -3   9 51639.4 1147.33  22
   1  -3   9 52913.1 1157.90  26
   1  -3   9 52695.1 1139.26  20
   1  -3   9 51254.9 1161.91  16
   1  -3  10 1009.17 164.847   9
   1  -3  10 1027.65 145.903  13
   1  -3  10 1082.10 164.980  14
   1  -3  10 921.107 149.032   6
   1  -3  10 942.533 151.501   7
   1  -3  10 1087.17 165.385  26
   1  -3  10 1025.45 166.636  20
   1  -3  10 1195.96 175.215  22
   1  -3  10 1004.13 166.067  16
   1  -3  11 22923.3 744.968  14
   1  -3  11 22322.7 726.099   7
   1  -3  11 19935.2 671.140  13
   1  -3  11 21288.9 744.433   9
   1  -3  11 19987.8 695.644   6
   1  -3  11 22079.2 749.498  22
   1  -3  11 20886.5 744.300  26
   1  -3  11 21213.5 742.843  20
   1  -3  12 11518.8 539.918   9
   1  -3  12 11957.4 524.019   7
   1  -3  12 10066.3 471.856  13
   1  -3  12 11800.1 520.031  14
   1  -3  12 11818.3 533.268  22
   1  -3  12 11206.1 537.245  26
   1  -3  12 10446.1 497.784   6
   1  -3  13 13781.0 541.894   7
   1  -3  13 12733.7 519.253  14
   1  -3  13 11990.3 532.303   9
   1  -3  13 11679.2 489.652  13
   1  -3  13 12839.5 528.451  22
   1  -3  13 12210.1 537.233  26
   1  -3  13 11142.6 493.842   6
   1  -3  14 5164.41 313.950   9
   1  -3  14 5095.71 297.957  13
   1  -3  14 5827.54 317.342  22
   1  -3  14 5034.96 306.039   6
  -1  -2  15 1615.69 162.111  13
  -1  -2  15 1789.74 140.213  22
  -1  -2  14 2132.55 206.447  13
  -1  -2  14 1916.95 216.163   6
  -1  -2  14 2529.37 213.964  22
  -1  -2  14 2139.85 211.343  20
  -1  -2  13 253.523 95.1630  13
  -1  -2  13 316.142 109.605   6
  -1  -2  13 296.144 110.968  25
  -1  -2  13 370.190 101.976  22
  -1  -2  13 259.073 93.0399  20
  -1  -2  12 3329.93 264.994   7
  -1  -2  12 2362.14 229.306  13
  -1  -2  12 2561.78 274.719   9
  -1  -2  12 2695.26 257.558   6
  -1  -2  12 2413.51 236.635  25
  -1  -2  12 2793.25 259.658  22
  -1  -2  12 2632.20 250.458  20
  -1  -2  11 13520.3 604.008   9
  -1  -2  11 13494.9 576.726   6
  -1  -2  11 12829.4 536.101  25
  -1  -2  11 13301.2 573.595  22
  -1  -2  11 12993.8 549.282  20
  -1  -2  10 32226.5 834.856   7
  -1  -2  10 31892.9 838.893   8
  -1  -2  10 28922.5 870.724   9
  -1  -2  10 31517.8 797.251   3
  -1  -2  10 29222.2 837.607   6
  -1  -2  10 27574.0 774.876  25
  -1  -2  10 28529.8 845.762  26
  -1  -2  10 28626.5 836.254  22
  -1  -2   9 2684.62 214.658   3
  -1  -2   8 33431.1 736.301   3
  -1  -2   7 18513.1 495.750   3
  -1  -2   7 20859.3 432.025   5
  -1  -2   6 121222. 1494.51   3
  -1  -2   6 122311. 1364.29   5
  -1  -2   5 117588. 1390.84   3
  -1  -2   5 118322. 1289.85   5
  -1  -2   4 44570.6 635.065   2
  -1  -2   4 44426.8 659.380   3
  -1  -2   4 44595.6 613.633   5
  -1  -2   3 124010. 1288.89   2
  -1  -2   3 120784. 1277.72   5
  -1  -2   3 120232. 1294.25   3
  -1  -2   2 26860.5 409.627   3
  -1  -2   2 27080.7 414.892   5
   1  -2  -1 475106. 3988.63   5
  -1  -2   1 444416. 4084.01   3
   1  -2   0 998357. 8497.41   5
   1  -2   1 560990. 5123.98   4
   1  -2   1 575337. 5084.92   1
   1  -2   2 67447.7 800.959   4
   1  -2   2 66910.3 756.338   1
   1  -2   2 65696.6 784.467   5
   1  -2   3 140402. 1440.50   1
   1  -2   3 139509. 1466.58   5
   1  -2   4 23971.0 354.141   3
   1  -2   4 23248.0 437.276   1
   1  -2   5 9983.69 291.339   5
   1  -2   5 10281.0 311.152   1
   1  -2   6 44500.3 796.425   1
   1  -2   6 43423.2 747.355   5
   1  -2   7 11098.0 396.314   1
   1  -2   7 10835.5 362.987   5
   1  -2   8 29134.3 730.544   1
   1  -2   9 9915.87 443.201   7
   1  -2   9 10371.0 457.641  14
   1  -2   9 10314.8 478.500   9
   1  -2   9 10186.1 454.943   6
   1  -2   9 10101.1 435.476  25
   1  -2   9 10458.2 477.266  22
   1  -2   9 10533.2 484.555  26
   1  -2   9 9752.92 479.947  16
   1  -2   9 10384.9 470.209  20
   1  -2  10 8491.17 450.001   9
   1  -2  10 9101.38 446.230  14
   1  -2  10 9029.64 441.273   7
   1  -2  10 8597.10 433.560   6
   1  -2  10 8933.81 466.789  26
   1  -2  10 9157.52 469.021  22
   1  -2  10 8261.05 416.707  25
   1  -2  10 9263.55 472.184  20
   1  -2  10 8831.69 475.216  16
   1  -2  11 1761.57 196.009   7
   1  -2  11 1346.24 187.807   9
   1  -2  11 1428.88 185.462  14
   1  -2  11 1417.01 194.807   6
   1  -2  11 1554.75 208.753  26
   1  -2  11 1945.36 219.254  22
   1  -2  11 1675.84 212.039  20
   1  -2  12 1775.17 209.792   7
   1  -2  12 1283.50 159.786  13
   1  -2  12 1529.20 194.018  14
   1  -2  12 1489.47 202.514   9
   1  -2  12 1583.53 209.802  26
   1  -2  12 1542.32 200.942  22
   1  -2  12 1305.90 183.114   6
   1  -2  13 5854.93 352.920   7
   1  -2  13 4842.63 310.143  13
   1  -2  13 4938.99 347.911   9
   1  -2  13 4918.04 331.760   6
   1  -2  13 5606.19 341.066  22
   1  -2  13 5375.39 361.619  26
   1  -2  14 75.0930 62.4147   6
   1  -2  14 114.749 81.2721   9
   1  -2  14 72.8733 55.7127  13
   1  -2  14 93.4922 51.1236  22
   1  -2  15 3233.38 209.680  13
  -1  -1  15 1045.08 132.308  13
  -1  -1  14 910.464 155.280   6
  -1  -1  14 706.634 121.783  13
  -1  -1  14 676.990 123.058  20
  -1  -1  14 841.507 124.745  22
  -1  -1  13 1391.94 195.705   9
  -1  -1  13 1186.86 161.765  13
  -1  -1  13 1170.31 173.479   6
  -1  -1  13 1530.10 184.966  22
  -1  -1  13 1646.48 175.679  27
  -1  -1  13 1158.99 171.252  25
  -1  -1  13 1297.81 174.096  20
  -1  -1  12 30637.7 937.350   9
  -1  -1  12 31070.7 903.565   6
  -1  -1  12 29703.2 852.419  25
  -1  -1  12 33616.9 917.753  22
  -1  -1  12 31442.0 889.640  20
  -1  -1  11 9139.30 490.589   9
  -1  -1  11 9063.42 450.953   8
  -1  -1  11 8463.52 456.817   6
  -1  -1  11 9401.80 470.222  22
  -1  -1  11 8583.98 432.738  25
  -1  -1  10 4568.43 334.848   9
  -1  -1  10 4989.91 323.206   8
  -1  -1  10 4496.32 291.188   3
  -1  -1  10 4432.09 317.899   6
  -1  -1  10 4157.63 284.932  25
  -1  -1  10 4602.08 328.176  26
  -1  -1  10 4976.16 331.319  22
  -1  -1   9 1375.09 149.901   3
  -1  -1   8 2289.49 178.125   3
  -1  -1   7 26132.3 592.434   3
  -1  -1   6 20231.5 474.011   3
  -1  -1   6 18931.3 352.377   5
  -1  -1   5 333822. 3305.61   3
  -1  -1   5 349894. 3136.08   5
  -1  -1   4 70437.9 779.306   5
  -1  -1   4 68885.0 813.024   2
  -1  -1   4 69916.6 887.571   3
  -1  -1   3 15014.0 304.921   3
  -1  -1   3 15534.4 279.521   2
  -1  -1   3 15632.8 268.139   5
  -1  -1   2 179016. 1702.70   3
  -1  -1   2 177676. 1672.66   5
  -1  -1   1 197201. 1803.69   3
   1  -1   0 291647. 2566.40   5
   1  -1   1 331562. 3006.23   4
   1  -1   1 334316. 3049.15   1
   1  -1   2 96842.9 1020.88   5
   1  -1   2 98835.2 1032.44   1
   1  -1   3 22316.7 386.297   5
   1  -1   3 22111.5 397.737   1
   1  -1   4 16400.3 371.277   1
   1  -1   4 17567.0 357.984   5
   1  -1   5 28346.6 566.679   1
   1  -1   5 30349.1 540.389   5
   1  -1   6 15969.9 455.642   1
   1  -1   6 16200.4 407.882   5
   1  -1   7 61733.4 1067.17   1
   1  -1   8 37230.2 847.095   1
   1  -1   9 14667.7 567.988   9
   1  -1   9 14286.6 537.825   6
   1  -1   9 14467.5 551.475   1
   1  -1   9 14963.1 573.946  26
   1  -1   9 13641.3 568.949  16
   1  -1  10 24312.5 729.054   7
   1  -1  10 23443.0 770.645   9
   1  -1  10 24596.2 738.351  14
   1  -1  10 22717.5 722.865   6
   1  -1  10 24555.5 721.409  25
   1  -1  10 25242.4 773.554  22
   1  -1  10 23428.8 766.145  26
   1  -1  10 22440.7 779.021  16
   1  -1  10 25364.2 791.088  20
   1  -1  11 3553.97 302.624   9
   1  -1  11 3655.35 290.287  14
   1  -1  11 3861.29 298.927   7
   1  -1  11 3326.88 277.295   6
   1  -1  11 3504.29 279.363  25
   1  -1  11 4142.91 311.638  22
   1  -1  11 3966.43 321.619  26
   1  -1  11 4113.16 326.081  20
   1  -1  12 5140.74 370.563   9
   1  -1  12 5757.21 358.606  14
   1  -1  12 6066.33 364.525   7
   1  -1  12 4852.20 337.465   6
   1  -1  12 5900.82 368.839  22
   1  -1  12 5472.85 387.240  26
   1  -1  12 5681.64 376.684  20
   1  -1  13 7381.18 386.270   7
   1  -1  13 5502.32 335.572  13
   1  -1  13 6037.81 385.241   9
   1  -1  13 6851.88 374.525  22
   1  -1  13 6736.30 403.442  26
   1  -1  13 5590.95 353.010   6
   1  -1  14 959.748 157.724   9
   1  -1  14 1088.42 146.119  13
   1  -1  14 1122.81 132.023  22
   1  -1  14 987.611 140.936   6
   1  -1  15 195.601 68.9460   6
   1  -1  15 173.739 66.4083  13
  -1   0  15-13.0600 55.4453  13
  -1   0  14 2662.56 230.116  13
  -1   0  14 2971.82 250.607   6
  -1   0  14 2824.90 241.820  25
  -1   0  14 3091.02 218.343  27
  -1   0  14 3307.21 257.894  20
  -1   0  13 1396.05 205.481   9
  -1   0  13 1355.47 187.449   6
  -1   0  13 1793.43 194.734  22
  -1   0  13 1331.85 176.298  25
  -1   0  13 1397.01 180.230  20
  -1   0  12 44370.2 1140.88   9
  -1   0  12 46089.3 1122.39   6
  -1   0  12 44374.6 1065.25  25
  -1   0  12 46766.9 1109.35  20
  -1   0  11 4267.24 335.627   9
  -1   0  11 4632.69 324.577   8
  -1   0  11 4254.00 318.695   6
  -1   0  11 4445.20 317.045  22
  -1   0  11 3981.04 292.107  25
  -1   0  10 20275.6 658.234   8
  -1   0  10 18160.0 671.948   9
  -1   0  10 19808.1 626.197   3
  -1   0  10 18345.8 647.652   6
  -1   0  10 18280.5 612.755  25
  -1   0  10 19800.0 663.910  22
  -1   0   9 8229.75 372.569   3
  -1   0   8 1199.77 137.558   3
  -1   0   7 49464.7 867.857   3
  -1   0   6 72733.5 1042.79   3
  -1   0   5 21028.0 449.275   3
  -1   0   5 22092.1 311.686   5
  -1   0   4 331468. 3036.15   2
  -1   0   4 338366. 3209.62   3
  -1   0   3 93079.3 866.925   5
  -1   0   3 85458.5 1001.80   3
  -1   0   2 177842. 1589.85   5
  -1   0   2 176102. 1683.48   3
  -1   0   1 48980.0 534.383   3
   1   0   0 9441.51 144.823   4
  -1   0   0 9715.05 137.098   3
   1   0   1 623758. 5422.89   1
   1   0   2 773878. 6275.48   3
   1   0   2 742058. 6436.97   5
   1   0   3 150627. 1345.94   3
   1   0   3 145763. 1474.58   5
   1   0   4 161329. 1655.65   5
   1   0   4 167313. 1544.00   3
   1   0   5 840.711 67.1585   3
   1   0   5 638.466 84.7650   1
   1   0   6 21612.3 404.774   3
   1   0   6 18128.6 500.961   1
   1   0   7 331.467 87.4463   1
   1   0   7 481.007 62.2024   3
   1   0   8 4966.16 297.157   1
   1   0   9 26125.9 741.455   6
   1   0   9 25041.0 750.880   1
   1   0   9 27231.5 774.527  26
   1   0   9 24626.6 779.227  16
   1   0  10 6644.78 368.250   7
   1   0  10 6141.45 349.971  14
   1   0  10 5636.82 367.229   9
   1   0  10 5570.58 346.733   6
   1   0  10 6499.18 380.937  22
   1   0  10 6178.23 348.175  25
   1   0  10 5674.29 368.899  26
   1   0  10 6377.37 383.760  20
   1   0  10 5964.09 388.313  16
   1   0  11 5126.85 336.619  14
   1   0  11 5001.38 359.010   9
   1   0  11 6019.27 361.205   7
   1   0  11 4715.27 333.335   6
   1   0  11 5184.78 337.492  25
   1   0  11 5207.28 362.448  26
   1   0  11 5455.44 355.844  22
   1   0  11 5438.13 360.180  20
   1   0  12 15262.5 643.177   9
   1   0  12 19513.0 664.541   7
   1   0  12 14555.9 598.339   6
   1   0  12 16616.7 617.613  25
   1   0  12 18089.4 634.948  22
   1   0  12 16138.4 658.132  26
   1   0  12 17965.3 670.553  20
   1   0  13 12482.2 564.778   9
   1   0  13 12916.8 509.967  13
   1   0  13 12074.1 519.908   6
   1   0  14 7555.87 383.246   6
   1   0  14 8101.41 379.420  13
   1   0  14 7719.35 409.444   9
   1   0  15 1709.22 159.718   6
   1   0  15 1632.89 150.380  13
  -1   1  15 1526.99 157.034   6
  -1   1  15 1408.60 148.924  13
  -1   1  14 650.449 115.564  13
  -1   1  14 816.037 138.896   6
  -1   1  14 994.585 131.322  27
  -1   1  14 728.351 137.591  25
  -1   1  14 1043.48 140.598  20
  -1   1  13 1264.70 188.989   9
  -1   1  13 1136.62 168.132   8
  -1   1  13 1185.80 170.398   6
  -1   1  13 1180.33 162.150  25
  -1   1  13 1245.42 173.847  20
  -1   1  12 33565.2 898.872   8
  -1   1  12 32667.9 945.894   9
  -1   1  12 32844.8 918.103   6
  -1   1  12 31303.6 871.227  25
  -1   1  12 33797.6 917.954  20
  -1   1  11 8177.69 456.800   9
  -1   1  11 8441.64 432.930   8
  -1   1  11 9488.25 450.921  22
  -1   1  11 7945.87 412.992  25
  -1   1  11 8923.73 456.950   6
  -1   1  10 5560.04 359.597   9
  -1   1  10 5566.97 340.570   8
  -1   1  10 5420.57 323.791   3
  -1   1  10 5856.00 357.931   6
  -1   1  10 5134.88 317.823  25
  -1   1  10 5895.57 347.667  22
  -1   1   9 583.188 113.660   3
  -1   1   8 2294.59 184.894   3
  -1   1   7 22806.0 558.469   3
  -1   1   6 11853.1 358.947   3
  -1   1   5 337815. 3281.59   3
  -1   1   4 71317.0 681.774   2
  -1   1   4 64314.8 880.444   3
  -1   1   3 12425.1 275.856   3
  -1   1   2 184570. 1759.33   3
  -1   1   1 216372. 1956.12   3
   1   1   0 264552. 2417.38   1
  -1   1   0 281289. 2322.98   3
   1   1   1 356434. 3179.14   1
   1   1   2 90383.6 1003.11   1
   1   1   2 92697.9 895.885   3
   1   1   3 19718.7 379.500   1
   1   1   3 21367.5 306.495   3
   1   1   4 19762.2 327.718   3
   1   1   4 18537.7 410.165   1
   1   1   5 28002.3 445.130   3
   1   1   5 24274.6 531.170   1
   1   1   6 17996.1 378.360   3
   1   1   6 15767.5 470.705   1
   1   1   7 73420.1 964.383   3
   1   1   7 60091.5 1109.74   1
   1   1   8 37965.9 877.326   1
   1   1   9 12808.1 531.646   1
   1   1   9 14311.6 540.015   6
   1   1   9 14473.6 552.353  26
   1   1   9 13864.3 568.349  16
   1   1  10 24769.5 804.677   9
   1   1  10 28636.3 780.274   7
   1   1  10 25607.0 745.059  14
   1   1  10 23436.1 745.042   6
   1   1  10 26206.3 742.112  25
   1   1  10 24742.6 775.218  26
   1   1  10 29079.2 798.196  22
   1   1  10 30495.2 848.627  20
   1   1  10 23091.6 787.015  16
   1   1  11 4096.90 301.401  14
   1   1  11 4922.24 323.644   7
   1   1  11 3766.95 317.530   9
   1   1  11 3964.80 302.091   6
   1   1  11 4150.74 301.034  25
   1   1  11 4045.55 323.370  26
   1   1  11 4966.61 324.184  22
   1   1  11 4827.03 339.891  20
   1   1  12 4914.64 357.313   9
   1   1  12 4552.41 328.495   6
   1   1  12 5498.12 350.377  25
   1   1  12 5307.14 364.185  26
   1   1  12 5470.51 360.479  20
   1   1  13 6087.11 368.739   6
   1   1  13 6829.71 410.474   9
   1   1  14 1178.08 155.828   6
   1   1  14 1245.13 141.076  13
   1   1  14 1269.21 173.718   9
   1   1  15 86.7301 52.8241   6
   1   1  15 33.7644 48.6021   9
   1   1  15 36.9003 47.3151  13
  -1   2  15 1909.59 167.163   6
  -1   2  15 1737.39 165.375  13
  -1   2  14 2480.19 224.375   6
  -1   2  14 2116.94 209.527  25
  -1   2  14 2780.02 223.012  20
  -1   2  13 426.617 99.2583   8
  -1   2  13 119.783 63.7001   9
  -1   2  13 278.908 95.4291   6
  -1   2  13 354.512 95.5784  25
  -1   2  13 257.495 84.8377  20
  -1   2  12 3332.07 278.486   8
  -1   2  12 3335.87 294.643   9
  -1   2  12 3365.29 283.286   6
  -1   2  12 2952.64 260.288  25
  -1   2  12 3684.89 288.369  20
  -1   2  11 12995.6 548.681   8
  -1   2  11 12787.7 570.581   9
  -1   2  11 12421.3 521.940  25
  -1   2  11 13560.4 563.382   6
  -1   2  10 30563.5 845.028   6
  -1   2  10 30194.4 811.188   3
  -1   2  10 29576.7 825.655   8
  -1   2  10 29208.1 857.052   9
  -1   2   9 3093.47 241.090   3
  -1   2   8 32475.6 751.004   3
  -1   2   7 15206.9 457.117   3
  -1   2   6 121457. 1525.72   3
  -1   2   5 112745. 1374.90   3
  -1   2   4 42252.2 652.671   3
  -1   2   3 113591. 1238.32   3
  -1   2   2 29581.4 447.191   3
  -1   2   1 454288. 4009.49   3
   1   2   0 999999. 8534.41   1
   1   2   1 590553. 5137.04   1
   1   2   2 67268.0 792.997   1
   1   2   3 138829. 1506.75   1
   1   2   3 144851. 1430.70   3
   1   2   4 18718.7 345.812   3
   1   2   4 18128.7 411.551   1
   1   2   5 12410.9 293.823   3
   1   2   5 11900.6 359.802   1
   1   2   6 44855.6 689.664   3
   1   2   6 40775.9 800.766   1
   1   2   7 12618.2 354.034   3
   1   2   7 11301.0 431.705   1
   1   2   8 23263.9 677.377   1
   1   2   9 14276.7 518.346  14
   1   2   9 13619.9 554.708   1
   1   2   9 14244.6 540.132  26
   1   2   9 13553.8 556.790  16
   1   2  10 7524.76 392.508  14
   1   2  10 6747.44 411.513   9
   1   2  10 6862.50 391.506   6
   1   2  10 7746.76 391.494  25
   1   2  10 7966.39 420.225  26
   1   2  10 7261.69 429.734  16
   1   2  11 1313.73 191.323   9
   1   2  11 1535.63 183.409  25
   1   2  11 1367.20 183.032  26
   1   2  11 1257.00 178.300   6
   1   2  12 2245.13 245.426   9
   1   2  12 2382.69 246.419  26
   1   2  12 2263.70 221.391  25
   1   2  12 1907.73 222.059   6
   1   2  13 4756.40 341.817   9
   1   2  13 5386.80 333.100  25
   1   2  13 4415.54 320.602   6
   1   2  14 204.480 85.6456   9
   1   2  14 98.9398 60.2210  13
   1   2  14 260.969 90.4693   6
   1   2  15 3136.47 217.498   9
   1   2  15 3183.86 203.596  13
   1   2  15 2810.73 200.470   6
  -1   3  15 2488.43 191.648  13
  -1   3  15 2767.59 190.159   6
  -1   3  15 2609.25 155.848  27
  -1   3  14 646.165 111.370   8
  -1   3  14 808.460 126.705   6
  -1   3  14 584.069 113.907  25
  -1   3  14 923.536 115.678  20
  -1   3  13 1746.81 200.189   8
  -1   3  13 1794.99 209.758   9
  -1   3  13 1536.70 182.143   6
  -1   3  13 1764.67 198.526  25
  -1   3  13 2059.95 205.197  20
  -1   3  12 13464.5 566.743   8
  -1   3  12 14766.4 601.438   9
  -1   3  12 14174.9 581.620   6
  -1   3  12 13647.2 561.153  25
  -1   3  12 15779.6 597.733  20
  -1   3  11 1795.34 210.088   8
  -1   3  11 1919.54 211.770   9
  -1   3  11 2048.29 211.402  25
  -1   3  11 2320.38 230.421   6
  -1   3  10 8641.23 447.499   9
  -1   3  10 8386.38 430.656   8
  -1   3  10 8111.09 428.700  24
  -1   3  10 8813.38 430.836   3
  -1   3  10 8988.32 447.465   6
  -1   3   9 58641.7 1180.09   8
  -1   3   9 55591.3 1120.77   3
  -1   3   9 56287.7 1149.25  24
  -1   3   8 30724.7 745.093   3
  -1   3   7 73693.8 1176.49   3
  -1   3   6 83574.4 1206.91   3
  -1   3   5 37451.3 674.230   3
  -1   3   4 99538.2 1219.43   3
  -1   3   3 230252. 2297.96   3
  -1   3   2 122150. 1326.71   3
   1   3  -1 280771. 2481.16   1
  -1   3   1 273296. 2588.94   3
   1   3   0 20248.9 293.551   1
   1   3   1 51350.5 615.787   1
   1   3   2 62766.4 767.060   1
   1   3   3 5620.05 184.694   3
   1   3   3 2708.09 145.114   1
   1   3   4 12709.0 307.016   3
   1   3   4 11767.5 329.898   1
   1   3   5 26166.8 488.068   3
   1   3   5 25748.6 559.470   1
   1   3   6 11193.7 324.408   3
   1   3   6 11306.5 395.838   1
   1   3   7 556.025 81.2239   3
   1   3   7 540.089 107.291   1
   1   3   8 92545.6 1513.53   1
   1   3   9 49214.4 1118.29   1
   1   3   9 52673.1 1094.16  26
   1   3   9 52596.1 1148.07  16
   1   3  10 1374.15 172.919   8
   1   3  10 1328.15 165.826  25
   1   3  10 1737.19 199.594  26
   1   3  10 1295.31 189.392  16
   1   3  11 19097.3 723.502   9
   1   3  11 21138.6 665.079   8
   1   3  11 21432.9 687.598  25
   1   3  11 19262.4 686.627  26
   1   3  11 18024.0 675.424   6
   1   3  12 11438.5 551.859   9
   1   3  12 10879.9 513.928   6
   1   3  13 10680.4 507.124   9
   1   3  13 10215.3 481.552   6
   1   3  14 5280.98 326.578   9
   1   3  14 5045.19 303.855   6
   1   3  15 3101.23 195.739  13
   1   3  15 3291.03 211.156   9
   1   3  15 3002.38 199.437   6
  -1   4  15 457.721 87.6626  13
  -1   4  15 539.020 83.0588  27
  -1   4  15 533.747 88.1795   6
  -1   4  14 165.711 67.7010   8
  -1   4  14 181.122 47.5047  25
  -1   4  14 234.960 82.4169   6
  -1   4  13 533.580 111.777   9
  -1   4  13 352.632 104.352   8
  -1   4  13 486.228 110.098   6
  -1   4  13 337.206 100.564  25
  -1   4  12 22672.0 746.158   8
  -1   4  12 24094.1 762.671   9
  -1   4  12 24098.1 764.985   6
  -1   4  12 22982.4 740.780  25
  -1   4  11 3360.20 283.881   8
  -1   4  11 3779.71 296.592   9
  -1   4  11 3113.78 261.236  25
  -1   4  11 3591.20 290.825   6
  -1   4  10 12667.7 538.201   9
  -1   4  10 12709.5 540.444   8
  -1   4  10 12558.2 537.823  24
  -1   4  10 13633.0 557.115   6
  -1   4  10 12664.1 539.497   3
  -1   4   9 15684.7 583.720   8
  -1   4   9 15295.4 565.491   3
  -1   4   9 15258.1 565.974  24
  -1   4   8 6783.80 349.281   3
  -1   4   7 15855.6 499.358   3
  -1   4   6 11817.6 396.110   3
  -1   4   5 125551. 1549.09   3
  -1   4   4 57844.7 879.500   3
  -1   4   3 68124.3 943.427   3
  -1   4   2 203343. 2104.82   3
   1   4  -2 208586. 1874.11   1
   1   4  -1 299239. 2625.94   1
   1   4   0 238676. 2165.04   1
   1   4   1 244893. 2278.67   1
   1   4   2 24538.8 417.519   1
   1   4   3 56671.2 787.597   1
   1   4   4 30527.9 581.732   1
   1   4   4 32618.0 588.379   3
   1   4   5 43096.8 783.455   1
   1   4   5 43746.6 733.391   3
   1   4   6 32870.2 638.283   3
   1   4   6 31855.8 711.495   1
   1   4   7 1821.60 174.614   1
   1   4   7 2139.53 158.085   3
   1   4   8 37526.0 902.774   1
   1   4   9 46494.7 1097.84   1
   1   4   9 48044.0 1047.85  26
   1   4   9 48667.4 1099.73  16
   1   4  10 17152.3 592.918  25
   1   4  10 15259.8 580.032  26
   1   4  10 15425.1 607.996  16
   1   4  11 5244.90 372.428   9
   1   4  11 5358.52 336.343   8
   1   4  11 6089.58 356.502  25
   1   4  11 5558.36 351.789  26
   1   4  11 5034.03 350.838   6
   1   4  12 5694.84 330.663   8
   1   4  12 5334.99 368.142   9
   1   4  12 5672.22 343.242  25
   1   4  12 4737.39 339.595   6
   1   4  13 5435.28 351.317   9
   1   4  13 6120.90 340.791  25
   1   4  13 4984.97 333.514   6
   1   4  14 4218.20 274.769   9
   1   4  14 3570.95 255.598   6
   1   4  15 1291.32 119.626  13
   1   4  15 1122.15 119.845   6
  -1   5  15 761.250 106.329  13
  -1   5  14 1582.02 163.459   8
  -1   5  14 1611.63 167.289  25
  -1   5  14 1788.59 168.457   6
  -1   5  13 6294.56 363.933   8
  -1   5  13 7396.67 365.980   9
  -1   5  13 6131.50 357.913  25
  -1   5  13 6294.75 354.440   6
  -1   5  12 4281.54 302.913   9
  -1   5  12 3526.41 293.446   8
  -1   5  12 3588.55 285.051  25
  -1   5  12 3794.37 296.933   6
  -1   5  11 16383.5 638.848   8
  -1   5  11 17897.9 654.685   6
  -1   5  10 27042.9 826.207   8
  -1   5  10 28559.2 844.714   3
  -1   5  10 28850.4 829.927   6
  -1   5  10 26435.9 806.874  24
  -1   5   9 7577.30 405.020   3
  -1   5   9 7913.68 410.438  24
  -1   5   8 42932.4 962.370   3
  -1   5   7 60203.9 1103.35   3
  -1   5   6 73204.6 1174.97   3
  -1   5   5 90083.8 1291.47   3
  -1   5   4 253619. 2691.13   3
  -1   5   3 9662.10 319.185   3
   1   5  -3 9700.30 156.239   1
   1   5  -2 19439.9 219.603   1
  -1   5   2 18547.5 428.397   3
   1   5  -1 3062.59 80.7536   1
   1   5   0 2455.25 91.3742   1
   1   5   1 146859. 1469.70   1
   1   5   2 16280.6 339.103   1
   1   5   3 23173.6 456.927   1
   1   5   4 4297.91 211.150   1
   1   5   4 4602.17 223.240   3
   1   5   5 19834.5 505.326   1
   1   5   5 19963.5 504.955   3
   1   5   6 41899.8 840.315   1
   1   5   6 42386.5 802.929   3
   1   5   7 10635.2 428.063   1
   1   5   7 11654.8 404.554   3
   1   5   8 7103.85 377.925   1
   1   5   9 22917.0 689.826  26
   1   5   9 24190.7 728.708  16
   1   5  10 5266.52 330.991  26
   1   5  10 6064.97 349.616  25
   1   5  11 1079.38 164.735   9
   1   5  11 977.343 146.697   8
   1   5  11 1135.69 157.044  25
   1   5  11 1090.17 157.875   6
   1   5  12 8091.65 407.520   8
   1   5  12 8086.48 445.113   9
   1   5  12 7029.79 409.221   6
   1   5  13 334.993 81.4353   8
   1   5  13 385.916 114.930   9
   1   5  13 412.984 92.0240  25
   1   5  13 398.756 109.038   6
   1   5  14 5017.01 281.907   9
   1   5  14 4387.52 272.260   6
   1   5  15 471.999 74.8022  13
   1   5  15 408.519 70.7789   6
  -1   6  15 3507.72 190.629  13
  -1   6  14 5368.74 293.910   8
  -1   6  14 5683.38 301.796  25
  -1   6  13 5735.54 339.907   8
  -1   6  13 5681.86 335.360  25
  -1   6  13 6075.27 325.260   6
  -1   6  12 7114.62 402.586   8
  -1   6  12 7015.85 391.500  25
  -1   6  12 6984.79 384.954   6
  -1   6  11 14145.3 595.452   8
  -1   6  11 15575.1 600.593   6
  -1   6  10 16060.4 631.766   8
  -1   6  10 15611.4 615.435  24
  -1   6   9 7313.23 406.658   3
  -1   6   9 6756.65 386.125  24
  -1   6   8 23661.5 715.462   3
  -1   6   8 24309.6 718.383  24
  -1   6   7 46445.4 979.771   3
  -1   6   6 25692.4 655.539   3
  -1   6   5 10247.0 387.401   3
  -1   6   4 36895.9 749.191   3
  -1   6   3 79527.6 1151.40   3
  -1   6   2 64624.0 972.048   3
   1   6  -1 16086.0 208.415   1
   1   6   0 169884. 1606.26   1
   1   6   1 155922. 1563.67   1
   1   6   2 82163.6 999.665   1
   1   6   3 8515.91 279.170   1
   1   6   4 172332. 1921.64   1
   1   6   4 162350. 2010.27   3
   1   6   5 19987.5 519.638   1
   1   6   5 20610.7 563.835   3
   1   6   6 37008.3 790.548   1
   1   6   6 36658.1 793.929   3
   1   6   7 2874.73 213.465   3
   1   6   7 2501.59 214.666   1
   1   6   8 17756.0 616.243   1
   1   6   9 2901.22 248.683  15
   1   6   9 2897.10 234.009  26
   1   6   9 3262.93 254.031  16
   1   6  10 2306.66 214.713  25
   1   6  11 1088.41 169.931   8
   1   6  11 1055.08 168.516   9
   1   6  11 1126.48 146.952  25
   1   6  12 4599.85 321.594   9
   1   6  12 4772.14 314.913   8
   1   6  12 5299.96 308.273  25
   1   6  12 4410.70 327.971   6
   1   6  13 3950.99 270.883   9
   1   6  13 4241.18 254.585   8
   1   6  13 3395.46 265.835   6
   1   6  14 2514.12 180.838   9
   1   6  14 1919.82 173.607   6
  -1   7  14 345.707 84.1477   8
  -1   7  14 249.989 65.6264  25
  -1   7  13 2607.56 224.794   8
  -1   7  13 2684.13 229.724  25
  -1   7  13 2852.13 214.738   6
  -1   7  12 964.416 155.388   8
  -1   7  12 1022.31 144.982  25
  -1   7  12 1035.47 145.369   6
  -1   7  11 10230.8 502.106   8
  -1   7  11 11272.9 521.669  24
  -1   7  11 11844.5 509.447   6
  -1   7  10 15360.4 621.749   8
  -1   7  10 15992.1 624.654  24
  -1   7  10 16897.2 621.865   6
  -1   7   9 15255.3 602.170  24
  -1   7   9 16685.0 643.705   3
  -1   7   8 239.448 68.4373  15
  -1   7   8 393.217 94.3930  24
  -1   7   8 333.930 107.060   3
  -1   7   7 18860.3 625.117   3
  -1   7   6 234.936 78.3448   3
  -1   7   5 65174.0 1159.35   3
  -1   7   4 94037.0 1415.51   3
  -1   7   3 55439.6 970.287   3
   1   7   1 120999. 1286.90   1
   1   7   2 23459.2 451.463   1
   1   7   3 15145.9 384.624   1
   1   7   4 20193.5 486.495   1
   1   7   4 19709.4 569.273   3
   1   7   5 21919.8 556.648   1
   1   7   5 22572.1 639.912   3
   1   7   6 11602.8 427.212   1
   1   7   6 11011.5 446.853   3
   1   7   7 9478.25 412.988   1
   1   7   7 8981.38 404.074   3
   1   7   8 5613.39 335.371  15
   1   7   9 2519.63 232.728  15
   1   7  10 2930.51 249.876  15
   1   7  11 9333.16 461.919   9
   1   7  11 10246.6 437.818  25
   1   7  12 6103.46 350.999   9
   1   7  12 5542.33 337.559   8
   1   7  12 5500.06 357.520   6
   1   7  13 242.106 72.9818   9
   1   7  13 271.366 77.7043   8
   1   7  13 256.988 89.6812   6
   1   7  14 2272.89 177.082   6
  -1   8  14 366.250 75.1715   8
  -1   8  14 218.980 54.7671  25
  -1   8  13 9158.55 402.666   8
  -1   8  13 9903.23 404.734  25
  -1   8  12 5695.50 350.412   8
  -1   8  12 6332.46 356.557  25
  -1   8  12 6802.33 341.455   6
  -1   8  11 8488.67 447.390   8
  -1   8  11 9586.64 467.688  24
  -1   8  11 9934.10 449.085   6
  -1   8  10 2472.40 248.745   8
  -1   8  10 2726.96 248.235   6
  -1   8  10 2157.71 228.377  24
  -1   8   9 11463.0 527.895  24
  -1   8   9 13721.5 536.990  15
  -1   8   8 263.783 98.5800  15
  -1   8   8 182.551 90.1326   3
  -1   8   7 10106.2 444.012  15
  -1   8   7 9513.59 452.428  24
  -1   8   7 10136.8 474.931   3
  -1   8   6 1271.26 164.986   3
  -1   8   5 35532.3 853.601   3
  -1   8   4 4748.58 286.263   3
  -1   8   3 8686.39 364.337   3
   1   8   2 70780.8 930.648   1
   1   8   3 49752.0 794.529   1
   1   8   4 12815.8 386.131   1
   1   8   4 8749.53 405.818   3
   1   8   5 3161.88 210.611   1
   1   8   5 3464.19 261.539   3
   1   8   6 17135.3 540.613   1
   1   8   6 16947.4 598.649   3
   1   8   7 3069.00 243.387  15
   1   8   7 2769.84 234.668   3
   1   8   8 29231.9 812.350  15
   1   8   9 2827.65 248.578  15
   1   8  10 11539.7 496.982  15
   1   8  10 11700.6 507.754   9
   1   8  11 3308.13 258.096   9
   1   8  11 2808.37 256.773   8
   1   8  12 5906.71 342.070   8
   1   8  12 6164.81 364.005   6
   1   8  13 2533.24 188.362   8
   1   8  13 2756.51 220.124   6
   1   8  14 1881.55 138.431   6
  -1   9  14 261.748 55.0258   8
  -1   9  13 263.196 76.3608   8
  -1   9  13 432.045 82.4340  25
  -1   9  12 2473.56 222.021   8
  -1   9  12 2854.20 226.693  25
  -1   9  11 3686.62 293.025   8
  -1   9  11 4455.14 283.459   6
  -1   9  11 4023.91 295.368  24
  -1   9  10 6595.83 405.087   8
  -1   9  10 8304.38 415.375   6
  -1   9  10 7306.84 413.839  24
  -1   9  10 8665.01 410.308  15
  -1   9   9 2324.44 235.299  24
  -1   9   9 2564.67 232.781  15
  -1   9   8 37875.6 1024.45   3
  -1   9   8 36606.2 976.262  24
  -1   9   7 20251.9 655.564  15
  -1   9   7 19366.9 671.699  24
  -1   9   7 19210.4 683.829   3
  -1   9   6 24813.1 714.264  15
  -1   9   6 23011.3 728.466   3
  -1   9   5 16947.6 591.614   3
  -1   9   4 48890.2 1037.13   3
  -1   9   3 21624.5 630.622   3
   1   9   4 36983.8 921.369   3
   1   9   5 22807.1 727.141   3
   1   9   6 53874.0 1099.72  15
   1   9   6 53338.0 1188.71   3
   1   9   7 15461.7 568.648  15
   1   9   7 15670.1 614.676   3
   1   9   8 875.552 147.387  15
   1   9   9 13380.7 541.770  15
   1   9  10 7590.35 395.382  15
   1   9  11 3696.36 253.572  15
   1   9  11 2948.81 265.944   8
   1   9  12 1417.44 167.675   8
   1   9  12 1552.52 179.469   6
   1   9  13 6508.69 282.862   8
   1   9  13 6641.62 305.561   6
  -1  10  13 2877.85 193.829   8
  -1  10  13 3217.08 179.896  25
  -1  10  12 2257.88 200.916   8
  -1  10  12 2501.67 196.591  25
  -1  10  11 4241.33 300.508   8
  -1  10  11 5099.26 313.047  24
  -1  10  10 2181.94 224.009   8
  -1  10  10 2364.57 226.396  24
  -1  10  10 2259.49 204.528  15
  -1  10   9 1680.02 194.123  24
  -1  10   9 1485.78 171.481  15
  -1  10   8 33065.9 915.985  24
  -1  10   8 33231.5 871.276  15
  -1  10   7 29391.3 893.730   3
  -1  10   7 31630.1 882.504  24
  -1  10   7 30284.6 823.437  15
  -1  10   6 18309.4 619.385  15
  -1  10   6 18587.7 658.112  24
  -1  10   6 18241.1 669.070   3
  -1  10   5 1704.37 182.988  15
  -1  10   5 1728.85 192.243  24
  -1  10   5 1318.78 174.138   3
  -1  10   4 20100.8 662.796   3
  -1  10   3 33806.2 845.778   3
  -1  10   2 3791.21 256.967   3
   1  10   4 913.194 139.590   3
   1  10   5 8114.88 396.426  15
   1  10   5 9323.57 479.532   3
   1  10   6 1034.18 148.705  15
   1  10   6 1149.11 188.462   3
   1  10   7 1090.17 160.733  15
   1  10   7 1064.68 179.668   3
   1  10   8 3352.38 266.464  15
   1  10   9 4289.37 297.826  15
   1  10  10 2809.53 231.383  15
   1  10  11-61.9113 65.1962   8
   1  10  11 61.3408 53.9736  15
   1  10  12 629.189 112.792   8
   1  10  12 438.614 86.9881   6
   1  10  13 190.803 54.1587   8
   1  10  13 224.581 62.2461   6
  -1  11  13 4108.37 201.781   8
  -1  11  12 1538.97 154.629   8
  -1  11  12 1777.22 146.509  25
  -1  11  11 715.019 122.437   8
  -1  11  10 3405.80 264.453   8
  -1  11  10 3641.83 269.545  24
  -1  11  10 3620.24 251.489  15
  -1  11   9 4736.65 320.730  24
  -1  11   9 4515.33 297.299  15
  -1  11   8 11225.9 515.775  24
  -1  11   8 10682.3 470.825  15
  -1  11   7 17154.7 638.731  24
  -1  11   7 15690.9 585.071  15
  -1  11   6 827.196 133.600  15
  -1  11   6 1020.73 177.229   3
  -1  11   6 883.989 134.583  24
  -1  11   5 11512.9 529.907   3
  -1  11   5 12753.8 537.796  24
  -1  11   5 11105.0 475.790  15
  -1  11   4 20823.0 702.016   3
  -1  11   4 21559.9 700.347  24
  -1  11   4 19142.2 627.123  15
  -1  11   3 12454.8 515.814   3
  -1  11   3 13014.1 499.611  15
  -1  11   2 20828.1 651.071   3
   1  11   3 17819.2 583.726  15
   1  11   4 1456.29 201.466   3
   1  11   4 1087.44 152.176  15
   1  11   5 11435.7 557.811   3
   1  11   5 9671.92 440.640  15
   1  11   6 32417.0 961.351   3
   1  11   6 27244.4 780.258  15
   1  11   7 11408.4 491.781  15
   1  11   8 38391.8 938.233  15
   1  11   9 14154.8 535.471  15
   1  11  10 2277.70 201.394  15
   1  11  11 1851.61 188.511   8
   1  11  11 2047.74 170.069  15
   1  11  12 891.561 114.863   8
   1  11  12 910.678 109.410   6
  -1  12  12 199.943 66.3445   8
  -1  12  11 2098.31 184.187   8
  -1  12  11 2356.34 176.557  25
  -1  12  10 1002.76 142.607   8
  -1  12  10 1108.10 139.678  24
  -1  12   9 2276.80 209.476  24
  -1  12   9 1838.86 187.453  15
  -1  12   8 310.993 81.6353  15
  -1  12   8 293.081 89.5657  24
  -1  12   7 8645.86 445.803  24
  -1  12   7 7278.05 390.532  15
  -1  12   6 15527.4 596.459  24
  -1  12   6 13002.6 525.571  15
  -1  12   5 3513.47 293.397   3
  -1  12   5 3555.05 283.699  24
  -1  12   5 3104.55 249.095  15
  -1  12   4 9015.96 466.135   3
  -1  12   4 9252.70 457.458  24
  -1  12   4 7785.13 399.259  15
  -1  12   3 4883.31 324.251   3
  -1  12   3 4707.86 325.008  24
  -1  12   3 4871.23 308.996  15
  -1  12   2 6831.23 381.462   3
  -1  12   2 6391.97 351.682  15
  -1  12   1 16540.2 584.424   3
  -1  12   1 15944.5 556.562  15
  -1  12   0 1473.67 167.493  15
   1  12   1 15584.1 533.492  15
   1  12   2 13369.5 502.459  15
   1  12   3 19039.9 698.398   3
   1  12   3 16901.8 581.585  15
   1  12   4 21413.8 762.272   3
   1  12   4 17664.2 605.497  15
   1  12   5 23966.6 827.083   3
   1  12   5 18360.9 629.363  15
   1  12   6 4238.76 297.828  15
   1  12   7 5337.00 328.141  15
   1  12   8 2165.39 208.297  15
   1  12   9 2538.66 214.202  15
   1  12  10 209.677 53.6294  15
   1  12  11 1306.21 138.658   6
   1  12  11 1174.33 139.705   8
   1  12  11 1347.10 126.697  15
   1  12  12 551.487 79.0600   8
   1  12  12 556.517 76.3183   6
  -1  13  12 2507.09 140.723   8
  -1  13  11 4159.44 224.326   8
  -1  13  11 4461.69 193.952  25
  -1  13  10 72.6070 45.4539   8
  -1  13  10 132.381 48.7912  24
  -1  13   9 212.108 62.6661  15
  -1  13   9 217.317 84.0621   8
  -1  13   9 287.299 68.0960  24
  -1  13   8 692.742 118.159  15
  -1  13   8 893.329 135.417  24
  -1  13   7 1776.87 193.106  24
  -1  13   7 1630.84 179.376  15
  -1  13   6 7793.07 412.977  24
  -1  13   6 6579.97 362.481  15
  -1  13   5 14568.9 573.614  24
  -1  13   5 12485.3 512.550  15
  -1  13   4 65918.8 1302.29  24
  -1  13   4 56621.6 1174.08  15
  -1  13   3 22617.7 748.046   3
  -1  13   3 23122.1 733.194  24
  -1  13   2 7882.31 421.360   3
  -1  13   2 7348.32 378.627  15
  -1  13   1 158.125 75.6679   3
  -1  13   1 240.413 82.3620  15
   1  13   1 158.275 61.4239  15
   1  13   2 12281.1 485.982  15
   1  13   3 6188.05 404.181   3
   1  13   3 5681.51 335.141  15
   1  13   4 323.593 88.0390  15
   1  13   5 2685.15 237.466  15
   1  13   6 12244.1 497.337  15
   1  13   7 3953.29 276.646  15
   1  13   8 2634.10 218.688  15
   1  13   9 1063.38 132.884  15
   1  13  10 1267.19 127.588  15
   1  13  11 744.717 80.7711  15
   1  13  11 723.776 94.1863   8
   1  13  11 708.847 86.4262   6
  -1  14  11 19.8012 31.3209   8
  -1  14  10 1158.62 120.658   8
  -1  14   9 523.015 99.3397   8
  -1  14   9 535.647 85.9189  24
  -1  14   8 2402.99 194.020  24
  -1  14   8 1953.01 176.986  15
  -1  14   7 1032.74 135.840  15
  -1  14   7 1321.99 158.133  24
  -1  14   6 9.08159 53.1982  15
  -1  14   6 156.445 64.4836  24
  -1  14   5 10517.1 468.913  24
  -1  14   5 8497.75 412.827  15
  -1  14   4 752.099 126.485  15
  -1  14   4 905.875 147.778  24
  -1  14   3 37.4793 46.3647  15
  -1  14   3 9.90617 45.1401  24
  -1  14   2 1892.12 187.808  15
   1  14   1 11417.4 464.660  15
   1  14   2 7033.85 366.452  15
   1  14   3 20263.4 643.864  15
   1  14   4 947.590 140.124  15
   1  14   5 2693.15 227.675  15
   1  14   6 1419.75 172.839  15
   1  14   7 1662.27 177.198  15
   1  14   8 97.5521 46.2846  15
   1  14   9 272.911 73.3834  15
   1  14  10 932.748 101.941   6
   1  14  10 836.886 111.291   8
   1  14  10 814.335 95.6920  15
   1  14  11 2018.82 127.717   8
  -1  15  10 2572.76 141.224   8
  -1  15   9 5213.13 236.973   8
  -1  15   8 5567.77 270.475   8
  -1  15   8 6713.87 279.001  24
  -1  15   7 1904.21 166.687  24
  -1  15   6 12005.4 449.184  24
  -1  15   6 9999.61 417.413  15
  -1  15   5 305.686 88.7730  15
  -1  15   5 408.011 82.3846  24
  -1  15   4 943.886 133.909  15
  -1  15   4 1121.29 145.875  24
  -1  15   3 735.731 119.430  15
  -1  15   3 751.096 132.305  24
  -1  15   2 5325.59 326.588  24
   1  15   1 159.609 66.3180  15
   1  15   2 3119.59 242.253  15
   1  15   3 16615.0 566.916  15
   1  15   4 1851.61 190.938  15
   1  15   5 1762.74 182.199  15
   1  15   6 1594.77 166.111  15
   1  15   7 2060.74 180.556  15
   1  15   8 4183.84 236.478  15
   1  15   9 531.608 79.3102  15
   1  15  10 233.911 48.9988   8
  -1  16   8 1681.86 122.717   8
  -1  16   7 1282.00 121.547   8
  -1  16   6 3812.93 218.369  24
  -1  16   5 106.651 40.3905  24
  -1  16   4 53.2197 51.2127  24
  -1  16   3 5503.98 306.189  24
  -1  16   2 1677.04 174.249  24
  -1  16   1 1402.35 163.151  24
   1  16   2 406.884 85.6992  15
   1  16   3 2753.44 215.774  15
   1  16   4 848.821 120.291  15
   1  16   5 7323.01 341.880  15
   1  16   6 188.272 68.4217  15
   1  16   7 2494.28 179.129  15
   1  16   8 953.204 101.916  15
   1  16   9 622.877 77.0580   8
  -1  17   4 4934.53 241.939  24
  -1  17   3 1973.63 160.983  24
  -1  17   2 1783.97 159.329  24
  -1  17   1 2862.24 205.462  24
  -1  17   0 3612.40 234.260  24
   1  17   3 235.219 66.6160  15
   1  17   4 580.227 95.9870  15
   1  17   5 2151.92 162.819  15
   1  17   6 5393.79 246.893  15
  -1  18   1 902.759 97.4975  24
  -1  18   0 4177.66 211.675  24
  -1  18  -1 1508.37 128.724  24
  -1  18  -2 1787.00 138.338  24
  -2 -19   4 15.5185 25.9389  30
  -2 -19   3 402.742 64.4705  30
   2 -19  -3 359.507 58.2722  18
  -2 -19   2 1840.28 121.978  30
   2 -19  -2 1762.39 121.967  18
  -2 -19   1 939.221 92.6690  30
   2 -19  -1 941.112 89.4336  18
   2 -19   0 2395.24 135.240  30
  -2 -19   0 2475.09 130.715  30
   2 -19   0 2479.53 139.534  18
  -2 -19   0 2663.66 142.521  18
   2 -19   1 286.705 57.7770  30
  -2 -19  -1 258.514 56.2654  18
   2 -19   2 118.507 37.7039  30
  -2 -19  -2 195.837 49.1068  18
   2 -19   3 106.800 36.5904  30
  -2 -19  -3-35.1793 35.5353  18
  -2 -18   6 449.879 64.9109  29
  -2 -18   5 806.824 88.4309  29
   2 -18  -5 833.590 83.0517  18
  -2 -18   4 946.692 104.930  29
   2 -18  -4 812.450 91.6189  18
  -2 -18   3 3603.42 197.124  29
   2 -18  -3 3109.47 185.887  18
   2 -18  -2 530.393 77.8419  30
  -2 -18   2 605.954 87.1584  29
   2 -18  -2 590.656 95.7429  18
  -2 -18   2 503.690 73.3802  18
  -2 -18   1 98.5226 43.5867  29
   2 -18  -1 107.356 49.3260  30
   2 -18  -1 144.847 58.6990  18
  -2 -18   1 191.893 53.7470  18
   2 -18   0 143.879 56.4754  30
  -2 -18   0 201.201 67.3860  18
   2 -18   0 40.8219 45.4804  18
   2 -18   1 978.235 110.554  30
  -2 -18  -1 1025.51 119.776  18
   2 -18   1 1099.57 114.029  18
   2 -18   2 292.310 71.8938  30
  -2 -18  -2 374.404 80.9418  18
   2 -18   2 411.530 71.3800  18
   2 -18   3 2496.82 161.609  30
  -2 -18  -3 2863.52 181.366  18
   2 -18   4 693.483 83.1791  30
   2 -18   4 688.624 73.5125  19
  -2 -18  -4 653.539 92.2593  18
   2 -18   5 2454.55 131.485  30
  -2 -18  -5 2622.03 144.227  18
   2 -18   5 2617.49 130.073  19
   2 -17  -7 2213.10 138.645  11
  -2 -17   7 2420.76 130.765  30
  -2 -17   7 2347.77 147.627  29
  -2 -17   7 2256.97 138.287  19
   2 -17  -6 749.254 92.2617  11
  -2 -17   6 775.661 101.804  29
  -2 -17   6 920.600 98.5971  19
   2 -17  -6 784.644 89.1229  18
   2 -17  -5 1261.36 124.170  11
  -2 -17   5 1361.36 134.837  29
   2 -17  -5 1366.79 125.617  18
   2 -17  -4 1956.32 155.226  11
  -2 -17   4 2014.55 169.487  29
   2 -17  -4 1743.44 154.012  18
   2 -17  -3 160.097 58.6183  11
  -2 -17   3 48.1173 58.2029  29
   2 -17  -3 200.847 59.6361  30
   2 -17  -3 74.5089 51.9418  18
   2 -17  -2 1937.88 150.136  11
   2 -17  -2 1686.62 152.500  30
  -2 -17   2 1496.38 150.666  29
   2 -17  -2 1459.28 147.452  18
  -2 -17   2 1842.54 160.981  18
  -2 -17   1 213.166 78.5828  29
   2 -17  -1 174.793 62.6052  30
  -2 -17   1 235.293 75.3531  18
   2 -17  -1 163.323 75.5824  18
   2 -17   0 3294.54 218.960  30
  -2 -17   0 3666.36 219.193  29
   2 -17   0 3562.96 237.659  18
  -2 -17   0 3568.64 239.043  18
   2 -17   1 1266.13 143.257  30
   2 -17   1 1440.43 147.573  18
  -2 -17  -1 1440.42 153.754  18
   2 -17   2 235.790 72.0755  30
   2 -17   2 141.940 65.0698  18
   2 -17   2 250.324 66.8434  19
  -2 -17  -2 261.211 87.1340  18
   2 -17   3 4713.57 254.410  30
   2 -17   3 5034.46 241.756  18
  -2 -17  -3 4439.49 258.588  18
   2 -17   3 5092.18 245.766  19
   2 -17   4 2043.26 163.866  30
  -2 -17  -4 2101.25 170.195  18
   2 -17   4 2020.10 154.422  19
   2 -17   5 361.173 68.0744  30
   2 -17   5 435.935 76.2769  19
  -2 -17  -5 467.590 85.0904  18
   2 -17   6 622.201 70.9545  30
   2 -17   6 644.245 82.4698  19
  -2 -17  -6 807.399 92.4021  18
   2 -17   7 4639.61 184.399  19
  -2 -16   9 175.654 44.6217  19
   2 -16  -8 402.784 65.2907  11
  -2 -16   8 319.146 62.3966  29
  -2 -16   8 470.498 62.6227   7
   2 -16  -7 3408.26 202.653  11
  -2 -16   7 3619.23 186.867   7
  -2 -16   7 3773.15 221.429  29
   2 -16  -6 166.770 61.8711  11
  -2 -16   6 225.389 57.3321   7
  -2 -16   6 215.531 76.5372  29
   2 -16  -6 165.955 63.1950  18
   2 -16  -5 3111.84 212.732  11
  -2 -16   5 3007.29 223.257  29
   2 -16  -5 2982.40 211.937  18
   2 -16  -4 43.3005 65.1618  11
  -2 -16   4 127.090 71.8389  29
   2 -16  -4 100.280 64.7740  18
   2 -16  -3 597.305 103.228  11
   2 -16  -3 267.801 77.7627  30
  -2 -16   3 398.192 98.5519  29
   2 -16  -3 304.263 85.1020  18
   2 -16  -2 9176.77 370.220  11
   2 -16  -2 7977.29 359.853  30
  -2 -16   2 8156.08 379.696  29
   2 -16  -2 7794.44 376.632  18
  -2 -16   2 9442.33 393.869  18
  -2 -16   1 1978.76 188.193  29
   2 -16  -1 1678.66 172.544  30
   2 -16  -1 1733.55 183.314  18
  -2 -16   1 2150.56 197.523  18
  -2 -16   0 1454.10 160.824  29
   2 -16   0 1136.15 147.256  30
  -2 -16   0 1345.65 163.868  18
   2 -16   0 1414.78 164.948  18
  -2 -16  -1 8935.43 366.660  29
   2 -16   1 7798.94 368.611  30
  -2 -16  -1 8109.82 392.235  18
   2 -16   1 7832.57 369.831  18
   2 -16   2 67.9314 55.0243  30
   2 -16   2 77.8231 51.1193  19
   2 -16   2 173.879 76.3227  18
  -2 -16  -2 156.485 79.7650  18
   2 -16   3 1532.80 164.534  30
  -2 -16  -3 1590.81 173.985  18
   2 -16   3 1612.26 156.078  18
   2 -16   3 1455.21 148.968  19
   2 -16   4 5617.26 295.864  30
  -2 -16  -4 5809.06 310.651  18
   2 -16   4 5660.71 289.494  19
   2 -16   5 1299.23 139.849  30
  -2 -16  -5 1204.44 137.520  18
   2 -16   5 1237.35 136.900  19
   2 -16   6 966.059 107.279  30
   2 -16   6 736.026 100.343  19
  -2 -16  -6 722.279 106.167  18
   2 -16   7 970.768 109.155  19
  -2 -16  -7 1069.72 102.234  18
   2 -16   8 635.567 80.2391  19
  -2 -15  10 1768.84 120.079  19
   2 -15  -9 828.429 100.713  11
  -2 -15   9 910.051 97.5922   7
   2 -15  -8 4433.44 239.737  11
  -2 -15   8 4752.03 238.059   7
  -2 -15   8 4974.33 260.832  29
   2 -15  -7 1447.08 152.750  11
  -2 -15   7 1543.88 151.546   7
  -2 -15   7 1695.13 168.510  29
   2 -15  -7 1624.39 144.547  18
   2 -15  -6 4196.17 261.142  11
  -2 -15   6 4792.81 266.657   7
  -2 -15   6 4568.91 285.433  29
   2 -15  -6 4645.78 263.264  18
   2 -15  -5 1329.24 160.099  11
  -2 -15   5 1427.75 156.069   7
  -2 -15   5 1188.14 155.003  29
   2 -15  -5 1202.74 147.406  18
   2 -15  -4 10663.1 434.875  11
  -2 -15   4 11565.3 428.532   7
  -2 -15   4 10321.8 446.583  29
   2 -15  -4 10665.5 442.197  18
   2 -15  -3 379.175 111.026  11
  -2 -15   3 236.268 85.4031  29
   2 -15  -3 323.106 85.5314  30
   2 -15  -3 303.319 92.3163  18
  -2 -15   3 391.622 86.9223  18
   2 -15  -2 2404.64 204.569  11
  -2 -15   2 1803.25 194.818  29
   2 -15  -2 2177.08 202.873  30
  -2 -15   2 2375.53 214.955  18
   2 -15  -2 1882.59 196.697  18
   2 -15  -1 8972.44 413.419  30
  -2 -15   1 9021.91 416.761  29
   2 -15  -1 8443.77 411.940  18
  -2 -15   1 10083.6 447.620  18
   2 -15   0 291.438 75.0726  30
   2 -15   0 264.246 97.7678  18
  -2 -15   0 244.283 105.351  18
   2 -15   1 7368.61 380.141  30
   2 -15   1 7596.24 387.188  18
  -2 -15  -1 7903.80 401.624  18
   2 -15   1 8413.20 380.385  19
   2 -15   2 1972.58 198.651  30
   2 -15   2 2494.10 223.941  18
   2 -15   2 2337.39 203.434  19
  -2 -15  -2 2107.62 212.880  18
   2 -15   3 420.499 100.554  30
   2 -15   3 551.507 107.560  19
   2 -15   3 723.958 121.844  18
  -2 -15  -3 437.716 115.926  18
   2 -15   4 1987.79 185.563  30
   2 -15   4 1715.25 178.480  19
  -2 -15  -4 1946.31 199.517  18
   2 -15   5 2497.07 203.881  30
  -2 -15  -5 2139.52 192.299  18
   2 -15   5 2381.64 199.861  19
   2 -15   6 6089.43 291.655  30
  -2 -15  -6 5335.99 290.538  18
   2 -15   6 5210.52 285.832  19
   2 -15   7 519.844 83.2098  30
  -2 -15  -7 361.730 74.4802  18
   2 -15   7 315.231 81.8633  19
   2 -15   8 934.480 113.572  19
   2 -15   9 840.062 90.3844  19
  -2 -14  11 12332.8 303.151   7
   2 -14 -10 442.519 81.1822  11
  -2 -14  10 358.409 69.1313   7
   2 -14  -9 6642.32 297.161  11
  -2 -14   9 7333.96 314.627   7
  -2 -14   9 7643.78 322.671  29
   2 -14  -8 517.656 103.803  11
  -2 -14   8 465.431 99.7876   7
  -2 -14   8 641.304 118.532  29
   2 -14  -7 538.911 109.396  11
  -2 -14   7 623.663 120.567   7
  -2 -14   7 554.553 119.304  29
   2 -14  -7 489.034 93.3269  18
   2 -14  -6 1824.74 187.545  11
  -2 -14   6 2022.65 196.196   7
  -2 -14   6 1774.41 197.944  29
   2 -14  -6 2015.11 194.046  18
   2 -14  -5 1654.68 186.207  11
  -2 -14   5 1976.22 196.025   7
  -2 -14   5 1669.07 188.993  29
   2 -14  -5 1844.41 189.977  18
   2 -14  -4 5370.48 323.608  11
  -2 -14   4 5489.03 321.296   7
  -2 -14   4 5126.68 330.732  29
   2 -14  -4 6140.67 330.667  30
   2 -14  -4 5108.52 317.720  18
   2 -14  -3 256.354 92.1113  11
  -2 -14   3 109.625 64.2832  29
   2 -14  -3 209.496 88.3819  30
  -2 -14   3 135.443 64.9123  21
   2 -14  -3 334.844 92.8975  18
  -2 -14   3 42.7157 59.0909  18
   2 -14  -2 3906.79 274.251  11
   2 -14  -2 3765.46 273.347  30
  -2 -14   2 4245.25 291.186  18
   2 -14  -2 3432.22 270.933  18
  -2 -14   2 3022.45 251.052  21
   2 -14  -1 435.333 101.928  11
   2 -14  -1 309.790 89.5707  30
  -2 -14   1 372.580 108.530  21
   2 -14  -1 447.378 108.853  18
   2 -14   0 1533.11 178.739  30
   2 -14   0 1715.06 200.214  18
  -2 -14   0 1626.69 182.635  21
  -2 -14   0 2091.43 212.110  18
   2 -14   1 10098.4 460.750  30
  -2 -14  -1 10644.0 477.211  18
   2 -14   1 10569.4 469.590  18
  -2 -14  -1 10523.8 461.980  21
   2 -14   1 10776.4 451.607  19
   2 -14   2 1514.12 179.504  30
  -2 -14  -2 1587.40 194.186  18
   2 -14   2 1411.03 175.396  18
   2 -14   2 1630.16 177.044  19
   2 -14   3 1421.36 180.236  30
   2 -14   3 1314.59 162.782  18
  -2 -14  -3 1344.90 177.757  18
   2 -14   3 1382.01 166.459  19
   2 -14   4 6988.49 369.520  30
   2 -14   4 6623.13 364.591  19
  -2 -14  -4 6370.21 370.619  18
   2 -14   5 327.249 97.7925  30
  -2 -14  -5 226.868 77.9734  18
   2 -14   5 288.452 103.359  19
   2 -14   6 112.621 71.6473  30
   2 -14   6 60.3947 61.3632  19
  -2 -14  -6 70.2958 67.9606  18
   2 -14   7 928.151 112.310  30
   2 -14   7 841.606 132.951  19
  -2 -14  -7 824.735 114.140  18
   2 -14   8 557.736 98.6376  19
   2 -14   9 2161.48 161.415  19
   2 -14  10 800.917 93.8254  14
   2 -14  10 786.485 80.4007  19
  -2 -13  11 2226.58 155.252   7
  -2 -13  10 1594.06 154.625   7
   2 -13 -10 1443.35 139.783  11
   2 -13  -9 77.5851 56.7116  11
  -2 -13   9 130.859 82.2719  29
  -2 -13   9 138.317 69.3581   7
   2 -13  -8 2213.49 204.315  11
  -2 -13   8 2612.53 224.023  29
  -2 -13   8 2086.46 205.608   7
   2 -13  -7 2503.69 222.399  11
  -2 -13   7 2388.65 219.373   7
  -2 -13   7 2705.43 245.457  29
   2 -13  -6 4744.75 310.819  11
  -2 -13   6 4887.75 319.134   7
  -2 -13   6 5004.47 331.889  29
   2 -13  -6 4943.56 303.955  18
   2 -13  -5 7384.24 387.102  11
  -2 -13   5 8066.61 403.668   7
  -2 -13   5 7519.26 405.588  29
   2 -13  -5 7897.18 394.418  18
  -2 -13   5 7882.48 410.573  21
   2 -13  -4 2620.39 235.680  11
  -2 -13   4 2279.71 215.891  29
  -2 -13   4 2380.39 222.325  21
   2 -13  -4 2543.38 230.573  18
   2 -13  -3 10150.1 455.538  11
   2 -13  -3 10162.6 452.415  30
   2 -13  -3 9888.02 455.492  18
  -2 -13   3 9890.16 460.857  21
   2 -13  -2 6773.60 365.079  11
   2 -13  -2 6841.28 368.449  30
  -2 -13   2 7527.18 389.862  18
   2 -13  -2 6029.70 362.982  18
  -2 -13   2 5868.31 350.790  21
   2 -13  -1 16808.9 567.949  11
   2 -13  -1 15177.0 604.454   4
  -2 -13   1 14377.8 570.043   5
   2 -13  -1 14098.9 541.090  30
  -2 -13   1 12946.8 530.730  21
  -2 -13   1 16348.7 584.223  18
   2 -13  -1 14498.5 558.873  18
   2 -13   0 26507.1 801.665   4
  -2 -13   0 24821.5 746.798   5
   2 -13   0 23265.8 711.437  30
   2 -13   0 25219.0 741.523  18
  -2 -13   0 23090.6 707.162  21
   2 -13   0 27588.8 740.862  19
  -2 -13   0 25584.4 750.732  18
   2 -13   1 6284.24 380.918   4
  -2 -13  -1 7335.75 394.186   5
   2 -13   1 6259.58 363.226  30
   2 -13   1 6928.97 380.341  18
  -2 -13  -1 6373.92 361.030  21
  -2 -13  -1 6445.50 374.456  18
   2 -13   1 7167.57 372.058  19
   2 -13   2 6504.91 348.244  29
   2 -13   2 5650.81 345.715  30
   2 -13   2 5815.94 340.016  19
  -2 -13  -2 6311.67 351.888  21
  -2 -13  -2 5787.16 353.320  18
   2 -13   2 6115.07 354.377  18
   2 -13   3 11678.8 504.218  30
   2 -13   3 12984.0 509.703  29
   2 -13   3 11594.8 491.202  19
   2 -13   3 13767.5 528.035  18
  -2 -13  -3 11470.5 500.923  18
  -2 -13  -3 12848.8 501.257  21
   2 -13   4 16246.3 588.638  30
   2 -13   4 16531.8 590.754  29
  -2 -13  -4 15305.0 582.920  18
   2 -13   4 15699.6 581.243  19
   2 -13   5 7139.36 380.377  30
   2 -13   5 6407.28 367.814  19
  -2 -13  -5 6677.45 374.644  18
   2 -13   6 1568.46 172.669  30
  -2 -13  -6 1176.09 151.057  18
   2 -13   6 1250.08 169.886  19
   2 -13   7 1456.85 173.319  19
  -2 -13  -7 1400.71 163.289  18
   2 -13   8 98.4108 68.5380  19
   2 -13   9 3535.56 208.252   7
   2 -13   9 3409.65 226.136  19
   2 -13  10 1714.90 127.220   7
   2 -13  10 1491.93 129.657  19
   2 -13  11 1941.41 129.738  14
  -2 -12  12 820.746 95.4997   7
  -2 -12  12 699.567 78.0613  19
   2 -12 -11 1006.77 114.035  11
  -2 -12  11 1200.04 137.989   7
  -2 -12  11 970.381 106.013  22
   2 -12 -10 1283.79 150.267  11
  -2 -12  10 1126.86 148.761   7
  -2 -12  10 1255.60 146.506  29
  -2 -12  10 1437.24 141.412  22
   2 -12  -9 2954.52 236.142  11
  -2 -12   9 3549.39 262.393  29
  -2 -12   9 3269.76 225.681  22
  -2 -12   9 3106.12 253.518   7
   2 -12  -8 1329.42 167.482  11
  -2 -12   8 1349.51 172.996  29
  -2 -12   8 1390.66 176.897   7
   2 -12  -7 1522.03 187.503  11
  -2 -12   7 1277.84 180.442   7
  -2 -12   7 1775.29 210.222  29
  -2 -12   6 21609.2 697.675   7
  -2 -12   6 22690.6 720.695  29
  -2 -12   6 22957.8 704.099  21
   2 -12  -6 23115.8 682.928  18
  -2 -12   5 6917.37 395.716  29
   2 -12  -5 7646.37 395.633  18
  -2 -12   5 7722.69 399.990  21
  -2 -12   4 8894.80 442.898   5
  -2 -12   4 8797.11 429.141  21
   2 -12  -4 8378.97 420.702  18
  -2 -12   4 9329.57 431.259  17
  -2 -12   3 25117.8 755.194   5
   2 -12  -3 25924.7 732.337  30
  -2 -12   3 25971.5 737.039  17
  -2 -12   3 23932.5 719.399  21
   2 -12  -3 23925.8 726.483  18
   2 -12  -2 7731.20 447.245   4
  -2 -12   2 7431.28 397.380   5
   2 -12  -2 6963.68 369.979  30
   2 -12  -2 6933.12 382.327  18
  -2 -12   2 8515.24 407.875  18
  -2 -12   2 6864.67 374.576  21
   2 -12  -1 24212.9 688.014  11
   2 -12  -1 21425.9 724.302   4
  -2 -12   1 20564.1 666.559   5
   2 -12  -1 20286.0 649.402  30
  -2 -12   1 23002.1 693.240  18
  -2 -12   1 20446.7 649.441  21
   2 -12  -1 21236.9 675.661  18
   2 -12   0 3715.16 290.593   4
  -2 -12   0 3950.07 285.135   5
   2 -12   0 3701.82 273.987  30
   2 -12   0 3795.13 275.932  18
  -2 -12   0 3697.81 268.253  21
  -2 -12   0 4025.39 283.164  18
   2 -12   0 4038.26 276.291  19
   2 -12   1 10289.5 488.602   4
  -2 -12  -1 10054.2 451.076   5
   2 -12   1 10908.3 453.645   5
   2 -12   1 10318.4 463.662  18
  -2 -12  -1 9832.76 438.466  21
  -2 -12  -1 10027.7 456.596  18
   2 -12   1 10192.8 449.163  19
   2 -12   2 8154.15 430.668   4
   2 -12   2 8317.67 407.059   5
  -2 -12  -2 7641.89 388.841   5
   2 -12   2 8453.63 401.956  29
   2 -12   2 7401.08 389.110  19
  -2 -12  -2 7083.18 386.856  18
  -2 -12  -2 7362.97 376.490  21
   2 -12   2 8556.08 414.782  18
   2 -12   3 474.408 115.590   5
  -2 -12  -3 650.283 120.099   5
   2 -12   3 524.962 132.980   4
   2 -12   3 786.781 132.552  29
   2 -12   3 356.369 103.151  19
  -2 -12  -3 346.060 88.8626  21
   2 -12   3 488.917 107.767  18
  -2 -12  -3 510.358 106.793  18
   2 -12   4 576.062 129.276  30
   2 -12   4 437.473 115.901  29
   2 -12   4 398.130 116.100  18
  -2 -12  -4 378.778 103.953  18
   2 -12   4 374.459 101.365  19
   2 -12   5 37339.4 912.820  30
   2 -12   5 36284.1 916.152  29
   2 -12   5 33077.5 886.742  19
  -2 -12  -5 33255.5 879.257  18
   2 -12   6 1930.25 197.149  30
  -2 -12  -6 1749.07 196.368  18
   2 -12   6 1504.83 184.384  19
   2 -12   7 6609.23 339.406   7
  -2 -12  -7 5787.07 335.384  18
   2 -12   7 5790.94 348.028  19
   2 -12   8 2003.25 183.053   7
   2 -12   8 1600.67 184.099  19
   2 -12   9 2307.05 184.334   7
   2 -12   9 2043.76 189.756  19
   2 -12  10 3091.07 201.548   7
   2 -12  10 2839.77 197.839  19
   2 -12  11 2201.53 167.591  14
   2 -12  11 2232.00 154.539   7
   2 -12  11 2193.42 135.020  19
  -2 -11  13 3044.67 157.223   7
  -2 -11  12 4774.83 251.641   7
  -2 -11  12 4654.65 230.246  22
   2 -11 -11 1675.60 152.276  11
  -2 -11  11 1509.85 160.668   7
  -2 -11  11 1581.70 155.751  22
   2 -11 -10 291.657 76.8615  11
  -2 -11  10 350.307 118.833   7
  -2 -11  10 294.417 84.4558  29
  -2 -11  10 358.014 90.3249  22
   2 -11  -9 5116.05 317.552  11
  -2 -11   9 5496.14 348.300   7
  -2 -11   9 5752.01 320.546  22
  -2 -11   9 6344.28 365.599  29
   2 -11  -8 605.098 125.896  11
  -2 -11   8 729.241 140.264   7
  -2 -11   8 778.972 138.140  29
  -2 -11   8 696.467 118.162  22
  -2 -11   7 2666.88 254.650   7
  -2 -11   7 2920.46 261.088  29
  -2 -11   7 2943.14 232.600  22
   2 -11  -6 26634.2 739.425  18
  -2 -11   6 27170.6 764.218  21
  -2 -11   5 6243.11 367.900   5
   2 -11  -5 6321.06 356.952  18
  -2 -11   5 6888.05 362.479  17
  -2 -11   5 6497.02 368.299  21
  -2 -11   4 60086.8 1227.81   5
   2 -11  -4 62486.1 1215.67  18
  -2 -11   4 62445.4 1212.92  21
  -2 -11   4 64710.3 1208.00  17
  -2 -11   3 20715.6 665.823   5
   2 -11  -3 21377.1 646.394  30
  -2 -11   3 20814.5 647.521  21
  -2 -11   3 21117.1 641.873  17
   2 -11  -3 20381.8 649.752  18
  -2 -11   2 21292.8 667.347   5
   2 -11  -2 23088.6 673.885  30
   2 -11  -2 22567.7 687.506  18
  -2 -11   2 21345.9 651.015  21
  -2 -11   2 22588.9 669.187  17
   2 -11  -1 8215.26 436.141   4
  -2 -11   1 7333.55 378.067   5
   2 -11  -1 8161.54 394.478  30
  -2 -11   1 8243.96 387.525  21
  -2 -11   1 7896.90 385.344  17
   2 -11  -1 8711.34 417.223  18
  -2 -11   0 20622.8 601.209   2
   2 -11   0 21483.1 697.186   4
   2 -11   0 24255.8 635.243   5
  -2 -11   0 21072.1 646.669   5
   2 -11   0 23303.4 692.479  18
  -2 -11   0 23272.4 678.513  18
  -2 -11   0 21896.5 649.050  21
  -2 -11  -1 1454.09 153.419   2
   2 -11   1 1244.66 164.460   4
   2 -11   1 1486.64 170.626   5
  -2 -11  -1 1351.69 172.591   5
  -2 -11  -1 1313.59 167.184  18
  -2 -11  -1 1078.75 138.525  21
   2 -11   1 1420.24 164.875  18
   2 -11   2 18210.9 638.324   4
   2 -11   2 19507.4 608.973   5
  -2 -11  -2 18624.9 602.249   5
   2 -11   2 21342.6 637.002  29
  -2 -11  -2 19439.0 603.730  21
  -2 -11  -2 18547.1 619.247  18
   2 -11   2 19808.9 632.424  18
   2 -11   2 19447.0 630.029  19
   2 -11   3 897.931 138.225   5
  -2 -11  -3 665.457 108.412   5
   2 -11   3 608.110 133.482   4
   2 -11   3 716.396 122.746  29
   2 -11   3 591.559 125.202  19
   2 -11   3 932.586 148.216  18
  -2 -11  -3 582.428 117.512  18
   2 -11   4 403.983 97.6786   5
   2 -11   4 362.692 80.6641   4
   2 -11   4 376.457 117.881  29
  -2 -11  -4 413.087 105.775  18
   2 -11   4 280.250 92.3592  19
   2 -11   5 2163.47 219.908   5
   2 -11   5 2622.34 236.071  30
   2 -11   5 2196.52 221.650  29
   2 -11   5 2363.01 235.283  19
  -2 -11  -5 1993.91 207.040  18
  -2 -11  -6 7812.11 406.864  18
   2 -11   6 7260.52 407.415  19
   2 -11   7 2232.39 213.581   7
   2 -11   7 2020.15 199.666  22
  -2 -11  -7 1919.98 209.165  18
   2 -11   7 1971.63 213.234  19
   2 -11   8 2851.92 235.881   7
   2 -11   8 2797.94 232.016  22
   2 -11   8 2697.54 241.185  19
   2 -11   9 3481.59 252.315   7
   2 -11   9 3681.58 259.633  22
   2 -11   9 3638.01 265.185  19
   2 -11  10 1021.60 137.118   7
   2 -11  10 1048.64 133.991  22
   2 -11  10 854.871 120.811  19
   2 -11  11 2963.58 220.298  14
   2 -11  11 3102.02 208.997   7
   2 -11  11 3025.29 182.219  19
   2 -11  12 204.226 54.5996  14
   2 -11  12 302.628 58.2180   7
  -2 -10  13 7207.37 286.315   7
  -2 -10  13 7143.23 272.424  22
  -2 -10  12 1566.15 167.676   7
  -2 -10  12 1312.59 142.474  22
  -2 -10  11 1614.00 186.921   7
  -2 -10  11 1569.54 168.297  22
   2 -10 -10 4041.35 274.607  11
  -2 -10  10 4180.64 279.967  22
  -2 -10  10 4942.09 311.914  29
  -2 -10  10 4252.19 309.189   7
   2 -10  -9 7038.49 380.216  11
  -2 -10   9 6795.57 399.257   7
  -2 -10   9 7935.32 413.919  29
  -2 -10   9 6969.60 373.136  22
   2 -10  -8 9305.59 445.755  11
  -2 -10   8 9381.44 473.401   7
  -2 -10   8 10358.4 494.413  29
  -2 -10   8 9760.39 443.071  22
  -2 -10   7 4370.73 319.420   7
  -2 -10   7 4997.66 339.027   5
  -2 -10   7 4618.56 329.895  29
  -2 -10   6 20982.6 701.183   5
  -2 -10   6 19858.2 678.678  29
   2 -10  -5 77261.3 1363.14  18
  -2 -10   5 79906.9 1392.71  21
  -2 -10   4 7350.71 389.859   5
  -2 -10   3 7977.07 370.725   2
  -2 -10   3 8255.11 398.500   5
  -2 -10   2 14416.7 494.939   2
  -2 -10   2 14952.0 529.386   5
  -2 -10   1 2729.44 209.206   2
   2 -10  -1 3121.43 265.467   4
  -2 -10   1 2800.13 226.610   5
  -2 -10   0 1647.93 163.158   2
   2 -10   0 1260.17 174.220   4
   2 -10   0 1579.13 149.026   5
  -2 -10   0 1414.82 161.936   5
  -2 -10  -1 21410.9 570.259   2
   2 -10   1 21581.3 681.556   4
  -2 -10  -1 20432.9 612.500   5
   2 -10   2 1044.63 145.448   4
   2 -10   2 1082.51 144.460   5
   2 -10   3 35551.2 899.861   4
   2 -10   3 37096.1 863.491   5
  -2 -10  -3 35184.0 825.341   5
   2 -10   4 623.727 113.088   5
  -2 -10  -4 650.278 120.309   5
   2 -10   4 856.091 140.656  29
  -2 -10  -4 612.625 117.184  18
   2 -10   5 6209.64 358.604   5
   2 -10   5 6670.28 375.476  29
   2 -10   5 6834.98 370.024  30
  -2 -10  -5 6204.90 356.027  18
   2 -10   6 5737.43 341.871   7
   2 -10   6 5245.05 332.864   5
   2 -10   6 5671.75 332.314  22
  -2 -10  -6 5499.08 340.759  18
   2 -10   7 7340.13 389.298   7
   2 -10   7 7178.83 380.706  22
   2 -10   7 6827.32 395.470  19
  -2 -10  -7 7008.91 382.814  18
   2 -10   8 4357.89 299.458   7
   2 -10   8 4232.33 298.863  22
   2 -10   8 4727.07 327.069  19
   2 -10   9 5050.08 322.167   7
   2 -10   9 4816.94 317.325  22
   2 -10   9 5255.65 324.951  19
   2 -10  10 2759.02 231.356   7
   2 -10  10 2477.09 220.792  22
   2 -10  10 2613.55 214.694  19
   2 -10  11 1871.30 193.047  14
   2 -10  11 2185.12 193.844   7
   2 -10  11 2007.42 183.840  22
   2 -10  11 2148.27 164.011  19
   2 -10  12 946.182 118.141  14
   2 -10  12 1179.10 127.844   7
  -2  -9  14 1501.62 111.685  22
  -2  -9  13 1480.41 148.040   7
  -2  -9  13 1435.81 141.314  22
  -2  -9  12 2411.34 217.959   7
  -2  -9  12 2429.41 203.558  22
  -2  -9  11 5571.38 353.484   7
  -2  -9  11 5364.15 323.472  22
   2  -9 -10 3019.59 249.457  11
  -2  -9  10 3150.06 275.970   7
  -2  -9  10 3083.50 252.439  22
  -2  -9  10 3782.30 269.418  20
   2  -9  -9 489.451 103.773  11
  -2  -9   9 297.513 113.922   7
  -2  -9   9 617.554 143.640  29
  -2  -9   9 327.487 92.5820  22
  -2  -9   9 249.321 90.6296  20
   2  -9  -8 1729.00 199.246  11
  -2  -9   8 1892.05 221.748   7
  -2  -9   8 2084.44 222.958  29
  -2  -9   7 32526.6 900.572   7
  -2  -9   7 35148.7 918.529   5
  -2  -9   7 35610.5 925.091  29
  -2  -9   6 62433.0 1245.73   5
  -2  -9   6 62154.0 1243.76  29
  -2  -9   5 28934.1 779.131   5
  -2  -9   4 10307.7 423.631   2
  -2  -9   4 10753.4 451.548   5
  -2  -9   3 15092.5 498.729   2
  -2  -9   3 15508.6 532.053   5
  -2  -9   2 394.740 96.5295   5
  -2  -9   2 1956.93 172.349   2
  -2  -9   1 5183.42 272.615   2
  -2  -9   1 4772.38 285.084   5
  -2  -9   0 21488.7 563.572   2
   2  -9   0 22572.6 685.992   4
   2  -9   0 23262.4 563.290   5
  -2  -9   0 21020.3 596.328   5
   2  -9   1 14699.0 539.001   4
   2  -9   1 15758.0 482.619   5
  -2  -9  -1 14634.7 501.572   5
   2  -9   2 3749.06 272.893   4
   2  -9   2 3877.42 244.551   5
  -2  -9  -2 3577.19 246.818   5
   2  -9   3 19105.2 623.969   4
   2  -9   3 20608.1 601.331   5
  -2  -9  -3 19154.3 580.606   5
  -2  -9  -4 18459.4 568.153   5
   2  -9   4 18563.5 589.815   5
  -2  -9  -5 7451.25 362.180   5
   2  -9   5 6995.17 375.279   5
   2  -9   5 7807.85 397.681  29
  -2  -9  -5 7874.52 388.037  18
   2  -9   6 19693.2 646.779   5
   2  -9   6 21242.4 665.436  22
  -2  -9  -6 21236.7 668.346  18
   2  -9   7 6548.59 373.770   7
   2  -9   7 5991.49 358.740   5
   2  -9   7 5709.98 349.363  22
   2  -9   7 5893.35 365.419  19
   2  -9   8 4193.69 305.270   7
   2  -9   8 4104.88 304.318  22
   2  -9   8 4163.59 308.651  19
   2  -9   9 3954.46 296.980   7
   2  -9   9 3742.07 292.440  22
   2  -9   9 4006.48 295.625  19
   2  -9  10 3895.53 283.093   7
   2  -9  10 3775.66 290.867  22
   2  -9  10 4379.76 287.895  19
   2  -9  11 5868.34 332.565   7
   2  -9  11 5119.46 334.382  14
   2  -9  11 5515.88 324.426  22
   2  -9  12 1493.42 162.988  14
   2  -9  12 1746.02 165.262   7
   2  -9  13 433.506 77.7971  14
  -2  -8  14 4477.27 203.369   7
  -2  -8  14 4199.56 214.997  22
  -2  -8  13 2153.69 191.554   7
  -2  -8  13 2038.70 182.331  22
  -2  -8  12 915.270 146.971   7
  -2  -8  12 1120.28 146.527  20
  -2  -8  12 1060.18 150.849  22
  -2  -8  11 1475.22 195.100   7
  -2  -8  11 1499.21 183.838  22
  -2  -8  11 1672.11 186.975  20
  -2  -8  10 3580.20 308.268   7
   2  -8 -10 3879.34 284.622  11
  -2  -8  10 4042.75 289.460  20
  -2  -8  10 3535.05 279.911  22
  -2  -8   9 12725.1 573.745   7
   2  -8  -9 11867.2 504.145  11
  -2  -8   9 13496.8 527.889  20
  -2  -8   8 2579.92 250.562   7
  -2  -8   8 2781.72 250.124  29
  -2  -8   8 3004.60 240.079  20
  -2  -8   7 3145.80 261.459  29
  -2  -8   7 3213.72 266.584   5
  -2  -8   6 9751.16 435.376   5
  -2  -8   5 2782.69 224.835   5
  -2  -8   4 4520.08 265.863   2
  -2  -8   4 4882.43 290.810   5
  -2  -8   3 16070.4 485.004   2
  -2  -8   3 14373.7 487.029   5
  -2  -8   2 3528.89 223.469   2
  -2  -8   2 3829.25 243.739   5
  -2  -8   1 37776.4 756.991   2
  -2  -8   1 37760.7 795.735   5
  -2  -8   0 152440. 1876.17   2
   2  -8   0 161143. 1859.26   5
   2  -8   0 165356. 2169.48   4
  -2  -8   0 154353. 1965.46   5
  -2  -8  -1 59968.4 1039.38   5
   2  -8   1 61432.9 1131.71   4
  -2  -8  -1 60465.3 966.550   2
   2  -8   1 60521.6 993.120   5
  -2  -8  -2 177631. 2007.24   2
   2  -8   2 178697. 2123.27   5
   2  -8   3 49960.6 1032.25   4
   2  -8   3 52159.4 982.921   5
   2  -8   4 4918.04 301.253   4
   2  -8   4 5865.83 313.430   5
   2  -8   5 46521.7 979.275   5
   2  -8   6 5136.58 317.999   7
   2  -8   6 4854.05 309.486  22
   2  -8   6 4316.08 283.896   5
   2  -8   7 14653.1 566.769   7
   2  -8   7 13706.0 540.819   5
   2  -8   7 14268.1 561.851  22
   2  -8   8 40853.6 1012.34   7
   2  -8   8 39426.1 1002.38  22
   2  -8   9 3342.66 275.832   7
   2  -8   9 3743.06 292.139  26
   2  -8   9 2955.08 267.631  22
   2  -8   9 3300.50 266.114  19
   2  -8  10 1486.78 182.787   7
   2  -8  10 1397.71 182.429  22
   2  -8  10 1474.10 179.087  26
   2  -8  10 1507.82 170.000  19
   2  -8  11 2132.84 219.484   7
   2  -8  11 1722.06 208.936  14
   2  -8  11 2057.75 213.388  22
   2  -8  11 2231.73 202.080  26
   2  -8  12 6792.79 348.810   7
   2  -8  12 5973.58 334.881  14
   2  -8  12 6246.90 334.539  22
   2  -8  13 2041.76 165.616  14
   2  -8  13 2177.10 173.462   7
  -2  -7  14 195.305 62.1354   7
  -2  -7  14 140.778 63.5092  22
  -2  -7  13 3303.19 246.722   7
  -2  -7  13 3096.19 237.250  22
  -2  -7  13 3333.66 238.695  20
  -2  -7  12 553.372 117.120   7
  -2  -7  12 420.270 103.085  22
  -2  -7  12 556.485 123.292  20
  -2  -7  11 6704.97 405.413   7
  -2  -7  11 6224.89 375.634  22
  -2  -7  11 6533.19 370.811  20
  -2  -7  10 10427.9 525.699  13
  -2  -7  10 10388.6 515.040   7
  -2  -7  10 11350.9 485.247  27
  -2  -7  10 10179.7 464.957  20
  -2  -7   9 19416.2 701.039  13
   2  -7  -9 17800.4 613.546  11
  -2  -7   9 17194.4 670.015   7
  -2  -7   9 19377.1 643.042  27
  -2  -7   9 18170.9 614.320  20
   2  -7  -8 2865.10 236.797  11
  -2  -7   8 3281.04 278.970  13
  -2  -7   8 2900.92 271.817   7
  -2  -7   8 3340.40 262.559  27
  -2  -7   8 2996.56 231.906  20
  -2  -7   7 75725.9 1340.90   5
  -2  -7   6 17234.0 564.657   5
  -2  -7   5 6449.34 316.101   2
  -2  -7   5 7280.79 352.397   5
  -2  -7   4 56695.4 998.425   2
  -2  -7   4 58996.7 1058.34   5
  -2  -7   3 4956.34 256.971   2
  -2  -7   3 5131.84 273.551   5
  -2  -7   2 10335.1 362.906   2
   2  -7  -2 11629.9 296.642   5
  -2  -7   2 10693.3 386.821   5
  -2  -7   1 3384.22 196.550   2
   2  -7  -1 3782.09 179.355   5
  -2  -7   1 3506.58 220.856   5
   2  -7   0 71948.9 1235.11   4
   2  -7   0 71737.0 1005.14   5
   2  -7   1 41407.0 877.286   4
  -2  -7  -1 42834.2 741.331   2
   2  -7   1 42707.8 759.189   5
  -2  -7  -2 64854.7 943.378   2
   2  -7   2 63580.9 1012.50   5
   2  -7   3 37860.1 840.524   4
   2  -7   3 38313.1 781.258   5
   2  -7   4 6611.74 336.079   4
   2  -7   4 6988.21 325.807   5
   2  -7   5 7663.00 351.759   5
   2  -7   6 61600.6 1142.47   5
   2  -7   7 14624.8 560.010   7
   2  -7   7 14588.6 547.785  13
   2  -7   7 13494.4 519.394   5
   2  -7   7 15119.5 576.800  22
   2  -7   8 22179.7 723.551  10
   2  -7   8 18190.3 646.964  13
   2  -7   8 19479.7 677.099   7
   2  -7   8 20552.6 680.949   5
   2  -7   8 21372.2 664.260   6
   2  -7   8 20560.5 703.393  22
   2  -7   8 21939.7 731.564  26
   2  -7   8 21576.6 697.842  19
   2  -7   9 8128.91 433.577  10
   2  -7   9 7029.63 407.363   7
   2  -7   9 7333.06 398.868   6
   2  -7   9 6610.71 403.008  22
   2  -7   9 7689.40 432.276  26
   2  -7   9 8232.41 416.041  19
   2  -7  10 995.420 162.269   7
   2  -7  10 1345.19 183.774  26
   2  -7  10 1136.42 180.447  22
   2  -7  11 1459.02 190.986  14
   2  -7  11 1453.52 182.251   7
   2  -7  11 1531.34 181.885  26
   2  -7  11 1532.32 192.648  22
   2  -7  12-62.5615 70.3518  14
   2  -7  12 126.537 77.9861   7
   2  -7  12 179.023 81.5245  26
   2  -7  12 84.0867 61.5701  22
   2  -7  13 709.775 105.441  14
   2  -7  13 810.268 120.006   7
  -2  -6  14 7051.06 288.439   7
  -2  -6  14 6113.67 306.174  22
  -2  -6  13 1070.41 143.598   7
  -2  -6  13 1031.11 148.259  20
  -2  -6  13 908.062 139.657  22
  -2  -6  12 10963.2 497.434   7
  -2  -6  12 10511.2 497.260  13
  -2  -6  12 9432.78 459.783  22
  -2  -6  12 9584.51 445.171  20
  -2  -6  11-29.8738 87.7459  13
  -2  -6  11 70.4072 72.2488   7
  -2  -6  11 159.902 70.7032  27
  -2  -6  11 21.7389 48.1163  20
  -2  -6  11 16.2665 59.7351  22
  -2  -6  10 11349.9 538.969  13
  -2  -6  10 10491.1 516.346   7
  -2  -6  10 11195.7 487.348  27
  -2  -6  10 10220.3 464.919  20
  -2  -6   9 23434.2 763.152  13
  -2  -6   9 22356.8 755.495   7
  -2  -6   9 24351.1 726.439  27
  -2  -6   9 22783.1 685.721  20
  -2  -6   8 41455.6 991.745  13
  -2  -6   8 40787.3 942.809  27
  -2  -6   7 683.411 118.370   5
  -2  -6   6 45515.3 919.849   5
  -2  -6   5 4889.74 260.144   2
  -2  -6   5 5321.21 279.556   5
  -2  -6   4 9945.08 361.706   2
  -2  -6   4 10680.8 388.720   5
  -2  -6   3 146970. 1773.28   2
  -2  -6   3 148162. 1825.25   5
  -2  -6   2 64380.0 986.557   2
  -2  -6   2 63243.1 1018.85   5
  -2  -6   1 1074.77 119.203   5
   2  -6  -1 1298.70 97.5083   5
  -2  -6   1 1177.43 114.809   2
  -2  -6   0 10565.4 324.493   2
   2  -6   0 11043.7 314.078   5
   2  -6   1 211673. 2534.17   4
   2  -6   1 221160. 2353.24   5
   2  -6   2 10273.2 387.125   4
   2  -6   2 10711.6 349.981   5
   2  -6   3 92405.2 1378.59   4
   2  -6   3 96349.3 1316.34   5
   2  -6   4 37064.6 810.308   4
   2  -6   4 38227.6 774.445   5
   2  -6   5 1964.93 173.328   5
   2  -6   6 4943.79 288.817   5
   2  -6   7 16215.7 580.709   7
   2  -6   7 14957.8 532.839   5
   2  -6   7 16016.9 594.922  22
   2  -6   8 5366.13 351.455  10
   2  -6   8 4034.31 286.642  13
   2  -6   8 4523.57 317.895   7
   2  -6   8 4878.26 308.797   6
   2  -6   8 4435.95 301.082   5
   2  -6   8 4456.51 325.610  26
   2  -6   8 4868.06 334.776  22
   2  -6   8 5027.05 320.338  19
   2  -6   9 606.379 134.172   9
   2  -6   9 708.512 129.491  13
   2  -6   9 371.211 113.124   7
   2  -6   9 515.458 110.806   6
   2  -6   9 371.864 111.926  26
   2  -6   9 281.398 99.1623  16
   2  -6   9 364.978 104.608  22
   2  -6  10 4804.46 346.810   7
   2  -6  10 5662.94 363.201  10
   2  -6  10 4575.59 321.295  13
   2  -6  10 5809.82 357.230   9
   2  -6  10 5066.71 332.523   6
   2  -6  10 4982.21 356.036  22
   2  -6  10 5272.57 364.546  26
   2  -6  11 199.611 79.1083  14
   2  -6  11 390.801 93.9355  13
   2  -6  11 410.567 105.690   9
   2  -6  11 231.233 87.0602   7
   2  -6  11 373.135 96.7330   6
   2  -6  11 513.751 117.361  26
   2  -6  11 395.710 111.653  22
   2  -6  12 4539.90 288.153   9
   2  -6  12 4411.95 310.497  14
   2  -6  12 4471.13 308.956   7
   2  -6  12 4531.14 315.405  22
   2  -6  12 4720.29 307.926  26
   2  -6  13 5458.07 309.186   7
   2  -6  13 5131.60 296.674  14
   2  -6  13 4664.38 288.544  22
   2  -6  13 5415.87 285.693  26
  -2  -5  15 863.568 94.8500  22
  -2  -5  14 862.167 132.197  22
  -2  -5  14 888.985 128.431  20
  -2  -5  13 416.846 100.822   7
  -2  -5  13 258.035 100.985  13
  -2  -5  13 418.529 114.584  22
  -2  -5  13 334.944 87.3574  20
  -2  -5  12 1571.35 194.938   7
  -2  -5  12 1714.70 206.765  13
  -2  -5  12 1195.28 179.739  22
  -2  -5  12 1293.58 154.147  27
  -2  -5  12 1283.92 173.816  20
  -2  -5  11 7884.82 445.826  13
  -2  -5  11 8586.22 426.737  27
  -2  -5  11 7429.33 402.563  20
  -2  -5  11 7797.57 438.800  22
  -2  -5  10 14525.5 596.737  13
  -2  -5  10 14503.3 603.555   7
  -2  -5  10 15273.8 580.173  27
  -2  -5  10 13592.0 537.480  20
  -2  -5   9 1042.18 157.717  13
  -2  -5   9 1003.19 165.598   7
  -2  -5   9 896.735 157.537   6
  -2  -5   9 1007.18 144.212  25
  -2  -5   8 2199.87 223.328   6
  -2  -5   7 38159.1 800.421   5
  -2  -5   6 978.107 124.999   2
  -2  -5   6 939.208 124.637   5
  -2  -5   5 52183.3 909.891   2
  -2  -5   5 53697.7 934.511   5
  -2  -5   4 8706.60 320.307   2
  -2  -5   4 9056.93 338.858   5
  -2  -5   3 4306.83 210.903   2
  -2  -5   3 4329.77 222.062   5
  -2  -5   2 5178.41 223.647   2
  -2  -5   2 5477.00 247.292   5
   2  -5  -1 142226. 1493.30   5
   2  -5   0 55372.0 773.922   5
   2  -5   1 145608. 1805.89   4
   2  -5   1 147496. 1650.16   5
   2  -5   2 108173. 1466.53   4
   2  -5   2 111088. 1378.56   5
   2  -5   3 9001.60 341.649   4
   2  -5   3 8949.09 316.191   5
   2  -5   4 54924.3 972.248   4
   2  -5   4 54425.0 935.729   5
   2  -5   5 34233.2 730.919   5
   2  -5   5 42679.5 722.206   1
   2  -5   6 30767.7 713.684   5
   2  -5   7 8458.53 382.679   5
   2  -5   8 23155.9 733.352  10
   2  -5   8 22221.3 707.962   7
   2  -5   8 20668.7 644.712  13
   2  -5   8 22338.9 662.188   6
   2  -5   8 20657.0 645.938   5
   2  -5   8 21875.1 740.328  26
   2  -5   8 21417.0 722.030  22
   2  -5   8 23458.2 737.227  16
   2  -5   9 21125.7 687.917   9
   2  -5   9 19273.9 677.373   7
   2  -5   9 18972.6 638.751  13
   2  -5   9 21099.8 719.415  10
   2  -5   9 19958.0 652.640   6
   2  -5   9 19405.7 707.859  22
   2  -5   9 19871.3 722.847  26
   2  -5   9 20761.2 717.594  16
   2  -5  10 14394.2 572.481   9
   2  -5  10 13021.8 559.775   7
   2  -5  10 14459.7 598.735  10
   2  -5  10 12836.8 528.991  13
   2  -5  10 13179.6 536.440   6
   2  -5  10 12681.9 580.259  22
   2  -5  10 13390.5 594.014  26
   2  -5  10 14169.3 591.797  16
   2  -5  11 14854.9 596.731   7
   2  -5  11 15405.4 630.426  14
   2  -5  11 16157.3 605.331   9
   2  -5  11 15014.1 574.575  13
   2  -5  11 15063.6 569.262   6
   2  -5  11 15921.3 640.073  26
   2  -5  11 15659.1 632.381  22
   2  -5  12 1185.62 154.508  13
   2  -5  12 1119.10 153.494   9
   2  -5  12 1179.78 170.026  14
   2  -5  12 1167.14 176.830   7
   2  -5  12 1333.26 166.976   6
   2  -5  12 1232.98 169.552  26
   2  -5  12 1266.61 178.628  22
   2  -5  13 7219.49 367.058  14
   2  -5  13 8156.99 390.694   7
   2  -5  13 8027.25 382.208  26
   2  -5  13 7629.20 376.494  22
  -2  -4  15 699.126 93.7253  22
  -2  -4  14 2459.04 211.495  22
  -2  -4  14 2012.12 191.365  20
  -2  -4  13 2915.47 233.335   7
  -2  -4  13 2640.83 239.845  13
  -2  -4  13 2332.93 193.907  27
  -2  -4  13 2381.00 226.139  22
  -2  -4  13 2189.78 213.906  20
  -2  -4  12 9138.69 452.730   7
  -2  -4  12 8584.02 449.843  13
  -2  -4  12 7682.14 428.223  22
  -2  -4  12 8582.32 414.530  27
  -2  -4  12 7513.27 409.945  20
  -2  -4  11 14772.1 604.874  13
  -2  -4  11 15795.5 620.022   7
  -2  -4  11 14256.3 616.774   6
  -2  -4  11 14225.0 579.742  25
  -2  -4  11 15725.0 587.980  27
  -2  -4  11 13693.3 587.318  22
  -2  -4  11 13248.1 542.034  20
  -2  -4  10 7128.86 406.478  13
  -2  -4  10 6849.15 383.093  25
  -2  -4  10 6867.39 388.358  27
  -2  -4  10 7368.10 420.836   7
  -2  -4  10 6576.43 409.504   6
  -2  -4   9 10402.8 470.258  13
  -2  -4   9 10353.7 455.761  25
  -2  -4   9 10440.2 467.415  27
  -2  -4   9 9449.20 450.084   3
  -2  -4   9 10533.1 486.271   7
  -2  -4   9 9485.09 469.242   6
  -2  -4   8 8744.59 403.480   3
  -2  -4   7 8757.35 378.910   3
  -2  -4   6 5014.10 254.693   2
  -2  -4   6 4888.45 263.945   3
  -2  -4   5 13741.4 401.655   2
  -2  -4   5 13013.6 407.000   3
  -2  -4   4 488645. 4595.24   2
  -2  -4   4 489734. 4612.22   5
  -2  -4   3 49411.9 775.902   2
  -2  -4   3 50349.0 803.564   5
   2  -4  -2 159857. 1533.41   5
   2  -4  -1 77974.0 886.790   5
   2  -4   0 32322.6 508.600   5
   2  -4   1 235026. 2494.90   4
   2  -4   1 237217. 2437.18   1
   2  -4   1 240259. 2363.71   5
   2  -4   2 68407.5 992.973   4
   2  -4   2 69904.7 933.752   1
   2  -4   2 66778.5 921.411   5
   2  -4   3 125106. 1549.03   4
   2  -4   3 120610. 1472.49   5
   2  -4   4 132763. 1515.33   1
   2  -4   4 118866. 1517.10   5
   2  -4   5 25368.7 554.380   1
   2  -4   5 22464.6 554.227   5
   2  -4   6 28838.2 676.738   5
   2  -4   6 32430.8 689.401   1
   2  -4   7 15485.3 507.233   5
   2  -4   8 39633.3 949.391   7
   2  -4   8 37528.9 868.740   5
   2  -4   8 40000.9 1011.19  26
   2  -4   8 40454.5 1001.59  22
   2  -4   9 8526.92 436.142   9
   2  -4   9 7841.51 424.864   7
   2  -4   9 7922.46 395.109  13
   2  -4   9 8821.20 453.918  10
   2  -4   9 8747.51 422.246   6
   2  -4   9 8458.51 463.313  22
   2  -4   9 8593.64 470.013  26
   2  -4   9 8400.51 455.373  16
   2  -4  10 28031.6 821.746   9
   2  -4  10 25279.2 795.392   7
   2  -4  10 25110.3 814.154  14
   2  -4  10 26097.6 763.606  13
   2  -4  10 28652.6 859.923  10
   2  -4  10 26989.8 774.889   6
   2  -4  10 26403.7 841.893  22
   2  -4  10 27051.6 868.287  26
   2  -4  10 27244.5 856.635  16
   2  -4  11 4095.38 315.795   7
   2  -4  11 3997.66 304.097   9
   2  -4  11 4351.46 331.585  14
   2  -4  11 3969.17 291.182  13
   2  -4  11 4146.54 327.030  22
   2  -4  11 4017.40 335.327  26
   2  -4  11 3872.70 292.940   6
   2  -4  12 4715.83 324.666   9
   2  -4  12 4626.54 324.170  14
   2  -4  12 4335.15 298.569  13
   2  -4  12 4785.05 327.393   7
   2  -4  12 4551.97 303.673   6
   2  -4  12 4655.15 329.167  22
   2  -4  12 4707.90 339.186  26
   2  -4  13 297.981 82.1956   9
   2  -4  13 223.570 84.7669  14
   2  -4  13 325.408 87.1821  13
   2  -4  13 310.254 83.2513   7
   2  -4  13 121.070 67.8685   6
   2  -4  13 266.731 90.3901  26
   2  -4  13 254.180 81.9355  22
  -2  -3  15 2026.41 145.423  22
  -2  -3  14 1110.34 147.106  13
  -2  -3  14 860.942 133.006  20
  -2  -3  14 1089.31 142.107  22
  -2  -3  13 3763.59 281.598  13
  -2  -3  13 3558.76 282.496  22
  -2  -3  13 3692.87 258.785  27
  -2  -3  13 3072.62 257.272  20
  -2  -3  12 11621.7 496.395   7
  -2  -3  12 10802.4 500.276  13
  -2  -3  12 10570.6 521.350   6
  -2  -3  12 9759.42 470.575  25
  -2  -3  12 10057.7 498.645  22
  -2  -3  12 11010.4 484.486  27
  -2  -3  12 9133.35 458.201  20
  -2  -3  11 658.174 126.109  13
  -2  -3  11 834.180 158.721  27
  -2  -3  11 704.665 133.436  25
  -2  -3  11 808.791 159.153   7
  -2  -3  11 741.038 148.370   6
  -2  -3  10 8205.82 425.008  13
  -2  -3  10 7980.00 412.399  25
  -2  -3  10 8608.59 442.762   7
  -2  -3  10 7891.81 419.624   3
  -2  -3  10 7644.61 430.040   6
  -2  -3   9 4448.35 327.157   9
  -2  -3   9 4847.33 323.516   7
  -2  -3   9 4245.94 293.553   3
  -2  -3   9 4829.21 325.053   6
  -2  -3   9 4810.97 301.531  25
  -2  -3   8 6256.70 332.680   3
  -2  -3   7 1000.72 126.835   3
  -2  -3   6 25827.4 566.403   2
  -2  -3   6 27403.2 544.755   5
  -2  -3   5 51836.3 842.274   2
  -2  -3   5 50833.4 864.385   3
  -2  -3   4 297320. 2964.85   5
  -2  -3   4 294047. 2983.13   3
  -2  -3   3 152042. 1680.26   3
  -2  -3   3 158022. 1716.62   5
  -2  -3   2 116831. 1318.92   3
   2  -3  -1 103348. 1084.84   5
   2  -3   0 21164.5 377.889   5
   2  -3   1 91763.6 1137.04   4
   2  -3   1 90439.8 1151.02   1
   2  -3   1 90201.6 1055.79   5
   2  -3   2 23131.1 468.446   4
   2  -3   2 23165.6 468.525   1
   2  -3   3 125652. 1474.52   4
   2  -3   3 125515. 1453.31   1
   2  -3   3 126044. 1458.73   5
   2  -3   4 42350.6 716.352   1
   2  -3   4 38495.0 693.438   5
   2  -3   5 16177.8 439.149   1
   2  -3   5 15268.5 434.461   5
   2  -3   6 19194.1 520.174   5
   2  -3   6 20761.2 551.259   1
   2  -3   7 6697.72 315.497   5
   2  -3   7 7547.08 351.952   1
   2  -3   8 2241.19 204.038   1
   2  -3   9 30592.6 851.623   7
   2  -3   9 32456.1 876.948   9
   2  -3   9 31582.4 804.904  13
   2  -3   9 33502.0 906.981  10
   2  -3   9 32512.0 831.265   6
   2  -3   9 31651.5 907.880  22
   2  -3   9 33008.2 944.413  26
   2  -3   9 31647.0 919.915  16
   2  -3  10 4836.61 335.594   7
   2  -3  10 4574.21 329.775   9
   2  -3  10 3999.68 316.644  14
   2  -3  10 5124.29 356.885  10
   2  -3  10 4572.94 300.514  13
   2  -3  10 4440.90 310.541   6
   2  -3  10 4619.48 348.265  22
   2  -3  10 4408.22 348.469  26
   2  -3  10 4481.59 345.898  16
   2  -3  11 15306.7 609.631  14
   2  -3  11 15438.3 614.196   9
   2  -3  11 14989.6 569.065  13
   2  -3  11 15321.4 612.005   7
   2  -3  11 14934.6 573.014   6
   2  -3  11 15302.2 631.670  22
   2  -3  11 15407.4 648.655  26
   2  -3  11 14786.1 634.380  16
   2  -3  12 8090.44 433.367   9
   2  -3  12 8884.97 447.365  14
   2  -3  12 9149.93 465.638   7
   2  -3  12 8840.35 421.289  13
   2  -3  12 8281.19 415.263   6
   2  -3  12 8663.45 457.565  22
   2  -3  12 8655.66 472.656  26
   2  -3  13 529.392 111.866   9
   2  -3  13 777.617 131.204  14
   2  -3  13 731.839 124.031  13
   2  -3  13 746.231 127.326   6
   2  -3  13 638.249 123.315  26
   2  -3  13 850.209 142.089  22
   2  -3  14 1629.70 163.202   9
  -2  -2  15 2449.07 188.473  20
  -2  -2  14 1234.26 153.800  13
  -2  -2  14 1428.06 166.981  22
  -2  -2  14 1234.19 139.153  27
  -2  -2  14 1164.98 149.641  20
  -2  -2  13 1176.18 162.795  13
  -2  -2  13 1284.40 187.531   6
  -2  -2  13 1266.43 167.614  25
  -2  -2  13 1345.44 160.823  27
  -2  -2  13 1323.48 170.624  22
  -2  -2  13 1152.41 162.567  20
  -2  -2  12 8746.68 444.558  13
  -2  -2  12 8503.05 460.909   6
  -2  -2  12 8651.38 460.793  22
  -2  -2  12 8394.84 434.321  25
  -2  -2  12 9387.62 451.659  27
  -2  -2  12 7786.92 425.911  20
  -2  -2  11 57089.4 1211.23  13
  -2  -2  11 58136.9 1266.50   6
  -2  -2  10 4786.96 334.743   8
  -2  -2  10 4141.86 333.542   9
  -2  -2  10 4238.01 294.844  25
  -2  -2  10 4404.30 308.861   3
  -2  -2  10 4730.76 334.278   6
  -2  -2   9 22102.9 690.500   8
  -2  -2   9 20895.6 718.023   9
  -2  -2   9 20309.8 646.413   3
  -2  -2   9 21454.4 690.578   6
  -2  -2   9 21628.4 649.196  25
  -2  -2   8 10912.0 435.282   3
  -2  -2   7 105771. 1516.47   3
  -2  -2   6 75626.8 1046.36   2
  -2  -2   6 74562.6 1134.63   3
  -2  -2   5 40455.0 679.387   2
  -2  -2   5 38275.1 715.525   3
  -2  -2   4 229294. 2383.87   3
  -2  -2   4 232331. 2320.42   2
  -2  -2   4 230658. 2302.02   5
  -2  -2   3 1522.09 106.348   3
  -2  -2   3 976.604 91.1555   5
  -2  -2   2 48673.3 669.745   3
  -2  -2   1 64747.2 786.003   3
   2  -2   0 90103.5 1087.11   4
   2  -2   0 88023.3 987.444   5
   2  -2   1 144824. 1526.03   4
   2  -2   1 146692. 1515.86   5
   2  -2   2 42945.2 638.489   4
   2  -2   2 43047.0 687.871   1
   2  -2   2 43502.6 649.087   5
   2  -2   3 43904.3 691.171   5
   2  -2   3 43259.8 699.197   1
   2  -2   4 256534. 2683.58   1
   2  -2   4 261950. 2652.47   5
   2  -2   5 62777.2 997.869   1
   2  -2   5 64949.6 972.997   5
   2  -2   6 10031.0 356.696   5
   2  -2   6 10267.3 383.286   1
   2  -2   7 30718.5 748.344   1
   2  -2   8 12160.6 495.312   1
   2  -2   9 23692.2 750.066   9
   2  -2   9 23713.0 732.661  14
   2  -2   9 23088.2 719.259   7
   2  -2   9 25670.8 776.507  10
   2  -2   9 24405.2 710.138   6
   2  -2   9 25361.1 757.850   1
   2  -2   9 24709.5 782.933  22
   2  -2   9 23909.4 792.163  26
   2  -2   9 22610.6 778.874  16
   2  -2  10 24012.7 777.591  10
   2  -2  10 22304.9 730.484  14
   2  -2  10 21959.5 740.549   9
   2  -2  10 22009.4 726.451   7
   2  -2  10 22623.9 679.257  13
   2  -2  10 22113.2 695.148   6
   2  -2  10 22990.5 772.614  22
   2  -2  10 21747.7 777.817  26
   2  -2  10 21241.6 775.909  16
   2  -2  11 571.900 133.276   9
   2  -2  11 710.992 134.477  14
   2  -2  11 523.206 101.446  13
   2  -2  11 846.014 144.474   6
   2  -2  11 978.577 169.413   7
   2  -2  11 585.002 136.746  26
   2  -2  11 915.122 147.854  22
   2  -2  11 615.074 143.596  16
   2  -2  12 1282.75 186.039   9
   2  -2  12 1317.12 177.999  14
   2  -2  12 1447.50 179.216  13
   2  -2  12 1550.39 198.767   7
   2  -2  12 1932.38 217.492  22
   2  -2  12 1606.29 210.633  26
   2  -2  12 1340.48 166.697   6
   2  -2  13 1485.41 162.957  13
   2  -2  13 1388.73 171.240   9
   2  -2  13 1404.45 181.846  26
   2  -2  13 1780.45 188.482  22
   2  -2  13 1426.40 167.003   6
   2  -2  14 869.095 121.301   6
   2  -2  14 939.485 118.696  13
   2  -2  14 729.572 117.785   9
  -2  -1  15 6449.85 294.915  13
  -2  -1  15 6635.30 317.013  20
  -2  -1  14 1669.66 181.424  13
  -2  -1  14 1806.83 176.905  22
  -2  -1  14 1770.68 169.047  27
  -2  -1  14 1681.29 182.573  20
  -2  -1  13 839.831 139.250  13
  -2  -1  13 815.335 150.927   6
  -2  -1  13 880.435 141.246  25
  -2  -1  13 968.936 149.968  27
  -2  -1  13 1024.85 155.659  22
  -2  -1  13 810.536 130.260  20
  -2  -1  12 4525.09 320.847  25
  -2  -1  12 5085.10 345.360  22
  -2  -1  12 5079.46 348.902   6
  -2  -1  11 2073.95 229.900   8
  -2  -1  11 1947.53 234.958   9
  -2  -1  11 1834.05 201.973  25
  -2  -1  11 2201.95 227.692   6
  -2  -1  10 60948.0 1255.83   8
  -2  -1  10 59389.8 1313.12   9
  -2  -1  10 57449.0 1179.52  25
  -2  -1  10 59945.2 1260.70   6
  -2  -1  10 60389.5 1234.32   3
  -2  -1   9 44327.2 1065.16   9
  -2  -1   9 45123.4 1016.82   8
  -2  -1   9 42894.9 968.920   3
  -2  -1   9 45517.7 975.435  25
  -2  -1   8 10270.3 423.040   3
  -2  -1   7 31123.4 709.233   3
  -2  -1   6 39007.3 638.867   2
  -2  -1   6 37689.9 736.928   3
  -2  -1   5 51926.5 761.226   2
  -2  -1   5 50554.9 840.741   3
  -2  -1   4 186149. 2059.44   3
  -2  -1   4 204210. 1940.04   5
  -2  -1   3 339655. 3228.22   3
  -2  -1   3 344719. 3172.74   5
  -2  -1   2 50390.5 665.947   3
  -2  -1   1 33890.2 471.314   3
   2  -1   0 43276.8 574.711   4
  -2  -1   0 43059.1 529.681   3
   2  -1   1 15286.8 292.894   4
   2  -1   1 15009.4 362.226   1
   2  -1   2 412517. 3885.20   1
   2  -1   3 188701. 1946.86   5
   2  -1   3 182051. 1982.28   1
   2  -1   4 11229.8 347.897   1
   2  -1   5 17163.1 473.542   1
   2  -1   6 4505.30 256.296   1
   2  -1   7 48125.8 980.646   1
   2  -1   8 29885.6 813.688   1
   2  -1   9 13416.5 537.999   7
   2  -1   9 13212.7 529.175  14
   2  -1   9 13743.7 555.780  10
   2  -1   9 13314.8 515.946   6
   2  -1   9 15048.1 589.825   1
   2  -1   9 14768.6 552.812  25
   2  -1   9 13644.5 579.700  26
   2  -1   9 14062.1 574.210  22
   2  -1   9 14761.9 599.497  20
   2  -1   9 13185.0 589.079  16
   2  -1  10 8755.90 462.173   9
   2  -1  10 9045.69 449.078  14
   2  -1  10 9430.29 463.048   7
   2  -1  10 10310.0 513.138   1
   2  -1  10 8661.93 432.002   6
   2  -1  10 9344.08 480.261  22
   2  -1  10 8804.79 483.444  26
   2  -1  10 8579.70 490.397  16
   2  -1  11 16490.4 652.721   9
   2  -1  11 16826.9 628.983  14
   2  -1  11 18536.2 673.889   7
   2  -1  11 16966.1 589.652  13
   2  -1  11 16224.8 602.522   6
   2  -1  11 16920.0 684.792  26
   2  -1  11 18997.5 682.323  22
   2  -1  11 16705.7 694.547  16
   2  -1  12 2104.96 229.644   9
   2  -1  12 2379.31 233.839   7
   2  -1  12 2052.10 223.746  14
   2  -1  12 1930.31 196.230  13
   2  -1  12 2233.13 226.916  22
   2  -1  12 2367.19 247.765  26
   2  -1  12 1838.46 195.515   6
   2  -1  13 4738.63 319.436   9
   2  -1  13 4947.30 296.312  13
   2  -1  13 5171.89 351.380  26
   2  -1  13 4792.44 300.136   6
   2  -1  14 126.600 60.6956   6
   2  -1  14 115.849 70.7702   9
   2  -1  14 60.4495 47.0013  13
  -2   0  15 810.551 105.656  13
  -2   0  15 914.076 98.7111  27
  -2   0  15 808.652 115.408  20
  -2   0  14 292.947 95.5243  13
  -2   0  14 166.323 67.0050  25
  -2   0  14 152.969 66.1553  27
  -2   0  14 226.989 76.3792  20
  -2   0  13-167.804 101.566  13
  -2   0  13-33.9614 62.3328   6
  -2   0  13-10.9837 64.4892  25
  -2   0  13 118.715 65.9301  22
  -2   0  13-105.795 100.417  20
  -2   0  12 977.793 161.053   8
  -2   0  12 996.833 157.162   6
  -2   0  12 1078.00 160.248  25
  -2   0  12 1182.54 167.034  22
  -2   0  11 10042.5 492.333   8
  -2   0  11 10167.0 516.999   9
  -2   0  11 9695.15 480.972   6
  -2   0  11 9487.63 457.320  25
  -2   0  11 10703.8 503.280  22
  -2   0  10 6692.43 391.012   8
  -2   0  10 6661.82 411.297   9
  -2   0  10 6210.84 355.880  25
  -2   0  10 6951.55 394.389   6
  -2   0  10 6571.68 374.416   3
  -2   0   9 6182.44 345.145   3
  -2   0   9 6281.04 355.777   8
  -2   0   9 6508.71 384.906   9
  -2   0   8 51526.3 1011.88   3
  -2   0   7 40654.6 823.329   3
  -2   0   6 1279.07 125.511   3
  -2   0   5 39015.5 582.256   2
  -2   0   5 36958.2 682.715   3
  -2   0   4 518.761 67.0107   3
  -2   0   4 1275.39 63.3988   5
  -2   0   3 4752.08 181.447   3
  -2   0   2 3496.32 138.290   3
  -2   0   1 62749.4 717.912   3
   2   0   0 62070.7 660.949   4
   2   0   0 61357.1 853.596   1
  -2   0   0 62254.3 659.002   3
   2   0   1 27125.5 503.199   1
   2   0   2 842067. 7473.29   1
   2   0   3 183857. 1987.37   1
   2   0   4 50624.3 826.223   1
   2   0   5 11534.3 384.973   1
   2   0   6 123.723 58.0906   1
   2   0   7 2296.45 199.771   1
   2   0   8 44833.9 1031.85   1
   2   0   9 2494.68 231.445  10
   2   0   9 2747.07 230.426  14
   2   0   9 2332.36 220.732   7
   2   0   9 2175.32 207.899   6
   2   0   9 2248.56 232.560   1
   2   0   9 2467.96 218.004  25
   2   0   9 2487.63 240.826  22
   2   0   9 2109.42 230.695  26
   2   0   9 2605.35 248.721  20
   2   0   9 2032.52 226.935  16
   2   0  10 676.238 121.082  14
   2   0  10 733.681 135.751   7
   2   0  10 814.729 144.802   1
   2   0  10 1011.64 149.682   6
   2   0  10 637.727 128.917  26
   2   0  10 846.425 139.913  25
   2   0  10 656.410 134.731  22
   2   0  10 738.307 156.727  16
   2   0  11 3567.72 282.871  14
   2   0  11 3890.71 318.324   9
   2   0  11 4160.46 306.947   7
   2   0  11 3675.75 282.801   6
   2   0  11 4124.00 312.185  22
   2   0  11 3483.33 306.148  26
   2   0  11 3661.64 326.999  16
   2   0  12 1145.47 179.049   9
   2   0  12 959.163 135.552  13
   2   0  12 1006.35 159.845   6
   2   0  12 1166.05 180.177  26
   2   0  12 1219.53 159.171  22
   2   0  13 7762.23 414.792   9
   2   0  13 8326.49 386.379  13
   2   0  13 8768.71 451.764  26
   2   0  13 7923.29 392.673   6
   2   0  14 193.102 79.2091   6
   2   0  14 281.238 93.0771   9
   2   0  14 302.634 66.7593  13
   2   0  15 3745.62 193.678   6
  -2   1  15 5422.59 271.656  13
  -2   1  15 5893.04 252.170  27
  -2   1  15 5928.64 284.559  20
  -2   1  14 1745.28 174.459  13
  -2   1  14 1892.32 186.918   6
  -2   1  14 1631.03 177.307  25
  -2   1  14 1859.13 175.642  27
  -2   1  14 1725.27 180.409  20
  -2   1  13 970.269 157.434   6
  -2   1  13 832.307 134.673  25
  -2   1  13 725.538 130.861  20
  -2   1  12 3731.28 304.939   8
  -2   1  12 4238.40 314.724   6
  -2   1  12 3572.85 281.208  25
  -2   1  11 2866.70 266.428   8
  -2   1  11 2875.05 274.096   9
  -2   1  11 3048.32 264.187   6
  -2   1  11 2411.46 230.327  25
  -2   1  11 3344.49 271.294  22
  -2   1  10 65940.9 1322.66   8
  -2   1  10 68359.1 1390.49   9
  -2   1  10 63046.0 1258.11  25
  -2   1  10 71774.2 1347.67   6
  -2   1  10 67651.8 1329.14   3
  -2   1   9 46383.2 1026.71   8
  -2   1   9 44539.1 997.529   3
  -2   1   9 45180.1 997.441  24
  -2   1   8 10159.9 423.584   3
  -2   1   7 31776.8 725.047   3
  -2   1   6 41060.8 779.981   3
  -2   1   5 46238.7 800.813   3
  -2   1   5 50889.7 644.306   2
  -2   1   4 193311. 2050.67   3
  -2   1   3 343351. 3242.29   3
  -2   1   2 47542.9 636.758   3
   2   1  -1 36626.4 353.250   4
  -2   1   1 33962.3 472.367   3
   2   1   0 42831.1 653.745   1
  -2   1   0 43543.6 492.154   3
  -2   1  -1 18141.4 193.993   3
   2   1   1 17674.8 384.010   1
   2   1   2 421773. 3945.08   1
   2   1   3 169111. 1961.96   1
   2   1   3 185544. 1618.24   3
   2   1   4 10478.8 341.215   1
   2   1   5 18144.8 497.442   1
   2   1   6 5053.37 276.408   1
   2   1   7 48622.3 1007.62   1
   2   1   8 28348.0 807.949   1
   2   1   9 13813.1 530.886  14
   2   1   9 14166.8 558.479   7
   2   1   9 13437.8 529.060   6
   2   1   9 12910.3 564.201   1
   2   1   9 15302.4 572.697  22
   2   1   9 16202.4 562.902  25
   2   1   9 13909.7 569.878  26
   2   1   9 13132.1 591.684  16
   2   1  10 9381.88 454.139  14
   2   1  10 10571.4 485.758   7
   2   1  10 10129.7 520.229   1
   2   1  10 9479.70 456.771   6
   2   1  10 11549.7 494.416  25
   2   1  10 11823.7 514.766  22
   2   1  10 10673.1 516.056  26
   2   1  10 9614.87 519.118  16
   2   1  11 16434.5 664.634   9
   2   1  11 16995.1 623.903  14
   2   1  11 15406.7 600.209   6
   2   1  11 17284.1 671.046  26
   2   1  11 16068.6 687.177  16
   2   1  12 1885.36 221.890   9
   2   1  12 2098.27 236.210  26
   2   1  12 1766.42 200.066   6
   2   1  13 4261.27 313.731   9
   2   1  13 4696.38 284.169  13
   2   1  13 4723.95 330.749  26
   2   1  13 4335.08 290.374   6
   2   1  14 28.4864 46.8185   6
   2   1  14 41.2214 81.4367   9
   2   1  14 10.9133 52.6991  13
   2   1  15 640.001 83.9204   6
   2   1  15 632.774 90.0776   9
  -2   2  15 2538.78 182.751  13
  -2   2  15 2672.15 172.149  27
  -2   2  15 3021.53 188.207  20
  -2   2  14 1257.70 147.806  13
  -2   2  14 1371.36 154.701   6
  -2   2  14 1199.68 152.189  25
  -2   2  14 1392.87 161.625  20
  -2   2  13 1463.04 186.744   8
  -2   2  13 1624.34 186.179   6
  -2   2  13 1400.43 176.812  25
  -2   2  13 1422.09 174.226  20
  -2   2  12 9158.57 470.818   8
  -2   2  12 8152.01 427.978  25
  -2   2  12 9514.86 463.023   6
  -2   2  11 49106.0 1145.85   8
  -2   2  11 52839.6 1208.36   9
  -2   2  11 46584.6 1089.86  25
  -2   2  11 55522.5 1180.19   6
  -2   2  10 4144.77 304.586   8
  -2   2  10 4130.57 309.992   9
  -2   2  10 4575.32 309.806   6
  -2   2  10 3810.11 296.623   3
  -2   2   9 19774.0 648.297   8
  -2   2   9 19183.3 634.822   3
  -2   2   9 19007.3 627.868  24
  -2   2   8 10266.6 428.774   3
  -2   2   7 107602. 1542.58   3
  -2   2   6 68470.7 1082.62   3
  -2   2   5 37951.1 705.277   3
  -2   2   4 220502. 2305.00   3
  -2   2   3 407.705 61.2382   3
  -2   2   2 53678.5 708.583   3
  -2   2   1 70576.2 808.055   3
  -2   2   0 85973.2 886.074   3
   2   2   0 87610.5 1044.99   1
   2   2   1 153765. 1645.28   1
  -2   2  -1 154996. 1384.79   3
   2   2   2 57093.2 805.121   1
   2   2   3 46883.7 748.444   1
   2   2   3 46683.6 567.047   3
   2   2   4 263167. 2814.25   1
   2   2   4 274998. 2482.37   3
   2   2   5 63464.8 1037.99   1
   2   2   6 9326.09 387.795   1
   2   2   7 26610.1 724.296   1
   2   2   8 13373.5 548.913   1
   2   2   9 23472.7 714.065   7
   2   2   9 21078.2 665.421  14
   2   2   9 20877.9 726.692   1
   2   2   9 21616.1 708.875  26
   2   2   9 20946.7 749.271  16
   2   2  10 21982.1 702.158  14
   2   2  10 20777.6 701.957   6
   2   2  10 22471.3 748.769  26
   2   2  10 21807.5 785.680  16
   2   2  11 885.251 160.138   9
   2   2  11 885.541 151.957   6
   2   2  11 888.554 151.030  26
   2   2  11 1186.46 171.590  25
   2   2  11 854.254 166.464  16
   2   2  12 1022.33 179.713   9
   2   2  12 1251.50 178.911  26
   2   2  12 1010.78 152.547   6
   2   2  13 973.627 167.393   9
   2   2  13 1114.99 133.434  13
   2   2  13 1236.79 165.811   6
   2   2  14 539.378 111.159   9
   2   2  14 521.794 90.5733  13
   2   2  14 629.102 112.782   6
   2   2  15 2361.98 162.371   9
   2   2  15 2189.41 148.042   6
  -2   3  15 2257.59 166.325  13
  -2   3  15 2026.06 168.639  25
  -2   3  15 2250.49 161.234  27
  -2   3  14 980.876 127.865   6
  -2   3  14 835.361 129.210  25
  -2   3  14 962.324 131.003  20
  -2   3  13 3143.10 264.980   8
  -2   3  13 3655.29 269.414   6
  -2   3  13 3356.85 272.545  25
  -2   3  13 3585.08 276.599  20
  -2   3  12 10865.4 513.335   8
  -2   3  12 10717.6 498.758  25
  -2   3  12 12273.2 515.786   6
  -2   3  11 938.192 161.891   8
  -2   3  11 1106.34 178.771   9
  -2   3  11 1081.65 161.383   6
  -2   3  10 6945.91 394.509   9
  -2   3  10 5913.13 364.855   8
  -2   3  10 5813.07 359.912  24
  -2   3  10 6256.83 376.811   3
  -2   3  10 6772.97 373.300   6
  -2   3   9 6065.85 356.579   8
  -2   3   9 5552.86 343.228   3
  -2   3   9 5745.42 343.218  24
  -2   3   8 5898.43 328.676   3
  -2   3   7 719.266 113.054   3
  -2   3   6 22010.9 573.618   3
  -2   3   5 54332.4 901.532   3
  -2   3   4 287292. 2898.66   3
  -2   3   3 137540. 1548.84   3
  -2   3   2 121397. 1339.50   3
   2   3  -1 93127.1 1092.81   1
  -2   3   1 94824.6 1057.73   3
   2   3   0 16713.2 351.907   1
  -2   3   0 16632.1 299.059   3
  -2   3  -1 89888.7 908.839   3
   2   3   1 84373.9 1045.67   1
   2   3   2 22232.8 450.523   1
  -2   3  -2 23401.8 290.590   3
   2   3   3 139332. 1602.16   1
   2   3   4 44601.2 781.406   1
   2   3   4 48095.4 657.104   3
   2   3   5 17657.0 355.998   3
   2   3   5 16057.7 476.306   1
   2   3   6 19380.5 571.564   1
   2   3   7 6485.43 351.998   1
   2   3   8 1342.38 169.888   1
   2   3   9 31869.3 915.434   1
   2   3   9 32273.7 863.488  26
   2   3   9 32489.8 932.590  16
   2   3  10 4060.47 305.834  26
   2   3  10 3662.17 315.830  16
   2   3  11 14601.8 631.705   9
   2   3  11 13882.6 578.816   6
   2   3  11 15206.8 608.558  26
   2   3  11 15593.3 649.169  16
   2   3  12 8698.44 480.949   9
   2   3  12 10101.4 480.148  26
   2   3  12 8762.63 443.216   6
   2   3  13 456.882 110.642   9
   2   3  13 446.349 95.9457   6
   2   3  14 1694.83 176.462   9
   2   3  14 2226.32 170.223  13
   2   3  14 1972.61 177.910   6
   2   3  15 250.880 64.8282   9
   2   3  15 259.872 55.6740   6
  -2   4  15 451.071 74.1959  13
  -2   4  15 501.847 88.9877  25
  -2   4  15 565.490 81.7504  27
  -2   4  14 2759.87 223.893  25
  -2   4  14 3240.50 215.320  20
  -2   4  13 2289.89 230.722   8
  -2   4  13 2884.11 226.225   6
  -2   4  13 2385.57 227.286  25
  -2   4  13 2664.21 226.140  20
  -2   4  12 7619.25 423.425   8
  -2   4  12 7260.90 411.448  25
  -2   4  11 15061.0 612.174   8
  -2   4  11 19041.8 644.288   6
  -2   4  10 5337.29 353.107   8
  -2   4  10 5087.21 345.732  24
  -2   4  10 5510.64 359.961   3
  -2   4   9 10365.4 475.365   8
  -2   4   9 10249.6 475.571   3
  -2   4   9 9727.03 456.735  24
  -2   4   8 8314.02 403.320   3
  -2   4   7 8717.07 385.197   3
  -2   4   6 6664.73 314.315   3
  -2   4   5 12092.8 391.246   3
  -2   4   4 469472. 4494.71   3
  -2   4   3 47825.5 757.722   3
   2   4  -2 164614. 1692.92   1
  -2   4   2 165112. 1772.07   3
   2   4  -1 80884.7 957.341   1
  -2   4   1 80228.2 988.948   3
  -2   4   0 28541.6 465.518   3
   2   4   0 29059.5 475.405   1
   2   4   1 243805. 2451.53   1
  -2   4  -1 258674. 2376.82   3
   2   4   2 73669.6 970.733   1
   2   4   3 126947. 1515.21   1
   2   4   4 125116. 1583.69   1
   2   4   4 131593. 1488.60   3
   2   4   5 22237.2 460.968   3
   2   4   5 21010.1 553.935   1
   2   4   6 25826.6 665.567   1
   2   4   7 18771.6 608.767   1
   2   4   8 40287.9 910.688  26
   2   4   8 40145.9 982.265  16
   2   4   9 9575.95 486.890   1
   2   4   9 9860.17 453.710  26
   2   4   9 10091.9 495.974  16
   2   4  10 26458.2 785.362  26
   2   4  10 25523.9 829.441  16
   2   4  11 3244.71 277.324   6
   2   4  11 3593.27 285.155  26
   2   4  11 3673.64 308.134  16
   2   4  12 5256.30 368.964   9
   2   4  12 5206.35 344.227   6
   2   4  13 566.108 122.153   9
   2   4  13 473.882 104.353   6
   2   4  14 3961.43 254.501   9
   2   4  14 4297.37 225.019  13
   2   4  14 3695.16 234.982   6
  -2   5  15 656.869 94.9976  25
  -2   5  15 734.727 91.8292  27
  -2   5  14 1048.75 142.521   8
  -2   5  14 951.522 129.006  25
  -2   5  13 319.505 90.0684   8
  -2   5  13 267.356 90.1467  25
  -2   5  13 486.120 91.5528  20
  -2   5  12 920.223 156.403   8
  -2   5  12 1008.10 155.600  25
  -2   5  11 7531.90 426.599   8
  -2   5  11 7118.70 418.334  24
  -2   5  10 13726.0 573.760   8
  -2   5  10 13423.6 570.905  24
  -2   5   9 1087.28 166.141   8
  -2   5   9 1225.23 169.336  24
  -2   5   9 1137.25 158.549   3
  -2   5   8 1400.21 164.749   8
  -2   5   8 1586.82 179.124   3
  -2   5   8 1681.03 190.840  24
  -2   5   7 35511.1 839.689   3
  -2   5   6 788.332 115.978   3
  -2   5   5 52368.9 939.836   3
  -2   5   4 8844.74 326.288   3
   2   5  -3 5560.36 183.701   1
  -2   5   3 5722.99 247.563   3
   2   5  -2 4944.65 165.722   1
  -2   5   2 4713.46 211.574   3
  -2   5   1 145780. 1628.94   3
   2   5  -1 147305. 1503.14   1
   2   5   0 53281.1 710.288   1
  -2   5   0 56058.7 774.936   3
   2   5   1 145282. 1565.10   1
   2   5   2 109068. 1300.52   1
   2   5   3 12921.6 365.538   1
   2   5   4 60531.5 947.932   3
   2   5   4 59954.3 960.871   1
   2   5   5 35099.8 671.842   3
   2   5   5 30841.5 702.070   1
   2   5   6 32689.6 777.238   1
   2   5   7 8699.08 420.391   1
   2   5   8 22878.7 702.482  15
   2   5   8 22339.5 655.446  26
   2   5   8 22566.5 715.522  16
   2   5   9 19607.8 712.441   1
   2   5   9 19182.6 635.935  26
   2   5   9 20195.1 697.535  16
   2   5  10 13171.6 535.874  26
   2   5  10 13067.6 568.550  16
   2   5  11 16650.3 598.666  26
   2   5  11 14079.9 591.765   6
   2   5  12 1174.19 179.294   9
   2   5  12 918.780 149.842   6
   2   5  13 7028.13 380.943   9
   2   5  13 6850.75 362.029   6
   2   5  14 340.555 84.9077   9
   2   5  14 336.253 64.6037  13
   2   5  14 298.159 78.4831   6
  -2   6  14 5372.44 289.522   8
  -2   6  14 5114.36 281.358  25
  -2   6  13 843.234 139.326   8
  -2   6  13 956.922 142.204  25
  -2   6  12 8925.41 450.436   8
  -2   6  12 8237.80 435.720  25
  -2   6  11 164.102 78.0923   8
  -2   6  11 99.2373 74.9210  24
  -2   6  10 11213.1 519.942   8
  -2   6  10 10499.3 505.912  24
  -2   6   9 22736.0 731.423   8
  -2   6   9 20938.3 714.034  24
  -2   6   9 22471.5 750.091   3
  -2   6   8 37929.8 936.524   8
  -2   6   8 36045.1 923.064   3
  -2   6   7 744.114 124.803   3
  -2   6   6 38658.9 857.472   3
  -2   6   5 4130.08 244.290   3
  -2   6   4 9853.39 368.564   3
  -2   6   3 147709. 1802.67   3
  -2   6   2 60681.4 950.698   3
  -2   6   1 628.449 85.7587   3
   2   6  -1 1157.67 76.0373   1
   2   6   0 13022.4 295.617   1
  -2   6   0 12755.7 348.478   3
   2   6   1 229905. 2292.80   1
   2   6   2 14765.3 367.057   1
   2   6   3 97008.8 1269.70   1
   2   6   4 37008.9 734.961   1
   2   6   4 39151.9 779.235   3
   2   6   5 3085.87 213.827   1
   2   6   5 3488.40 218.200   3
   2   6   6 5590.83 313.092   1
   2   6   7 11822.6 489.181   1
   2   6   8 6151.57 371.212   1
   2   6   8 6859.86 381.744  15
   2   6   8 7483.71 390.847  16
   2   6   9 374.955 90.2251  15
   2   6   9 403.222 97.7259  26
   2   6   9 220.187 98.6630  16
   2   6  10 6452.01 379.022  15
   2   6  10 5628.87 340.780  26
   2   6  10 5973.30 366.710  16
   2   6  11 825.707 137.456   8
   2   6  12 3629.52 293.312   9
   2   6  12 3419.09 274.941   6
   2   6  13 4892.19 296.088   9
   2   6  13 4276.84 279.591   6
   2   6  14 2331.13 141.871  13
   2   6  14 2287.93 162.652   9
   2   6  14 2055.61 160.294   6
  -2   7  14 67.5985 58.0860   8
  -2   7  14 106.339 65.1193  25
  -2   7  13 2943.77 233.594   8
  -2   7  13 2889.45 234.329  25
  -2   7  12 297.684 100.104   8
  -2   7  11 6765.35 399.326   8
  -2   7  11 7067.49 417.317  24
  -2   7  10 9479.89 476.099   8
  -2   7  10 9250.44 481.272  24
  -2   7   9 15851.4 615.854   8
  -2   7   9 15550.3 623.690  24
  -2   7   8 2869.18 260.961  24
  -2   7   8 3351.55 278.599   3
  -2   7   7 63755.4 1287.57  24
  -2   7   7 66090.5 1274.33   3
  -2   7   6 16346.1 560.792   3
  -2   7   5 6479.42 328.925   3
  -2   7   4 61854.7 1081.68   3
  -2   7   3 4910.93 259.138   3
  -2   7   2 10074.9 363.566   3
  -2   7   1 1758.91 145.253   3
   2   7   0 82681.8 966.231   1
  -2   7   0 81003.9 1141.81   3
   2   7   1 51092.0 738.245   1
   2   7   2 73408.3 1004.47   1
   2   7   3 39599.1 717.262   1
   2   7   4 6664.89 294.160   1
   2   7   4 7102.65 338.253   3
   2   7   5 7839.28 343.037   1
   2   7   5 8687.14 382.621   3
   2   7   6 65436.1 1190.19   1
   2   7   7 13489.5 528.438  15
   2   7   7 12596.9 500.946   1
   2   7   8 20817.3 691.281  15
   2   7   8 20284.4 692.119   1
   2   7   9 6429.61 381.010  15
   2   7  10 2006.13 209.297  15
   2   7  11 1241.70 181.981   9
   2   7  11 1204.64 154.911   8
   2   7  12 156.232 60.7602   8
   2   7  12 226.292 73.8203   9
   2   7  12 187.290 92.5472   6
   2   7  13 1072.71 127.689   9
   2   7  13 999.462 138.736   6
   2   7  14 1077.00 111.634   6
  -2   8  14 5189.97 244.538   8
  -2   8  14 5296.10 240.527  25
  -2   8  13 2449.77 204.011   8
  -2   8  13 2527.24 206.073  25
  -2   8  12 1276.69 163.685   8
  -2   8  11 1411.19 191.191   8
  -2   8  11 1197.47 170.626  24
  -2   8  10 3085.57 267.399   8
  -2   8  10 3131.57 277.497  24
  -2   8   9 12661.7 545.452   8
  -2   8   9 11647.7 540.293  24
  -2   8   8 3625.01 299.583   3
  -2   8   8 2966.77 268.632  24
  -2   8   8 3765.84 285.603  15
  -2   8   7 2384.99 225.438   3
  -2   8   7 2250.97 229.171  24
  -2   8   7 2696.96 235.371  15
  -2   8   6 12500.5 504.732   3
  -2   8   5 3746.79 266.168   3
  -2   8   4 5326.65 303.118   3
  -2   8   3 13801.4 471.105   3
  -2   8   2 4725.19 261.957   3
  -2   8   1 39674.7 787.844   3
  -2   8   0 161042. 1935.08   3
   2   8   2 183705. 2003.64   1
   2   8   3 57608.3 934.395   1
   2   8   4 5060.74 265.518   1
   2   8   4 5397.78 320.200   3
   2   8   5 51878.2 986.147   1
   2   8   5 53860.0 1103.40   3
   2   8   6 4177.14 286.525  15
   2   8   6 4191.61 272.169   1
   2   8   7 13689.0 542.681  15
   2   8   7 13797.8 525.151   1
   2   8   8 39869.3 986.159  15
   2   8   9 3007.98 258.641  15
   2   8  10 1926.84 205.561  15
   2   8  11 1729.81 190.408   8
   2   8  11 2107.16 199.543  15
   2   8  11 1730.15 190.015   9
   2   8  12 7591.92 362.650   9
   2   8  12 7013.44 323.667   8
   2   8  12 6432.94 363.797   6
   2   8  13 2410.08 161.841   9
   2   8  13 2411.13 188.777   6
  -2   9  13 1754.63 161.024   8
  -2   9  13 1911.67 168.685  25
  -2   9  12 2630.02 221.615   8
  -2   9  12 2682.67 227.800  25
  -2   9  11 5806.93 347.818   8
  -2   9  11 6106.52 367.222  24
  -2   9  10 2726.33 248.509   8
  -2   9  10 2687.47 258.994  24
  -2   9   9 152.882 77.9765  15
  -2   9   9 246.324 91.7560   8
  -2   9   9 196.660 86.6030  24
  -2   9   8 2086.05 225.707  24
  -2   9   8 2288.57 222.405  15
  -2   9   7 35722.0 952.977   3
  -2   9   7 33913.0 954.922  24
  -2   9   6 57751.5 1210.42   3
  -2   9   6 57431.8 1251.54  24
  -2   9   5 25268.4 733.533   3
  -2   9   4 8673.35 404.313   3
  -2   9   3 17193.3 554.650   3
  -2   9   2 203.722 57.9502   3
  -2   9   1 5051.37 281.847   3
  -2   9   0 26267.9 639.747   3
   2   9   4 17021.9 499.786   1
   2   9   4 16529.8 609.348   3
   2   9   5 8359.23 398.515  15
   2   9   5 8812.93 377.818   1
   2   9   5 9003.38 447.617   3
   2   9   6 16060.0 585.086  15
   2   9   6 17647.1 580.072   1
   2   9   7 6629.00 378.089  15
   2   9   7 7476.03 391.493   1
   2   9   8 3601.82 283.591  15
   2   9   9 3692.00 290.188  15
   2   9  10 4113.19 287.351  15
   2   9  11 6453.72 332.038  15
   2   9  11 5746.01 336.734   8
   2   9  11 6607.33 345.104   9
   2   9  12 1571.78 140.431   9
   2   9  12 1431.97 142.656   8
   2   9  12 1232.80 148.530   6
   2   9  13 326.302 73.0727   6
  -2  10  13 7143.45 288.039   8
  -2  10  13 7389.64 284.054  25
  -2  10  12 1140.59 136.472   8
  -2  10  12 1472.74 159.677  25
  -2  10  11 1672.32 175.793   8
  -2  10  11 1833.69 190.554  24
  -2  10  10 4581.34 304.521   8
  -2  10  10 4183.07 311.302  24
  -2  10   9 5979.06 360.399   8
  -2  10   9 5571.41 371.140  24
  -2  10   8 9024.39 481.762  24
  -2  10   8 10114.1 466.283  15
  -2  10   7 5045.39 353.011  24
  -2  10   7 4849.77 328.009  15
  -2  10   6 17632.7 649.522   3
  -2  10   6 17351.1 666.587  24
  -2  10   6 17952.4 634.373  15
  -2  10   5 67475.2 1321.65   3
  -2  10   5 67292.8 1376.83  24
  -2  10   5 71426.9 1334.47  15
  -2  10   4 7952.60 397.922   3
  -2  10   4 7834.52 429.194  24
  -2  10   4 7961.28 396.630  15
  -2  10   3 11925.6 477.394   3
  -2  10   2 16935.2 560.465   3
  -2  10   1 2330.80 200.806   3
  -2  10   0 2042.42 180.498   3
   2  10   4 1014.73 140.153  15
   2  10   4 758.776 133.344   3
   2  10   5 7137.13 382.941  15
   2  10   5 9508.30 486.739   3
   2  10   6 3688.88 277.919  15
   2  10   7 7719.73 409.866  15
   2  10   8 4116.97 296.809  15
   2  10   9 5621.13 342.607  15
   2  10  10 2359.12 212.247  15
   2  10  11 2842.19 207.455  15
   2  10  11 2444.95 209.681   8
   2  10  12 1105.43 115.610   8
   2  10  12 1071.86 129.018   6
   2  10  13 1003.84 95.7721   6
  -2  11  13 2607.55 145.020   8
  -2  11  12 4934.80 252.196   8
  -2  11  12 5248.36 261.497  25
  -2  11  11 1515.28 162.307   8
  -2  11  11 1663.92 170.110  24
  -2  11  10 276.520 94.5297   8
  -2  11  10 401.494 102.897  24
  -2  11   9 5871.85 345.452   8
  -2  11   9 5887.03 371.153  24
  -2  11   8 1084.06 171.088  24
  -2  11   8 1095.49 154.157  15
  -2  11   7 2373.18 245.342  24
  -2  11   7 2248.52 220.369  15
  -2  11   6 23680.5 786.367  24
  -2  11   6 23087.1 725.086  15
  -2  11   5 5910.53 368.098   3
  -2  11   5 6018.93 383.757  24
  -2  11   5 5889.70 356.791  15
  -2  11   4 66313.7 1296.52   3
  -2  11   4 64455.6 1346.12  24
  -2  11   4 65692.6 1276.11  15
  -2  11   3 20653.2 664.737   3
  -2  11   3 20263.5 655.907  15
  -2  11   2 21165.9 664.273   3
  -2  11   2 21478.8 667.126  15
  -2  11   1 9388.19 415.724   3
  -2  11   0 23363.0 662.325   3
  -2  11  -1 2057.87 191.463   3
   2  11   2 22301.3 658.139  15
   2  11   3 868.342 135.336  15
   2  11   4 135.378 106.123   3
   2  11   4 102.698 46.0062  15
   2  11   5 2032.62 235.340   3
   2  11   5 1672.13 184.041  15
   2  11   6 8479.21 426.867  15
   2  11   7 1459.44 180.799  15
   2  11   8 2842.70 242.692  15
   2  11   9 2913.70 236.368  15
   2  11  10 551.731 92.8501  15
   2  11  11 3496.99 232.871   8
   2  11  11 3797.45 220.149  15
   2  11  12 362.031 62.1918   8
   2  11  12 377.242 70.9572   6
  -2  12  12 848.656 91.5191   8
  -2  12  12 862.798 89.8594  25
  -2  12  11 1398.38 138.506   8
  -2  12  10 1386.02 152.112   8
  -2  12  10 1480.97 162.377  24
  -2  12   9 3673.74 257.058   8
  -2  12   9 3786.36 281.782  24
  -2  12   8 1328.95 165.513   8
  -2  12   8 1130.11 165.818  24
  -2  12   7 1441.15 185.887  24
  -2  12   7 1305.46 164.954  15
  -2  12   6 24218.9 785.070  24
  -2  12   6 23170.3 714.133  15
  -2  12   5 9059.88 471.383  24
  -2  12   5 8554.03 431.540  15
  -2  12   4 9434.42 461.386   3
  -2  12   4 9174.19 472.634  24
  -2  12   4 8812.73 431.239  15
  -2  12   3 24114.0 739.415   3
  -2  12   3 22821.6 706.160  15
  -2  12   2 7288.78 392.916   3
  -2  12   1 23006.7 695.025   3
  -2  12   0 4044.92 277.760   3
   2  12   1 10565.2 441.792  15
   2  12   2 8624.25 407.328  15
   2  12   3 295.488 82.8437  15
   2  12   4 769.427 146.902   3
   2  12   4 620.304 119.924  15
   2  12   5 32480.5 862.261  15
   2  12   6 1495.81 179.577  15
   2  12   7 5084.58 327.679  15
   2  12   8 1472.94 176.466  15
   2  12   9 1793.50 173.915  15
   2  12  10 2790.94 202.198  15
   2  12  11 2345.95 178.823   6
   2  12  11 2192.03 164.913   8
   2  12  11 2251.76 150.208  15
  -2  13  11 2493.95 154.954   8
  -2  13  11 2678.27 164.338  25
  -2  13  10 2408.59 176.311   8
  -2  13  10 2605.79 193.081  24
  -2  13   9 151.016 55.5715   8
  -2  13   9 178.209 66.1015  24
  -2  13   8 2343.84 200.431   8
  -2  13   8 2290.70 215.764  24
  -2  13   7 2672.82 242.604  24
  -2  13   6 5753.89 362.150  24
  -2  13   5 8261.04 443.040  24
  -2  13   5 7886.21 406.346  15
  -2  13   4 2302.25 237.562  24
  -2  13   3 10537.7 502.086  24
  -2  13   1 15773.6 588.436   3
   2  13   1 7595.51 375.402  15
   2  13   2 5327.85 325.401  15
   2  13   3 11745.5 491.309  15
   2  13   4 17380.8 605.788  15
   2  13   5 6819.80 377.768  15
   2  13   6 1427.68 169.851  15
   2  13   7 1757.46 188.588  15
   2  13   8 216.082 64.5074  15
   2  13   9 3180.03 223.816  15
   2  13  10 1313.67 127.873  15
   2  13  11 2656.46 150.964   8
   2  13  11 2589.77 155.408   6
  -2  14  10 368.763 65.0906   8
  -2  14  10 337.089 61.1611  24
  -2  14   9 7051.83 287.365   8
  -2  14   9 7448.97 321.449  24
  -2  14   8 594.486 97.0969   8
  -2  14   8 656.442 107.806  24
  -2  14   7 587.125 103.995   8
  -2  14   7 552.140 107.875  24
  -2  14   6 2300.46 219.610  24
  -2  14   5 2864.91 251.895  24
  -2  14   4 5741.81 358.152  24
  -2  14   3 296.299 86.5417  24
   2  14   2 1706.22 180.257  15
   2  14   3 1386.95 167.953  15
   2  14   4 6350.66 351.320  15
   2  14   5 465.521 93.1112  15
   2  14   6 56.5742 50.9616  15
   2  14   7 1017.82 136.104  15
   2  14   8 503.052 94.1560  15
   2  14   9 2225.22 165.219  15
   2  14  10 1016.55 106.489   8
   2  14  10 977.144 93.6246  15
  -2  15   9 958.565 84.2792   8
  -2  15   9 1117.29 103.190  24
  -2  15   8 5538.25 231.282   8
  -2  15   8 5829.81 272.876  24
  -2  15   7 1818.26 173.891  24
  -2  15   6 4718.90 287.273  24
  -2  15   5 1471.26 166.032  24
  -2  15   4 10640.5 464.384  24
  -2  15   3 355.435 97.6204  24
  -2  15   2 2083.75 211.081  24
   2  15   2 2651.38 216.817  15
   2  15   3 926.976 133.224  15
   2  15   4 1650.32 176.504  15
   2  15   5 2147.67 200.325  15
   2  15   6 4871.83 279.207  15
   2  15   7 368.741 80.9359  15
   2  15   8 901.530 112.179  15
   2  15   9 1018.08 99.2176  15
  -2  16   8 406.503 61.7424  24
  -2  16   7 4556.43 225.909  24
  -2  16   6 160.107 59.0560  24
  -2  16   5 3570.35 235.576  24
  -2  16   4 89.4914 45.6828  24
  -2  16   3 820.761 124.970  24
  -2  16   2 8351.86 393.560  24
  -2  16   1 1683.83 181.581  24
   2  16   2 103.613 48.8639  15
   2  16   3 1854.63 171.360  15
   2  16   4 6916.35 328.253  15
   2  16   5 1648.03 154.411  15
   2  16   6 914.943 116.088  15
   2  16   7 851.218 99.2273  15
   2  16   8 571.115 69.5918  15
  -2  17   6 1041.50 100.469  24
  -2  17   5 1619.81 133.601  24
  -2  17   4 1898.70 157.274  24
  -2  17   3 154.684 61.9426  24
  -2  17   2 1545.17 155.799  24
  -2  17   1 260.263 76.4115  24
  -2  17   0 3861.28 243.325  24
   2  17   3 5268.65 252.092  15
   2  17   4 2541.28 172.959  15
   2  17   5 583.954 84.7038  15
   2  17   6 922.792 98.4172  15
   2  17   7 4786.08 191.311  15
  -2  18   4 954.459 90.5928  24
  -2  18   3 3981.75 196.390  24
  -2  18   2 278.542 56.2377  24
  -2  18   1 250.616 60.8361  24
  -2  18   0 57.6426 28.4650  24
  -2  18  -1 969.241 106.378  24
  -2  18  -2 334.990 63.7510  24
  -2  19   0 2073.68 113.242  24
  -3 -18   5 3216.67 149.460  29
  -3 -18   4 1333.90 109.061  29
  -3 -18   3 637.968 80.4398  29
   3 -18  -3 636.523 76.3274  18
  -3 -18   2 2629.53 156.682  29
   3 -18  -2 2515.98 153.950  18
  -3 -18   1 1050.81 97.6464  29
   3 -18  -1 1047.24 100.498  18
  -3 -18   1 1171.20 102.653  18
  -3 -18   0 109.383 38.8329  29
  -3 -18   0 29.8771 38.3900  18
  -3 -18  -1 333.503 62.7810  18
  -3 -18  -2 804.497 92.5922  18
  -3 -18  -3 110.525 44.2882  18
  -3 -18  -4 390.416 58.3772  18
  -3 -17   7 4964.80 183.874  29
  -3 -17   6 788.443 86.4219  29
  -3 -17   5 179.670 57.6607  29
   3 -17  -5 235.542 57.0106  18
  -3 -17   4 1909.35 158.096  29
   3 -17  -4 2024.20 149.528  18
  -3 -17   3 261.174 77.9664  29
   3 -17  -3 220.349 68.4613  18
  -3 -17   2 16.6520 53.5091  29
   3 -17  -2 152.229 66.0176  18
  -3 -17   2 77.2680 40.8631  18
   3 -17  -1 2075.77 164.061  30
  -3 -17   1 1995.30 167.637  29
  -3 -17   1 2179.86 167.788  18
   3 -17  -1 2008.97 165.519  18
  -3 -17   0 638.776 96.5178  29
   3 -17   0 537.104 87.0504  30
  -3 -17   0 772.464 100.927  18
   3 -17   0 508.816 87.0795  18
  -3 -17  -1 321.747 71.7644  29
   3 -17   1 303.239 72.1678  30
  -3 -17  -1 307.158 70.5049  18
   3 -17   1 309.995 67.5195  18
   3 -17   2 819.651 106.568  30
   3 -17   2 987.973 100.896  19
  -3 -17  -2 884.902 120.351  18
   3 -17   3 624.174 93.3975  30
   3 -17   3 594.642 82.6583  19
  -3 -17  -3 538.332 89.0264  18
  -3 -17  -4 2766.28 177.010  18
   3 -17   4 2687.91 156.669  19
  -3 -17  -5 839.229 96.0090  18
   3 -17   5 729.530 77.4411  19
   3 -17   6 5614.77 191.306  19
  -3 -16   8 404.782 62.2444  29
  -3 -16   7 3393.42 171.989   7
  -3 -16   7 3489.00 195.077  29
   3 -16  -6 1066.88 116.129  11
  -3 -16   6 1056.62 110.768   7
  -3 -16   6 978.692 117.984  29
   3 -16  -6 1029.64 103.134  18
   3 -16  -5 458.608 89.7045  11
  -3 -16   5 479.516 78.5751   7
  -3 -16   5 610.614 104.759  29
   3 -16  -5 586.047 90.4180  18
   3 -16  -4 20.1119 48.6826  11
  -3 -16   4-49.5655 51.2805   7
  -3 -16   4 72.9709 62.8156  29
   3 -16  -4 26.5647 50.4569  18
   3 -16  -3 1274.64 133.758  11
  -3 -16   3 1252.09 153.819  29
   3 -16  -3 1022.00 134.532  18
   3 -16  -2 4646.63 262.060  30
  -3 -16   2 4491.73 273.186  29
   3 -16  -2 4271.88 266.232  18
   3 -16  -1 2767.12 210.942  30
  -3 -16   1 2906.49 221.035  29
   3 -16  -1 2879.47 219.881  18
  -3 -16   1 3163.11 227.903  18
   3 -16   0 2336.06 193.221  30
  -3 -16   0 2043.99 187.826  29
   3 -16   0 2225.96 194.483  18
  -3 -16   0 2529.80 208.376  18
  -3 -16  -1 3125.96 217.884  29
   3 -16   1 2731.33 206.398  30
   3 -16   1 3041.37 219.661  18
   3 -16   1 3237.03 205.412  19
  -3 -16  -1 3000.48 231.662  18
   3 -16   2 1342.86 149.824  30
   3 -16   2 1287.92 140.368  18
  -3 -16  -2 1519.35 170.649  18
   3 -16   2 1525.07 145.780  19
   3 -16   3 273.197 85.5185  30
   3 -16   3 315.049 80.7384  19
  -3 -16  -3 327.827 100.994  18
   3 -16   4 1536.77 143.480  30
  -3 -16  -4 1392.48 151.139  18
   3 -16   4 1316.34 133.028  19
   3 -16   5 324.572 70.9493  30
   3 -16   5 419.389 84.5729  19
  -3 -16  -5 334.474 83.8347  18
   3 -16   6 951.556 103.564  19
  -3 -16  -6 887.002 103.024  18
   3 -16   7 2161.05 133.381  19
  -3 -15   9 1018.95 92.8850   7
   3 -15  -8 3104.57 184.394  11
  -3 -15   8 3363.28 189.039   7
  -3 -15   8 3527.53 199.763  29
   3 -15  -7 2923.02 198.601  11
  -3 -15   7 3013.79 201.475   7
  -3 -15   7 3185.34 212.744  29
   3 -15  -6 417.421 87.5706  11
  -3 -15   6 312.161 78.0082   7
  -3 -15   6 305.270 102.222  29
   3 -15  -6 523.964 90.9780  18
   3 -15  -5 1816.02 169.856  11
  -3 -15   5 1771.26 168.180   7
  -3 -15   5 1960.87 193.146  29
   3 -15  -5 1811.00 169.967  18
   3 -15  -4 2503.78 204.433  11
  -3 -15   4 2796.39 216.447   7
  -3 -15   4 2615.90 219.293  29
   3 -15  -4 2397.56 204.450  18
   3 -15  -3 678.861 115.441  11
   3 -15  -3 485.487 91.8871  30
  -3 -15   3 457.137 124.010  29
  -3 -15   3 459.247 107.408  21
   3 -15  -3 640.333 127.373  18
   3 -15  -2 985.738 128.162  11
   3 -15  -2 984.980 136.689  30
  -3 -15   2 679.622 126.957  21
   3 -15  -2 854.333 138.305  18
  -3 -15   2 917.837 127.950  18
   3 -15  -1 882.916 120.252  11
   3 -15  -1 633.125 117.225  30
   3 -15  -1 775.779 131.606  18
  -3 -15   1 627.095 123.753  18
  -3 -15   1 629.409 127.212  21
   3 -15   0 2024.59 195.875  30
  -3 -15   0 1883.49 192.009  21
  -3 -15   0 1948.58 196.506  18
   3 -15   0 2098.42 203.666  18
   3 -15   1 926.596 137.383  30
  -3 -15  -1 862.467 130.222  21
   3 -15   1 1182.58 153.526  18
   3 -15   1 918.359 126.465  19
  -3 -15  -1 1018.12 141.525  18
   3 -15   2 1371.60 157.029  30
   3 -15   2 1803.64 174.768  19
   3 -15   2 1670.09 180.077  18
  -3 -15  -2 1620.44 186.303  18
   3 -15   3 2408.19 206.366  30
   3 -15   3 2334.53 195.913  18
   3 -15   3 2211.09 192.763  19
  -3 -15  -3 2369.46 222.686  18
   3 -15   4 1396.44 153.242  30
  -3 -15  -4 1265.70 156.643  18
   3 -15   4 1355.61 149.002  19
   3 -15   5 8947.15 355.081  30
  -3 -15  -5 8422.87 371.816  18
   3 -15   5 8277.75 353.152  19
  -3 -15  -6 5099.60 265.694  18
   3 -15   6 4870.44 259.210  19
  -3 -15  -7 1366.65 119.756  18
   3 -15   7 1523.11 133.576  19
   3 -15   8 1838.84 127.647  19
  -3 -14  10 6851.52 247.138   7
   3 -14  -9 481.751 79.5298  11
  -3 -14   9 467.228 84.4674  29
  -3 -14   9 481.821 87.9886   7
   3 -14  -8 485.960 99.3308  11
  -3 -14   8 559.487 102.198  29
  -3 -14   8 531.386 98.2030   7
   3 -14  -7 2430.81 197.294  11
  -3 -14   7 2427.26 204.757   7
  -3 -14   7 2650.07 215.727  29
   3 -14  -6 1554.39 168.821  11
  -3 -14   6 1682.24 177.548   7
  -3 -14   6 1736.82 187.551  29
   3 -14  -6 1695.16 159.545  18
   3 -14  -5 5671.28 320.992  11
  -3 -14   5 5734.96 334.710   7
  -3 -14   5 5646.80 337.199  29
   3 -14  -5 6166.72 329.813  18
  -3 -14   5 5754.63 332.959  21
   3 -14  -4 69.6722 72.3716  11
  -3 -14   4 171.199 87.0194  29
  -3 -14   4 123.054 73.3483  21
   3 -14  -4 152.643 71.9192  18
   3 -14  -3 1611.54 180.595  11
   3 -14  -3 1776.76 185.453  30
  -3 -14   3 1409.06 181.028  21
   3 -14  -3 1293.51 165.338  18
   3 -14  -2 9220.31 414.851  11
   3 -14  -2 8144.70 397.919  30
   3 -14  -2 8082.45 408.541  18
  -3 -14   2 8464.15 427.614  21
   3 -14  -1 7011.59 370.731  30
   3 -14  -1 7450.30 395.367  18
  -3 -14   1 6676.48 375.563  21
  -3 -14   1 7836.00 404.864  18
   3 -14   0 7406.12 386.680  30
   3 -14   0 7883.10 402.767  18
  -3 -14   0 7541.68 397.384  21
  -3 -14   0 7994.71 412.634  18
   3 -14   0 8568.96 393.493  19
   3 -14   1 1499.52 173.509  30
   3 -14   1 1396.23 169.499  18
  -3 -14  -1 1326.57 181.681  18
  -3 -14  -1 1334.89 168.269  21
   3 -14   1 1522.69 170.528  19
   3 -14   2 6238.61 351.872  30
  -3 -14  -2 6305.14 373.072  18
   3 -14   2 6600.58 358.319  18
  -3 -14  -2 6552.71 353.978  21
   3 -14   2 6500.17 348.885  19
   3 -14   3 2100.93 209.330  30
  -3 -14  -3 1925.73 184.255  21
  -3 -14  -3 1969.80 207.579  18
   3 -14   3 1975.44 196.307  18
   3 -14   3 1935.52 195.513  19
   3 -14   4 12682.5 487.189  30
  -3 -14  -4 12322.7 503.619  18
   3 -14   4 12448.6 483.780  19
   3 -14   5 7557.52 355.073  30
   3 -14   5 7008.68 354.149  19
  -3 -14  -5 7004.26 366.805  18
   3 -14   6 2745.98 197.184  30
  -3 -14  -6 2276.14 197.763  18
   3 -14   6 2504.46 207.592  19
  -3 -14  -7 4716.06 258.330  18
   3 -14   7 4807.73 265.861  19
   3 -14   8 714.955 102.802  19
   3 -14   9 9412.57 287.908  19
  -3 -13  11 7330.27 256.321   7
  -3 -13  10 311.376 79.6212   7
   3 -13  -9 377.410 92.4033  11
  -3 -13   9 333.228 85.5026  29
  -3 -13   9 323.329 83.7401   7
   3 -13  -8 236.758 74.5187  11
  -3 -13   8 281.578 84.8928  29
  -3 -13   8 308.721 93.1022   7
   3 -13  -7 1651.46 178.429  11
  -3 -13   7 1731.02 194.723   7
  -3 -13   7 1894.73 196.448  29
   3 -13  -6 1446.31 173.475  11
  -3 -13   6 1173.83 168.420   7
  -3 -13   6 1665.53 186.532  29
   3 -13  -6 1473.35 171.951  18
  -3 -13   6 1350.93 168.870  21
   3 -13  -5 590.928 124.993  11
  -3 -13   5 577.716 122.654  29
  -3 -13   5 704.534 127.095  21
   3 -13  -5 601.081 120.785  18
   3 -13  -4 10017.4 453.078  11
   3 -13  -4 10613.1 445.340  30
   3 -13  -4 9905.14 451.652  18
  -3 -13   4 9687.98 455.928  21
   3 -13  -3 7596.26 393.644  11
   3 -13  -3 7525.73 385.216  30
   3 -13  -3 7403.41 397.005  18
  -3 -13   3 7469.15 406.159  21
   3 -13  -2 5406.79 330.841  11
   3 -13  -2 4899.67 311.673  30
   3 -13  -2 4730.57 321.963  18
  -3 -13   2 4729.31 322.305  21
   3 -13  -1 4802.80 301.160  11
   3 -13  -1 4305.69 294.338  30
  -3 -13   1 4060.36 297.169  21
  -3 -13   1 5014.60 321.599  18
   3 -13  -1 4711.49 323.648  18
   3 -13   0 9529.28 446.724  30
   3 -13   0 10240.3 467.440  18
  -3 -13   0 9010.50 438.722  21
  -3 -13   0 9749.04 462.153  18
   3 -13   0 10456.3 449.152  19
   3 -13   1 2148.46 217.354  30
   3 -13   1 2020.95 205.394  18
  -3 -13  -1 1866.20 198.037  21
  -3 -13  -1 2006.45 219.907  18
   3 -13   1 2196.20 207.289  19
   3 -13   2 2458.85 232.764  30
   3 -13   2 2603.76 240.448  18
  -3 -13  -2 2634.85 236.937  21
  -3 -13  -2 2450.02 233.959  18
   3 -13   2 2469.76 228.176  19
   3 -13   3 1762.69 200.025  30
   3 -13   3 1721.70 185.118  18
  -3 -13  -3 1748.90 184.279  21
  -3 -13  -3 1519.94 186.952  18
   3 -13   3 1663.78 188.224  19
   3 -13   4 3089.13 248.720  30
   3 -13   4 3254.84 245.060  18
  -3 -13  -4 2786.60 252.916  18
   3 -13   4 2920.14 243.446  19
   3 -13   5 7567.03 376.546  30
   3 -13   5 6785.38 373.012  19
  -3 -13  -5 6754.97 376.955  18
   3 -13   6 689.358 114.155  30
   3 -13   6 496.811 117.229  19
  -3 -13  -6 574.759 113.295  18
   3 -13   7 998.487 139.728  19
  -3 -13  -7 951.391 132.746  18
   3 -13   8 989.489 124.592  19
   3 -13   9 3691.06 208.399  19
   3 -13  10 223.046 62.7575  14
   3 -13  10 122.041 38.7034  19
   3 -12 -12 2639.61 144.024  23
  -3 -12  11 5285.62 254.765   7
  -3 -12  11 5119.54 214.404  22
   3 -12 -10 1463.85 145.157  11
  -3 -12  10 1458.74 158.197   7
  -3 -12  10 1637.97 141.934  22
   3 -12  -9 122.652 76.2911  11
  -3 -12   9 98.5126 75.6651   7
  -3 -12   9 69.3119 75.0793  29
  -3 -12   9 0.84666 43.1529  22
   3 -12  -8 39.8064 76.9795  11
  -3 -12   8 178.948 87.7492   7
  -3 -12   8 80.7047 82.3244  29
   3 -12  -7 1252.82 163.986  11
  -3 -12   7 1311.48 171.294   7
  -3 -12   7 1617.58 192.788  29
  -3 -12   7 1404.07 158.504  21
   3 -12  -6 303.610 103.450  11
  -3 -12   6 244.739 93.6186  29
  -3 -12   6 230.404 92.1318  21
  -3 -12   6 439.748 102.227  17
   3 -12  -6 234.143 81.5570  18
   3 -12  -5 4284.21 304.498  11
  -3 -12   5 4684.22 312.781  17
   3 -12  -5 4416.77 303.645  18
  -3 -12   5 4344.99 311.655  21
   3 -12  -4 8713.90 432.730  11
   3 -12  -4 9586.57 436.027  30
  -3 -12   4 9407.36 450.555  17
  -3 -12   4 8707.99 432.840  21
   3 -12  -4 9329.41 445.377  18
   3 -12  -3 14590.4 559.488  11
   3 -12  -3 13520.0 532.816  30
  -3 -12   3 13293.2 537.058  21
   3 -12  -3 14205.7 555.075  18
  -3 -12   3 13657.3 549.826  17
   3 -12  -2 7908.80 409.830  11
   3 -12  -2 6888.38 373.670  30
   3 -12  -2 6925.46 387.921  18
  -3 -12   2 7752.23 400.311  18
  -3 -12   2 6597.71 376.011  21
  -3 -12   2 7009.80 388.653  17
   3 -12  -1 4478.12 298.151  11
  -3 -12   1 4409.79 299.024   2
   3 -12  -1 4324.88 318.399   4
  -3 -12   1 4351.14 323.395   5
   3 -12  -1 3854.35 285.755  30
   3 -12  -1 4441.27 310.946  18
  -3 -12   1 3743.84 285.483  21
  -3 -12   1 4410.01 302.118  18
  -3 -12   1 3957.62 297.065  17
   3 -12  -1 4479.71 298.137  19
   3 -12   0 2382.35 210.180  11
  -3 -12   0 2048.86 203.412   2
   3 -12   0 1812.76 214.393   4
  -3 -12   0 2160.04 227.278   5
   3 -12   0 1835.36 196.384  30
   3 -12   0 1875.67 192.548  19
  -3 -12   0 1968.83 206.689  18
   3 -12   0 1913.43 206.672  18
  -3 -12   0 1987.96 209.650  21
   3 -12   1 11093.0 508.944   4
  -3 -12  -1 11112.5 505.791   5
   3 -12   1 10125.8 471.564  30
   3 -12   1 11017.0 484.882  18
  -3 -12  -1 10423.2 467.494  21
  -3 -12  -1 10557.3 482.294  18
   3 -12   1 10234.0 461.765  19
   3 -12   2 4192.76 305.482  30
   3 -12   2 4150.82 303.162  18
  -3 -12  -2 4207.33 287.684  21
  -3 -12  -2 3976.58 296.020  18
   3 -12   2 3993.34 287.963  19
   3 -12   3 848.527 141.212  30
   3 -12   3 862.805 142.037  19
  -3 -12  -3 769.422 126.420  21
   3 -12   3 944.525 136.711  18
  -3 -12  -3 743.982 133.074  18
   3 -12   4 5112.39 332.583  30
   3 -12   4 5547.72 331.749  18
  -3 -12  -4 4714.93 328.724  18
   3 -12   4 4953.07 328.662  19
   3 -12   5 3729.15 276.417  30
  -3 -12  -5 3381.31 274.376  18
   3 -12   5 3708.00 285.135  19
  -3 -12  -6 12896.9 522.530  18
   3 -12   6 12481.2 518.242  19
   3 -12   7 87.7793 77.6559  19
  -3 -12  -7 23.7201 63.9962  18
   3 -12   8 1467.39 168.016  19
   3 -12   9 1970.52 170.491  19
   3 -12  10 1475.16 148.714  14
   3 -12  10 1491.19 123.790  19
   3 -12  11 895.430 91.0061  14
  -3 -11  12 852.741 91.3345  22
  -3 -11  12 712.743 91.7674   7
  -3 -11  11 3862.20 245.462   7
  -3 -11  11 3933.80 226.059  22
   3 -11 -10 2640.39 203.565  11
  -3 -11  10 2566.31 202.009  22
  -3 -11  10 2454.32 218.180   7
   3 -11  -9 992.252 144.951  11
  -3 -11   9 1112.52 174.417   7
  -3 -11   9 1176.07 149.784  22
  -3 -11   9 1285.28 163.903  29
   3 -11  -8 12834.1 512.052  11
  -3 -11   8 12871.4 546.918   7
  -3 -11   8 14691.2 571.528  29
  -3 -11   8 14181.7 514.296  22
   3 -11  -7 2910.33 254.967  11
  -3 -11   7 2571.74 254.202   7
  -3 -11   7 3215.22 271.384  29
  -3 -11   7 3394.11 255.342  17
  -3 -11   7 3638.95 271.914  21
  -3 -11   6 22611.8 730.838  29
  -3 -11   6 24772.2 726.596  17
   3 -11  -6 24078.1 701.259  18
  -3 -11   6 24506.0 732.763  21
   3 -11  -5 358.369 119.850  11
  -3 -11   5 474.476 104.838  21
   3 -11  -5 431.610 106.440  18
  -3 -11   5 449.937 120.344  17
   3 -11  -4 34322.1 897.856  11
  -3 -11   4 35598.2 944.652   5
   3 -11  -4 34601.9 867.904  30
  -3 -11   4 34554.6 884.259  17
   3 -11  -4 34724.1 882.866  18
  -3 -11   4 33911.1 877.941  21
   3 -11  -3 8905.02 439.401  11
  -3 -11   3 8502.88 423.037   2
  -3 -11   3 9163.68 456.052   5
   3 -11  -3 8241.45 412.506  30
  -3 -11   3 8581.10 423.740  21
  -3 -11   3 8136.07 417.570  17
   3 -11  -3 8575.33 426.489  18
   3 -11  -2 7735.34 398.471  11
  -3 -11   2 7048.19 376.421   2
   3 -11  -2 7642.90 434.378   4
  -3 -11   2 7231.75 403.645   5
   3 -11  -2 6850.73 371.607  30
  -3 -11   2 7133.73 389.980  17
   3 -11  -2 7231.13 391.034  18
  -3 -11   2 7015.43 378.525  21
   3 -11  -1 9744.19 440.365  11
  -3 -11   1 8632.03 411.072   2
   3 -11  -1 8955.41 455.957   4
  -3 -11   1 8587.33 437.022   5
   3 -11  -1 8813.52 425.825  30
  -3 -11   1 8242.97 420.344  17
   3 -11  -1 8589.46 430.278  18
  -3 -11   1 8209.31 408.586  21
  -3 -11   1 9370.66 437.095  18
   3 -11  -1 9496.74 431.949  19
  -3 -11   0 41085.0 937.360   2
   3 -11   0 42697.9 1034.92   4
  -3 -11   0 39945.0 994.838   5
   3 -11   0 42007.9 988.443  30
  -3 -11   0 41648.2 966.322  21
   3 -11   0 44558.7 997.946  19
   3 -11   0 44032.7 1017.84  18
  -3 -11   0 44797.3 1021.40  18
  -3 -11   0 41534.3 995.925  17
  -3 -11  -1 4576.71 287.455   2
   3 -11   1 4379.49 311.931   4
  -3 -11  -1 4236.81 308.566   5
   3 -11   1 4427.10 307.031  30
   3 -11   1 5005.64 322.987  18
  -3 -11  -1 4672.73 304.417  21
  -3 -11  -1 4499.73 308.934  18
   3 -11   1 4486.00 307.352  19
   3 -11   2 6735.92 396.169   4
   3 -11   2 7656.60 380.750   5
  -3 -11  -2 6545.29 380.332   5
   3 -11   2 6542.32 378.299  30
   3 -11   2 6731.04 375.872  18
  -3 -11  -2 6547.10 374.090  18
  -3 -11  -2 6962.87 368.821  21
   3 -11   2 6231.01 363.331  19
   3 -11   3 10033.1 486.396   4
   3 -11   3 10860.1 472.337   5
  -3 -11  -3 9836.07 472.744   5
   3 -11   3 10273.2 475.890  30
   3 -11   3 10945.4 480.403  18
  -3 -11  -3 10381.7 447.143  21
  -3 -11  -3 9838.96 463.208  18
   3 -11   3 9834.25 463.246  19
   3 -11   4 6779.39 383.064  30
   3 -11   4 6896.79 375.109  18
  -3 -11  -4 6176.52 371.557  18
   3 -11   4 6151.50 374.220  19
   3 -11   5 1872.12 211.035  10
   3 -11   5 1823.62 202.707  30
  -3 -11  -5 1592.32 186.960  18
   3 -11   5 1888.08 211.126  19
   3 -11   6 9912.10 466.086  10
   3 -11   6 10263.2 442.061  30
  -3 -11  -6 8831.89 439.684  18
   3 -11   6 9045.26 451.088  19
   3 -11   7 775.807 139.774  19
  -3 -11  -7 820.950 135.575  18
   3 -11   8 604.708 118.006   7
   3 -11   8 485.108 107.804  19
   3 -11   9 1352.62 154.603   7
   3 -11   9 1345.71 157.163  19
   3 -11  10 3977.75 233.169   7
   3 -11  10 3756.41 213.573  19
   3 -11  11 95.9340 52.3593  14
  -3 -10  13 857.410 84.7472  22
  -3 -10  12 717.519 109.388   7
  -3 -10  12 745.460 102.881  22
  -3 -10  11 1151.84 153.308   7
  -3 -10  11 1124.25 134.604  22
  -3 -10  10 90.2594 63.9939   7
   3 -10 -10 322.879 92.4193  11
  -3 -10  10 214.073 71.5976  22
   3 -10  -9 18845.2 622.728  11
  -3 -10   9 19609.3 689.348   7
  -3 -10   9 19481.6 628.923  22
   3 -10  -8 7109.88 389.579  11
  -3 -10   8 6999.20 422.858   7
   3 -10  -7 1991.36 213.423  11
  -3 -10   7 1801.31 210.363  29
  -3 -10   7 1948.96 196.205  17
   3 -10  -6 11209.0 502.345  11
  -3 -10   6 11807.6 493.918  17
  -3 -10   6 12060.1 502.234  21
  -3 -10   5 5088.76 343.809   5
   3 -10  -5 4913.84 326.681  11
  -3 -10   5 5024.05 321.483  17
  -3 -10   5 5080.71 328.026  21
   3 -10  -5 5127.00 322.662  18
   3 -10  -4 16876.1 611.407  11
  -3 -10   4 15719.3 575.424   2
  -3 -10   4 17109.7 624.700   5
   3 -10  -4 17316.7 585.826  30
  -3 -10   4 16951.3 593.795  17
   3 -10  -4 17127.5 600.097  18
  -3 -10   4 16724.0 590.562  21
   3 -10  -3 37585.9 913.975  11
  -3 -10   3 33797.7 850.283   2
  -3 -10   3 36412.6 920.328   5
   3 -10  -3 36439.7 882.786  30
   3 -10  -3 36514.9 903.861  18
  -3 -10   3 37204.3 894.794  21
  -3 -10   3 35346.7 885.809  17
   3 -10  -2 38102.3 908.543  11
  -3 -10   2 34414.2 844.106   2
   3 -10  -2 36929.8 973.230   4
  -3 -10   2 34952.1 890.891   5
   3 -10  -2 35220.6 867.411  30
  -3 -10   2 35006.1 873.439  17
  -3 -10   2 35472.9 866.059  21
   3 -10  -2 35348.9 887.570  18
  -3 -10   1 27339.5 733.182   2
   3 -10  -1 28772.2 825.207   4
  -3 -10   1 27737.8 782.191   5
   3 -10  -1 27944.7 765.142  30
  -3 -10   1 27197.2 761.076  17
   3 -10  -1 29626.6 797.162  18
  -3 -10   1 27896.1 753.128  21
   3 -10   0 5481.89 343.362   4
  -3 -10   0 5237.65 309.488   2
  -3 -10   0 5539.79 337.996   5
   3 -10   0 5735.45 339.809  30
   3 -10   0 5733.97 340.131  18
  -3 -10   0 5484.71 318.148  21
  -3 -10   0 5870.75 343.875  17
   3 -10   0 6234.61 345.878  19
   3 -10   1 44518.4 1042.15   4
  -3 -10  -1 44205.1 936.778   2
  -3 -10  -1 42369.3 991.432   5
   3 -10   1 45186.6 1008.21  30
   3 -10   1 44756.5 1009.24  18
  -3 -10  -1 43731.7 961.885  21
   3 -10   1 45189.7 999.277  19
  -3 -10  -1 42901.9 1010.38  17
   3 -10   2 4676.18 319.565   4
  -3 -10  -2 5204.58 298.302   2
   3 -10   2 5694.52 316.263   5
  -3 -10  -2 5074.80 330.959   5
   3 -10   2 5382.63 334.430  30
   3 -10   2 5836.12 341.717  18
  -3 -10  -2 5218.66 310.288  21
   3 -10   2 4979.78 326.569  19
   3 -10   3 2263.97 224.149   4
   3 -10   3 2458.34 218.218   5
  -3 -10  -3 2197.90 220.557   5
   3 -10   3 2297.75 216.685  30
   3 -10   3 2418.81 225.383  18
  -3 -10  -3 2363.09 203.264  21
   3 -10   3 2253.76 224.309  19
   3 -10   4 6309.38 381.592   4
   3 -10   4 6927.12 380.859   5
  -3 -10  -4 6559.89 384.212   5
   3 -10   4 6828.70 379.457  30
   3 -10   4 7029.53 371.512  18
  -3 -10  -4 6497.98 372.186  18
   3 -10   4 6502.78 380.168  19
   3 -10   5 26051.5 803.678  10
   3 -10   5 25812.7 780.727   5
   3 -10   5 26868.5 761.871  30
  -3 -10  -5 23368.0 731.668  18
   3 -10   5 23537.0 754.456  19
   3 -10   6 4327.25 319.403  10
  -3 -10  -6 3613.03 281.606  18
   3 -10   6 3441.58 286.711  19
   3 -10   7 3485.84 265.412   7
   3 -10   7 3310.55 275.561  10
  -3 -10  -7 3391.38 273.216  18
   3 -10   7 3232.53 269.248  19
   3 -10   8 3682.71 272.768  10
   3 -10   8 3737.98 274.134   7
   3 -10   8 3337.41 266.549  19
   3 -10   9 4053.71 280.120   7
   3 -10   9 4186.53 276.513  19
   3 -10  10 1286.76 150.251   7
   3 -10  10 1202.82 136.837  19
   3 -10  11 787.710 119.814  14
   3 -10  12 1243.79 110.188  14
  -3  -9  13 102.852 49.5349   7
  -3  -9  13 72.8045 47.8213  22
  -3  -9  12 257.995 89.8640   7
  -3  -9  12 385.397 87.7256  22
  -3  -9  11 886.403 138.276   7
  -3  -9  11 903.812 133.100  22
  -3  -9  11 1012.01 126.814  20
  -3  -9  10 984.305 159.965   7
   3  -9 -10 978.104 143.439  11
  -3  -9  10 817.780 136.568  22
   3  -9  -9 2586.45 234.146  11
  -3  -9   9 2696.36 265.260   7
   3  -9  -8 2084.74 223.949  11
  -3  -9   8 1928.04 227.206   7
   3  -9  -7 2077.47 226.570  11
  -3  -9   7 1715.61 195.623  29
  -3  -9   7 2280.28 209.734  17
  -3  -9   6 11259.3 510.899   5
  -3  -9   6 11051.5 473.838  17
  -3  -9   6 11427.8 479.913  21
  -3  -9   5 15199.3 562.918   2
  -3  -9   5 16047.6 600.520   5
   3  -9  -5 15127.1 581.315  11
   3  -9  -5 16375.7 565.201  18
  -3  -9   5 16305.1 575.113  17
  -3  -9   5 16477.0 572.093  21
  -3  -9   4 21093.1 647.578   2
  -3  -9   4 21016.6 685.058   5
   3  -9  -4 22573.8 695.028  11
  -3  -9   4 23058.4 680.510  17
   3  -9  -4 22783.4 682.798  18
  -3  -9   4 23264.0 679.801  21
  -3  -9   3 25541.6 707.058   2
  -3  -9   3 26302.4 744.353   5
  -3  -9   2 185.713 91.4036   5
  -3  -9   2 167.532 71.4678   2
  -3  -9   1 13823.9 492.869   2
  -3  -9   1 13630.3 521.263   5
   3  -9   0 13092.4 516.546   4
  -3  -9   0 12752.4 463.721   2
  -3  -9   0 12035.9 491.501   5
   3  -9   1 3838.74 284.133   4
  -3  -9  -1 3713.42 246.720   2
   3  -9   1 4484.47 258.904   5
  -3  -9  -1 3879.10 281.724   5
   3  -9   2 134.804 65.2756   4
  -3  -9  -2 49.1464 45.4115   2
   3  -9   3 1394.61 167.267   4
   3  -9   3 1664.81 174.431   5
   3  -9   3 1629.28 190.529  19
   3  -9   4 8758.25 420.558   5
   3  -9   4 9324.23 432.175  30
   3  -9   4 8958.86 414.681  18
   3  -9   4 8802.67 438.231  19
   3  -9   5 35728.1 960.244  10
   3  -9   5 34491.6 899.833   5
   3  -9   5 34616.2 922.018  19
   3  -9   6 3825.45 280.514   7
   3  -9   6 3545.41 301.983  10
   3  -9   6 3447.58 278.325   5
   3  -9   6 3468.45 276.832  22
  -3  -9  -6 3197.18 263.562  18
   3  -9   6 3344.23 278.164  19
   3  -9   7 4998.09 335.530   7
   3  -9   7 4075.72 313.234  10
   3  -9   7 4124.68 309.117  22
  -3  -9  -7 4421.47 310.083  18
   3  -9   7 4005.58 306.712  19
   3  -9   8 3282.10 270.658   7
   3  -9   8 3429.69 280.659  10
   3  -9   8 3334.06 273.764  26
   3  -9   8 2990.40 265.663  22
   3  -9   8 3302.18 268.760  19
   3  -9   9 3310.43 257.686  10
   3  -9   9 3318.55 267.545   7
   3  -9   9 3133.23 249.257  26
   3  -9   9 3044.69 248.282  19
   3  -9  10 481.913 122.933   7
   3  -9  10 464.329 97.0721  26
   3  -9  10 391.424 82.0009  19
   3  -9  11 1474.80 168.609  14
   3  -9  11 1668.20 167.606   7
   3  -9  12 2164.53 166.313  14
  -3  -8  14 2873.10 156.057  22
  -3  -8  13 679.158 95.5891   7
  -3  -8  13 640.726 100.508  22
  -3  -8  12 5338.23 310.636   7
  -3  -8  12 4798.25 294.100  22
  -3  -8  12 5541.63 292.972  20
  -3  -8  11 1408.29 183.503   7
  -3  -8  11 1475.95 181.109  22
  -3  -8  11 1648.09 174.846  20
  -3  -8  10 2516.29 255.066   7
   3  -8 -10 2867.69 234.232  11
  -3  -8  10 2950.13 237.674  20
  -3  -8   9 2048.33 240.787   7
   3  -8  -9 2332.65 222.952  11
  -3  -8   9 2563.47 221.312  20
  -3  -8   8 3099.87 290.511   7
   3  -8  -8 3368.04 276.358  11
  -3  -8   7 14366.2 578.143  29
  -3  -8   7 14694.1 543.459  17
  -3  -8   6 7007.13 380.701   2
  -3  -8   6 7692.95 413.063   5
   3  -8  -6 6981.15 387.920  11
  -3  -8   6 7618.17 385.947  17
  -3  -8   5 38881.8 911.036   2
   3  -8  -5 40970.7 957.606  11
  -3  -8   4 3674.56 258.517   2
  -3  -8   4 3596.58 274.625   5
  -3  -8   3 12763.8 468.481   2
  -3  -8   3 12951.7 499.651   5
  -3  -8   2 9199.38 389.346   2
  -3  -8   2 8631.57 395.829   5
  -3  -8   1 6864.57 329.642   2
  -3  -8   1 7521.07 367.544   5
  -3  -8   0 8692.85 398.924   5
   3  -8   0 9092.35 421.590   4
  -3  -8   0 8687.30 365.327   2
   3  -8   0 9975.94 354.753   5
   3  -8   1 19214.7 612.352   4
  -3  -8  -1 18747.1 541.473   2
   3  -8   1 19938.3 543.979   5
   3  -8   2 3920.63 275.233   4
  -3  -8  -2 4529.94 252.704   2
   3  -8   2 4191.02 258.612   5
  -3  -8  -3 11908.0 412.676   2
   3  -8   3 11137.0 439.069   5
   3  -8   4 38038.0 927.346   4
   3  -8   4 42074.0 936.186   5
   3  -8   5 12059.0 537.276  10
   3  -8   5 11846.8 487.331   5
   3  -8   5 11961.9 502.773  22
   3  -8   5 12154.7 518.317  19
   3  -8   6 33895.4 944.554  10
   3  -8   6 34237.5 897.865   5
   3  -8   6 32988.5 893.120  22
   3  -8   6 34636.2 919.769  19
   3  -8   7 5399.29 349.867   7
   3  -8   7 5191.46 359.892  10
   3  -8   7 4601.50 330.322  22
   3  -8   7 4988.85 331.231  19
  -3  -8  -7 5124.10 330.968  18
   3  -8   8 1293.74 187.821  10
   3  -8   8 1406.63 191.154  26
   3  -8   8 1012.05 170.489  22
   3  -8   8 1388.03 184.858  19
   3  -8   9 2506.20 244.786  10
   3  -8   9 2587.65 245.630   7
   3  -8   9 2285.52 237.583  22
   3  -8   9 2217.82 233.902  26
   3  -8   9 2383.15 219.137  19
   3  -8  10 5404.30 323.835  10
   3  -8  10 5023.49 332.249   7
   3  -8  10 5219.89 323.806  26
   3  -8  11 1895.79 199.649   7
   3  -8  11 1747.54 191.996  14
   3  -8  11 1992.40 179.414  26
   3  -8  12 795.758 114.648  14
   3  -8  12 665.961 85.2909  26
   3  -8  13 126.589 46.4789  14
  -3  -7  14 2316.19 162.159  22
  -3  -7  13 2967.45 201.897   7
  -3  -7  13 2689.20 208.736  22
  -3  -7  13 2764.23 196.251  20
  -3  -7  12 211.523 91.1034   7
  -3  -7  12 65.0359 57.7217  22
  -3  -7  12 115.217 44.8987  20
  -3  -7  11 4418.55 324.810   7
  -3  -7  11 3859.42 296.951  22
  -3  -7  11 4545.30 297.079  20
  -3  -7  10 1323.05 193.401   7
  -3  -7  10 1725.90 187.849  20
   3  -7  -9 20124.8 654.564  11
  -3  -7   9 19600.4 731.765   7
  -3  -7   9 20762.6 697.737  27
  -3  -7   9 21342.2 666.327  20
   3  -7  -8 9013.01 435.801  11
  -3  -7   8 9073.74 447.582  27
   3  -7  -7 2867.40 240.506  11
  -3  -7   7 2953.01 245.384  27
  -3  -7   7 3679.36 265.645  17
   3  -7  -6 26152.3 743.438  11
  -3  -7   6 26204.5 728.971   2
  -3  -7   6 28635.5 782.335   5
  -3  -7   6 26323.4 743.178  27
  -3  -7   5 3036.06 232.789   2
  -3  -7   5 3062.00 244.187   5
  -3  -7   4 29635.7 728.730   2
  -3  -7   4 30248.4 768.880   5
  -3  -7   3 12045.5 436.370   2
  -3  -7   3 13302.5 482.369   5
  -3  -7   2 3990.89 243.914   2
  -3  -7   2 4558.22 277.730   5
  -3  -7   1 11195.3 433.983   5
  -3  -7   1 11018.6 396.592   2
   3  -7  -1 12374.1 358.789   5
   3  -7  -1 11458.1 469.723   4
   3  -7   0 39338.3 886.675   4
  -3  -7   0 37917.6 778.665   2
   3  -7   0 42549.7 764.382   5
   3  -7   0 44041.9 836.746   1
   3  -7   1 10467.5 367.369   1
   3  -7   1 10126.3 363.001   5
   3  -7   2 43629.0 929.335   4
   3  -7   2 45318.9 868.218   5
   3  -7   3 2165.83 200.507   4
   3  -7   3 2427.70 195.696   5
   3  -7   4 33137.2 825.248   4
   3  -7   4 36150.4 834.948   5
   3  -7   5 5591.65 325.647   5
   3  -7   6 15513.9 584.756   7
   3  -7   6 14169.1 595.484  10
   3  -7   6 14066.4 543.576   5
   3  -7   6 14527.7 582.117  22
   3  -7   6 15752.3 590.035  19
   3  -7   7 8127.06 430.276   7
   3  -7   7 7605.59 441.988  10
   3  -7   7 7326.54 402.395   5
   3  -7   7 7578.51 429.478  22
   3  -7   7 8775.70 440.071  19
   3  -7   8 3179.19 275.482   7
   3  -7   8 2904.39 272.110  10
   3  -7   8 2875.81 275.202  26
   3  -7   8 2686.93 265.868  22
   3  -7   8 3146.80 262.621  19
   3  -7   9 13842.4 585.350  10
   3  -7   9 14432.0 597.761   7
   3  -7   9 13585.2 593.982  22
   3  -7   9 14897.1 616.375  26
   3  -7   9 15830.4 565.113  19
   3  -7  10 7188.16 413.828   7
   3  -7  10 6966.57 395.652  10
   3  -7  10 6413.89 395.765  22
   3  -7  10 7111.18 407.048  26
   3  -7  11 4418.79 305.748  14
   3  -7  11 5352.10 339.698   7
   3  -7  11 5056.87 315.808  26
   3  -7  12 690.543 112.356  14
   3  -7  12 805.015 115.939  26
   3  -7  13 3280.32 196.307  14
  -3  -6  14 1372.03 135.125  22
  -3  -6  13 80.2734 54.3092   7
  -3  -6  13 114.305 70.2015  22
  -3  -6  13 96.3376 54.6202  20
  -3  -6  12 5011.35 330.765  22
  -3  -6  12 4829.21 302.087  20
  -3  -6  11 4300.50 322.308   7
  -3  -6  11 4599.91 315.320  27
  -3  -6  11 4138.36 289.736  20
  -3  -6  10 2178.08 249.807   7
  -3  -6  10 2378.29 239.988  27
  -3  -6  10 2082.38 210.406  20
  -3  -6   9 16590.0 667.773   7
  -3  -6   9 17753.1 645.038  27
   3  -6  -8 3521.76 260.966  11
  -3  -6   8 2714.38 247.199  27
  -3  -6   8 2862.34 235.283  17
   3  -6  -7 4337.43 291.856  11
  -3  -6   7 4169.26 292.381   2
  -3  -6   7 4101.74 287.996  27
  -3  -6   7 4129.07 274.618  17
  -3  -6   6 7823.17 375.941   2
  -3  -6   6 8303.27 393.250   5
  -3  -6   5 27350.0 700.605   2
  -3  -6   5 30692.2 761.991   5
  -3  -6   4 687.212 117.714   5
  -3  -6   4 668.105 103.294   2
  -3  -6   3 62806.0 1056.32   2
  -3  -6   3 61806.4 1091.12   5
  -3  -6   2 29295.4 663.690   2
  -3  -6   2 31017.4 720.156   5
   3  -6  -1 40341.4 679.703   5
   3  -6   0 8433.72 366.418   4
   3  -6   0 8782.89 308.012   5
   3  -6   0 9173.29 360.073   1
   3  -6   1 160502. 1899.34   5
   3  -6   1 169769. 1977.77   1
   3  -6   2 58686.0 949.960   1
   3  -6   2 55507.7 950.664   5
   3  -6   3 47454.8 961.488   4
   3  -6   3 50313.1 938.701   5
   3  -6   4 1449.26 158.579   5
   3  -6   5 8644.15 394.714   5
   3  -6   6 41707.1 976.396   7
   3  -6   6 39048.9 1003.58  10
   3  -6   6 39531.3 989.300  22
   3  -6   7 12662.1 568.380  10
   3  -6   7 13574.1 559.927   7
   3  -6   7 12388.5 509.544   5
   3  -6   7 12467.3 560.627  22
   3  -6   7 14400.2 555.217  19
   3  -6   8 26170.0 814.619   7
   3  -6   8 25216.2 828.291  10
   3  -6   8 25294.4 828.797  22
   3  -6   8 29375.6 831.927  16
   3  -6   8 29680.6 804.694  19
   3  -6   9 7203.93 431.554  10
   3  -6   9 7184.66 424.109   7
   3  -6   9 7231.31 436.867  22
   3  -6   9 7282.22 447.738  26
   3  -6   9 8241.91 431.508  16
   3  -6  10 2252.55 239.098   7
   3  -6  10 1859.10 212.925  10
   3  -6  10 1904.16 225.547  14
   3  -6  10 2022.81 235.325  22
   3  -6  10 2031.54 228.326  26
   3  -6  10 2183.51 217.470  16
   3  -6  11 2688.11 246.236  14
   3  -6  11 2874.03 262.457   7
   3  -6  11 2745.86 248.437  26
   3  -6  12 2234.02 203.793  14
   3  -6  12 2403.25 211.555  26
   3  -6  13 319.544 79.1267  14
   3  -6  13 263.778 58.2005  26
  -3  -5  14 1515.45 150.142  22
  -3  -5  14 1406.86 139.552  20
  -3  -5  13 328.210 93.3198  22
  -3  -5  13 399.987 95.9872  20
  -3  -5  12 321.057 96.3629   7
  -3  -5  12 267.161 94.6543  27
  -3  -5  12 175.709 93.7307  22
  -3  -5  12 246.527 87.8945  20
  -3  -5  11 6503.72 386.426  13
  -3  -5  11 5978.19 378.447   7
  -3  -5  11 5700.90 356.472  27
  -3  -5  11 5269.12 333.861  20
  -3  -5  10 5048.21 341.662  13
  -3  -5  10 4531.76 337.907   7
  -3  -5  10 4407.98 319.934  27
  -3  -5   9 9897.43 506.293   7
  -3  -5   9 9489.00 468.234  27
  -3  -5   8 14257.0 567.251  27
  -3  -5   8 16080.3 543.555  17
  -3  -5   7 31419.8 786.968   2
  -3  -5   6 4989.64 288.846   2
  -3  -5   6 5808.37 305.661   5
  -3  -5   5 1096.10 136.415   2
  -3  -5   5 1294.11 149.209   5
  -3  -5   4 104270. 1477.10   2
  -3  -5   4 110387. 1543.70   5
  -3  -5   3 7939.38 318.675   2
  -3  -5   3 9103.84 359.029   5
   3  -5   0 14503.6 457.365   1
   3  -5   0 13778.0 448.836   4
   3  -5   0 15007.7 387.878   5
   3  -5   1 80077.5 1226.17   4
   3  -5   1 82432.6 1142.61   5
   3  -5   1 82773.5 1230.28   1
   3  -5   2 837.647 107.005   5
   3  -5   2 977.517 117.828   1
   3  -5   2 767.875 109.285   4
   3  -5   3 47901.2 882.670   5
   3  -5   3 50329.6 876.986   1
   3  -5   4 10292.9 377.522   1
   3  -5   4 9283.19 371.625   5
   3  -5   5 27299.9 653.254   1
   3  -5   5 23926.7 652.132   5
   3  -5   6 943.823 128.928   5
   3  -5   7 40789.5 1006.92   7
   3  -5   7 40466.6 1043.19  10
   3  -5   7 38969.0 1024.63  22
   3  -5   8 5992.92 379.700   7
   3  -5   8 5881.35 394.089  10
   3  -5   8 5973.45 399.613  22
   3  -5   8 6313.14 384.033  16
   3  -5   9 13422.4 591.932  10
   3  -5   9 14797.4 555.677  13
   3  -5   9 14017.9 592.089   7
   3  -5   9 13085.1 602.427  22
   3  -5   9 12946.2 608.112  26
   3  -5   9 14665.8 603.549  16
   3  -5  10 1759.32 190.660   9
   3  -5  10 1397.15 187.957  10
   3  -5  10 1556.70 211.737  14
   3  -5  10 1480.09 196.676   7
   3  -5  10 1665.08 219.760  22
   3  -5  10 1430.82 209.171  26
   3  -5  10 1614.11 198.943  16
   3  -5  11 4788.70 294.380   9
   3  -5  11 4259.23 310.661  14
   3  -5  11 4549.77 333.203   7
   3  -5  11 4435.19 333.228  22
   3  -5  11 4023.80 316.706  26
   3  -5  12 1007.52 150.658  14
   3  -5  12 1122.78 132.681   9
   3  -5  12 1141.66 163.522  26
   3  -5  13 699.120 114.368  14
   3  -5  13 660.671 107.057  26
  -3  -4  14 601.932 98.6455  22
  -3  -4  14 602.486 102.216  20
  -3  -4  13 212.656 74.5739  27
  -3  -4  13 103.016 76.4243  22
  -3  -4  13 240.948 81.1347  20
  -3  -4  12 4500.67 310.578  13
  -3  -4  12 3905.03 288.630  27
  -3  -4  12 3769.57 303.317  22
  -3  -4  12 3372.86 268.070  20
  -3  -4  11 5684.43 363.872   7
  -3  -4  11 5903.10 368.202  13
  -3  -4  11 5468.68 348.605  25
  -3  -4  11 5013.39 342.691  27
  -3  -4  10 19172.5 662.969  13
  -3  -4  10 18687.5 645.371  25
  -3  -4  10 17354.8 664.153   7
  -3  -4   9 5728.24 340.387  25
  -3  -4   9 4861.16 328.964  27
  -3  -4   9 5136.79 360.543   7
  -3  -4   8 9165.02 438.237  27
  -3  -4   8 7934.17 413.385   3
  -3  -4   7 28363.2 711.857   2
  -3  -4   7 26222.9 726.606   3
  -3  -4   6 291.464 87.5404   2
  -3  -4   6 348.069 87.1187   3
  -3  -4   5 926.785 116.199   5
  -3  -4   5 937.224 124.667   2
  -3  -4   5 849.903 118.469   3
  -3  -4   4 3702.83 218.859   3
  -3  -4   4 3692.27 214.525   2
  -3  -4   4 4013.58 230.706   5
  -3  -4   3 51131.4 903.873   5
   3  -4   0 20168.5 513.047   4
   3  -4   0 20565.3 548.610   1
   3  -4   1 99592.0 1341.59   4
   3  -4   1 102070. 1289.49   5
   3  -4   1 99080.2 1392.34   1
   3  -4   2 30707.0 638.404   4
   3  -4   2 30353.1 620.400   5
   3  -4   2 29969.0 661.276   1
   3  -4   3 20145.8 515.427   4
   3  -4   3 20626.1 521.734   5
   3  -4   3 20439.8 531.584   1
   3  -4   4 18756.6 533.050   1
   3  -4   4 17676.7 508.416   5
   3  -4   5 6183.75 308.620   1
   3  -4   5 5456.62 289.768   5
   3  -4   6 10065.2 421.924   1
   3  -4   7 19460.3 665.300   7
   3  -4   7 19429.5 688.740  10
   3  -4   7 19811.8 697.580  22
   3  -4   8 20128.1 698.165   7
   3  -4   8 21961.3 675.160   9
   3  -4   8 19327.8 707.463  10
   3  -4   8 19134.1 718.997  22
   3  -4   8 20946.9 728.509  16
   3  -4   9 20577.1 738.227  10
   3  -4   9 21840.3 692.072   9
   3  -4   9 22114.6 674.708  13
   3  -4   9 20737.5 734.020   7
   3  -4   9 20126.7 747.123  22
   3  -4   9 19425.3 751.783  26
   3  -4   9 20614.0 739.218  16
   3  -4  10 9178.47 443.697   9
   3  -4  10 8632.22 459.566  14
   3  -4  10 8534.64 477.618  10
   3  -4  10 9718.03 444.048  13
   3  -4  10 8949.13 482.105   7
   3  -4  10 9662.19 426.908   6
   3  -4  10 9027.61 505.452  26
   3  -4  10 8712.60 488.750  22
   3  -4  10 8555.56 465.861  16
   3  -4  11 14641.6 549.579   9
   3  -4  11 13944.6 566.625  14
   3  -4  11 15004.8 604.498   7
   3  -4  11 15198.8 548.627  13
   3  -4  11 15214.8 525.807   6
   3  -4  11 13999.5 595.178  22
   3  -4  11 13708.5 604.167  26
   3  -4  11 13528.3 573.482  16
   3  -4  12 10993.7 478.775  14
   3  -4  12 11577.0 450.209   9
   3  -4  12 11158.1 504.317  26
   3  -4  12 11899.5 429.992   6
   3  -4  13 3712.73 219.215   9
   3  -4  13 3658.34 250.347  26
  -3  -3  15 1364.01 126.450  20
  -3  -3  14 1382.29 143.687  22
  -3  -3  14 1331.64 139.833  27
  -3  -3  14 1415.29 156.745  20
  -3  -3  13 1285.34 161.638  13
  -3  -3  13 1064.30 150.892  27
  -3  -3  13 984.221 150.559  22
  -3  -3  13 1088.48 151.401  20
  -3  -3  12 839.948 143.803  13
  -3  -3  12 780.494 127.539  25
  -3  -3  12 589.065 126.194  27
  -3  -3  12 424.671 100.995  22
  -3  -3  12 635.735 116.212  20
  -3  -3  11 6545.89 384.263  13
  -3  -3  11 6260.45 371.837  25
  -3  -3  11 5415.13 354.792  27
  -3  -3  10 28613.8 805.156  25
  -3  -3  10 26439.9 810.955  27
  -3  -3   9 7079.34 374.100  25
  -3  -3   9 6082.86 368.028  27
  -3  -3   9 7070.41 402.948   7
  -3  -3   9 6224.60 377.570   3
  -3  -3   8 17640.2 614.921  27
  -3  -3   8 18353.9 617.052   3
  -3  -3   7 48456.8 1002.40   3
  -3  -3   6 30703.4 701.436   2
  -3  -3   6 28129.4 689.186   3
  -3  -3   5 4289.67 231.526   2
  -3  -3   5 4393.53 230.309   5
  -3  -3   4 12869.0 397.325   3
  -3  -3   4 14039.2 414.362   5
  -3  -3   3 106373. 1352.64   3
   3  -3   0 79692.1 1210.50   1
   3  -3   0 80925.3 1091.64   4
   3  -3   1 3373.12 180.253   4
   3  -3   1 3262.93 207.306   1
   3  -3   2 21500.4 487.970   4
   3  -3   2 21815.0 552.529   1
   3  -3   3 7732.29 300.745   5
   3  -3   3 7805.54 323.550   1
   3  -3   4 29810.1 700.022   1
   3  -3   5 15514.8 509.330   1
   3  -3   6 11037.6 446.188   1
   3  -3   7 24351.2 739.013   7
   3  -3   7 23797.8 749.368  10
   3  -3   7 24360.6 719.909   1
   3  -3   7 23076.4 755.563  22
   3  -3   8 3786.76 299.898  10
   3  -3   8 3666.63 297.949   7
   3  -3   8 3467.43 305.153  22
   3  -3   8 4074.20 319.837  16
   3  -3   9 6767.26 385.456   9
   3  -3   9 6750.20 418.849  10
   3  -3   9 6528.74 392.354  14
   3  -3   9 6749.47 408.792   7
   3  -3   9 7574.71 371.012   6
   3  -3   9 6593.59 428.200  22
   3  -3   9 6353.36 431.242  26
   3  -3   9 6789.77 424.789  16
   3  -3  10 20046.8 681.285   9
   3  -3  10 19716.0 690.176  14
   3  -3  10 20795.5 739.520   7
   3  -3  10 21437.3 664.775  13
   3  -3  10 20057.3 734.979  10
   3  -3  10 21626.8 650.512   6
   3  -3  10 20482.2 747.187  22
   3  -3  10 19546.0 756.842  26
   3  -3  10 19195.1 733.986  16
   3  -3  11 1118.27 150.768   9
   3  -3  11 958.261 164.283  14
   3  -3  11 1385.57 168.571  13
   3  -3  11 1086.08 174.024   7
   3  -3  11 1088.14 153.388   6
   3  -3  11 1108.70 185.846  26
   3  -3  11 950.482 172.736  16
   3  -3  11 1235.22 181.173  22
   3  -3  12 135.466 68.3381   9
   3  -3  12 35.9748 69.6121  14
   3  -3  12-107.784 70.3897  13
   3  -3  12-9.35956 76.8794  26
   3  -3  12-6.07938 47.2765   6
   3  -3  13 2890.94 208.808   9
   3  -3  13 2945.25 193.688   6
   3  -3  13 3125.41 242.421  26
  -3  -2  15 2239.69 162.730  20
  -3  -2  14 37.3271 58.0992  27
  -3  -2  14-45.7316 55.0483  20
  -3  -2  13 560.391 109.020  13
  -3  -2  13 418.257 103.938  27
  -3  -2  13 535.261 121.817  22
  -3  -2  13 384.691 100.761  20
  -3  -2  12 10375.3 471.114  13
  -3  -2  12 9107.78 443.665  25
  -3  -2  12 8754.57 441.415  27
  -3  -2  12 9113.36 475.403  22
  -3  -2  11 5542.86 347.817  13
  -3  -2  11 4819.02 327.473  25
  -3  -2  11 4826.58 339.280  27
  -3  -2  10 23768.1 773.499   6
  -3  -2  10 22629.6 709.334  25
  -3  -2   9 10248.3 480.504   3
  -3  -2   9 10720.3 493.553   6
  -3  -2   9 11324.0 471.833  25
  -3  -2   8 122661. 1844.64   3
  -3  -2   7 7739.50 366.965   3
  -3  -2   6 94280.7 1307.57   2
  -3  -2   6 83455.9 1328.47   3
  -3  -2   5 83584.8 1249.69   3
  -3  -2   5 88904.0 1224.75   2
  -3  -2   4 66725.9 1022.94   3
  -3  -2   4 72483.2 1018.17   5
  -3  -2   3 112214. 1374.23   3
  -3  -2   2 90343.9 1123.41   3
   3  -2  -1 28330.2 544.513   4
   3  -2   0 64786.2 868.881   4
   3  -2   0 61785.9 1025.82   1
   3  -2   1 36616.7 600.415   4
   3  -2   1 36133.7 726.154   1
   3  -2   2 285946. 2781.38   4
   3  -2   2 273517. 2981.40   1
   3  -2   3 33698.8 713.231   1
   3  -2   4 6139.68 303.849   1
   3  -2   5 12234.5 451.793   1
   3  -2   6 838.553 131.143   1
   3  -2   7 759.285 118.550   1
   3  -2   8 19260.9 647.508  14
   3  -2   8 19620.4 686.503  10
   3  -2   8 19739.5 686.299   7
   3  -2   8 21673.4 732.734   1
   3  -2   8 20105.8 717.372  22
   3  -2   8 18893.9 712.861  16
   3  -2   9 2567.55 254.808  10
   3  -2   9 2714.09 245.428  14
   3  -2   9 3456.03 286.727   7
   3  -2   9 3481.79 252.109   6
   3  -2   9 2885.66 273.025  22
   3  -2   9 2777.91 283.965  26
   3  -2   9 2793.06 274.554  16
   3  -2  10 9113.66 460.885   9
   3  -2  10 9707.14 500.100  10
   3  -2  10 9913.74 498.202   7
   3  -2  10 8471.90 442.162  14
   3  -2  10 10480.4 451.092  13
   3  -2  10 9430.46 425.946   6
   3  -2  10 9852.56 506.033  22
   3  -2  10 9339.19 518.221  26
   3  -2  10 9192.52 511.619  16
   3  -2  11 2463.29 240.300   9
   3  -2  11 2355.29 237.748  14
   3  -2  11 2475.23 214.212  13
   3  -2  11 2851.76 233.897   6
   3  -2  11 2367.65 260.973  26
   3  -2  11 2413.41 258.885  16
   3  -2  12 2855.99 252.451  14
   3  -2  12 2812.62 235.536   9
   3  -2  12 3343.25 240.145  13
   3  -2  12 2772.22 265.791  26
   3  -2  12 3076.66 228.712   6
   3  -2  13 1681.11 171.866   9
   3  -2  13 1709.92 189.058  26
   3  -2  13 1671.52 150.731   6
   3  -2  14 938.380 102.308   9
  -3  -1  15 3510.74 208.638  20
  -3  -1  14 1412.43 145.150  13
  -3  -1  14 1521.55 148.214  22
  -3  -1  14 1426.82 156.177  27
  -3  -1  14 1294.42 157.679  20
  -3  -1  13 6075.28 333.154  13
  -3  -1  13 5295.42 323.356  25
  -3  -1  13 5787.10 342.518  22
  -3  -1  13 5600.52 332.844  27
  -3  -1  13 4972.33 329.669  20
  -3  -1  12 807.095 141.328  13
  -3  -1  12 595.913 120.901  25
  -3  -1  12 557.036 135.324  27
  -3  -1  12 709.035 143.207  22
  -3  -1  11 6121.16 357.909  13
  -3  -1  11 5203.69 335.298  25
  -3  -1  11 5391.82 362.869   6
  -3  -1  10 34846.0 898.486  25
  -3  -1  10 38287.9 979.828   6
  -3  -1   9 21671.5 717.113   8
  -3  -1   9 22774.9 718.607   3
  -3  -1   9 24017.3 700.289  25
  -3  -1   8 85695.5 1450.20   3
  -3  -1   7 8784.86 392.615   3
  -3  -1   6 9014.00 326.480   2
  -3  -1   6 8164.68 350.268   3
  -3  -1   5 25909.5 600.366   3
  -3  -1   4 11136.9 352.701   3
  -3  -1   4 13027.5 336.245   5
  -3  -1   3 173201. 1885.97   3
  -3  -1   2 26086.2 481.832   3
   3  -1  -1 90838.7 1043.12   4
  -3  -1   1 87014.5 1030.25   3
   3  -1   0 23607.8 403.661   4
   3  -1   0 22712.2 550.427   1
   3  -1   1 65454.9 815.742   4
   3  -1   1 64862.1 1039.28   1
   3  -1   2 36839.8 739.011   1
   3  -1   3 149624. 1863.05   1
   3  -1   4 115419. 1616.49   1
   3  -1   5 16401.5 533.370   1
   3  -1   6 15470.4 551.571   1
   3  -1   7 6191.14 366.033   1
   3  -1   8 2475.99 237.180  10
   3  -1   8 2669.53 227.296  14
   3  -1   8 2464.88 241.022   7
   3  -1   8 2760.91 217.271   6
   3  -1   8 2332.72 245.582   1
   3  -1   8 2304.47 245.850  26
   3  -1   8 2690.55 254.966  22
   3  -1   8 2572.28 261.759  16
   3  -1   9 15367.8 613.521  10
   3  -1   9 15326.7 618.345   7
   3  -1   9 14537.1 569.762  14
   3  -1   9 16150.6 560.543   6
   3  -1   9 16372.9 664.072   1
   3  -1   9 16071.9 639.002  22
   3  -1   9 15345.7 655.012  26
   3  -1   9 13893.0 633.267  16
   3  -1  10 12598.7 568.539  10
   3  -1  10 11841.6 535.410   9
   3  -1  10 11914.8 524.136  14
   3  -1  10 12127.0 550.923   7
   3  -1  10 14187.0 519.349  13
   3  -1  10 13230.0 513.676   6
   3  -1  10 13032.2 575.713  22
   3  -1  10 12948.2 604.514  26
   3  -1  10 12116.6 602.270  16
   3  -1  11 2993.38 267.260   9
   3  -1  11 3073.76 264.774  14
   3  -1  11 3440.23 255.172  13
   3  -1  11 3277.10 247.776   6
   3  -1  11 2609.62 272.531  26
   3  -1  11 3002.65 292.211  16
   3  -1  12 8835.36 433.392   9
   3  -1  12 9191.37 402.932   6
   3  -1  12 8803.96 469.966  26
   3  -1  12 8631.42 467.781  16
   3  -1  13 4435.98 280.823   9
   3  -1  13 5029.61 318.212  26
   3  -1  13 4658.23 261.286   6
   3  -1  14 105.082 39.3695   6
   3  -1  14 181.134 64.0871   9
  -3   0  15 366.149 70.3948  27
  -3   0  15 370.250 72.8002  20
  -3   0  14 121.734 46.1571  13
  -3   0  14 170.395 74.9793  25
  -3   0  14 177.527 70.3911  27
  -3   0  14 229.967 83.2044  20
  -3   0  13 3335.78 244.809  13
  -3   0  13 3867.88 273.253  22
  -3   0  13 3028.79 247.173  25
  -3   0  13 3186.22 253.055  27
  -3   0  13 2944.38 251.548  20
  -3   0  12 2560.99 221.611  13
  -3   0  12 2544.13 238.534   6
  -3   0  12 2286.31 224.557  25
  -3   0  12 2514.27 242.516  22
  -3   0  11 11784.4 547.130   8
  -3   0  11 11685.6 512.024  25
  -3   0  10 203.228 91.2887   8
  -3   0  10 108.945 48.9047  25
  -3   0   9 66112.5 1298.16   3
  -3   0   9 61507.0 1278.44   8
  -3   0   8 3537.06 263.407   3
  -3   0   7 674.948 117.760   3
  -3   0   6 650.382 104.543   3
  -3   0   5 8563.54 331.217   3
  -3   0   4 56024.0 884.843   3
  -3   0   3 51764.6 785.936   3
  -3   0   2 12168.2 305.857   3
   3   0  -1 14766.3 258.668   4
  -3   0   1 14456.1 305.742   3
   3   0   0 661.989 93.6641   1
  -3   0   0 793.635 59.5300   3
   3   0   1 20236.3 509.597   1
   3   0   2 26617.2 600.657   1
   3   0   3 54513.0 945.525   1
   3   0   4 121015. 1672.54   1
   3   0   5 77671.7 1299.23   1
   3   0   6 16419.4 568.324   1
   3   0   7 2331.08 227.358   1
   3   0   8 440.637 106.307  14
   3   0   8 315.966 86.9358  10
   3   0   8 540.942 119.510   7
   3   0   8 409.491 113.399   1
   3   0   8 418.979 91.0152   6
   3   0   8 412.652 101.180  26
   3   0   8 347.134 98.5134  22
   3   0   8 345.215 120.354  16
   3   0   9 6827.10 400.533  10
   3   0   9 7059.81 407.941   7
   3   0   9 6362.42 366.021  14
   3   0   9 6956.39 367.676   6
   3   0   9 7039.28 439.556   1
   3   0   9 7286.68 420.720  22
   3   0   9 6845.21 422.719  26
   3   0   9 6353.94 429.435  16
   3   0  10 12.2619 61.9954  14
   3   0  10-113.999 90.7309  13
   3   0  10 17.7248 49.0853   6
   3   0  10 72.8490 70.3273  26
   3   0  10 135.650 86.6991  16
   3   0  11 751.027 149.150   9
   3   0  11 1051.44 155.386  14
   3   0  11 1155.61 153.455  13
   3   0  11 1081.35 148.963   6
   3   0  11 1038.59 175.698  26
   3   0  11 849.495 159.148  16
   3   0  12 365.417 117.193   9
   3   0  12 366.985 87.5819  13
   3   0  12 282.428 84.4071   6
   3   0  12 337.874 98.9638  26
   3   0  12 422.154 129.086  16
   3   0  13 3754.71 266.034   9
   3   0  13 3689.24 280.261  26
   3   0  13 3723.16 239.095   6
   3   0  14 2061.39 145.127   6
   3   0  14 2125.10 171.047   9
  -3   1  15 3568.64 190.851  27
  -3   1  15 3563.19 205.257  20
  -3   1  14 1553.47 146.308  13
  -3   1  14 1332.77 151.137  25
  -3   1  14 1450.55 158.178  27
  -3   1  14 1483.77 170.981  20
  -3   1  13 5737.20 317.713  13
  -3   1  13 5079.50 321.355  25
  -3   1  13 4999.85 313.706  27
  -3   1  12 697.604 118.473  25
  -3   1  12 878.696 142.145  22
  -3   1  11 5298.77 360.679   8
  -3   1  11 5295.86 342.612  25
  -3   1  10 31742.8 898.057   8
  -3   1  10 31109.8 848.569  25
  -3   1   9 19454.1 667.729   8
  -3   1   9 20255.8 673.575   3
  -3   1   9 20476.7 661.770  24
  -3   1   8 87497.1 1478.94   3
  -3   1   7 9931.41 416.151   3
  -3   1   6 8612.51 355.715   3
  -3   1   5 25679.8 596.709   3
  -3   1   4 9380.61 320.210   3
  -3   1   3 161392. 1783.03   3
  -3   1   2 24923.2 461.476   3
   3   1  -1 79000.4 1163.86   1
  -3   1   1 84600.1 962.498   3
   3   1   0 24676.0 559.702   1
  -3   1   0 26857.1 386.649   3
   3   1   1 65835.8 1011.30   1
   3   1   2 36148.6 707.330   1
   3   1   3 175376. 2083.30   1
   3   1   4 119499. 1649.83   1
   3   1   5 14662.8 511.742   1
   3   1   6 17377.4 591.129   1
   3   1   7 6197.91 375.352   1
   3   1   8 2110.55 208.417  10
   3   1   8 2150.38 203.145  14
   3   1   8 2130.53 240.238   1
   3   1   8 2172.84 214.123  22
   3   1   8 2352.34 235.904  26
   3   1   8 2336.03 251.038  16
   3   1   9 14657.8 584.278  10
   3   1   9 14757.4 561.711  14
   3   1   9 15266.8 559.291   6
   3   1   9 16001.9 678.937   1
   3   1   9 14000.5 647.636  16
   3   1  10 12411.5 520.491  14
   3   1  10 12413.7 509.257   6
   3   1  10 12776.5 577.282  26
   3   1  10 11964.9 599.235  16
   3   1  11 4081.44 267.811  13
   3   1  11 3559.57 295.256   9
   3   1  11 3841.95 281.808   6
   3   1  11 3663.72 304.740  26
   3   1  11 3823.31 333.277  16
   3   1  12 8299.21 438.099   9
   3   1  12 8873.36 407.338   6
   3   1  12 9612.83 473.184  26
   3   1  12 8874.35 480.486  16
   3   1  13 4572.52 296.030   9
   3   1  13 5341.35 321.749  26
   3   1  13 4873.69 273.269   6
   3   1  14 221.478 58.3071   6
   3   1  14 214.405 61.2718   9
  -3   2  15 2143.66 149.482  27
  -3   2  15 2302.71 152.914  20
  -3   2  14 116.507 63.3740  13
  -3   2  14 53.1549 47.9856  25
  -3   2  14 86.1150 53.9101  27
  -3   2  14 71.7216 63.6706  20
  -3   2  13 573.980 102.477  13
  -3   2  13 581.193 118.771  25
  -3   2  12 8538.66 452.423   8
  -3   2  12 8519.58 436.482  25
  -3   2  11 4164.32 318.884   8
  -3   2  11 4491.76 318.760  25
  -3   2  10 20417.3 712.196   8
  -3   2  10 20520.7 694.449  24
  -3   2   9 9865.10 468.977   8
  -3   2   9 9320.14 445.402  24
  -3   2   9 9876.72 472.521   3
  -3   2   8 117059. 1796.07   3
  -3   2   8 121248. 1828.70   8
  -3   2   7 7005.18 348.125   3
  -3   2   6 87203.2 1347.13   3
  -3   2   5 82824.1 1226.83   3
  -3   2   4 76555.6 1103.08   3
  -3   2   3 114462. 1381.33   3
  -3   2   2 96312.3 1153.99   3
  -3   2   1 29092.0 467.051   3
   3   2  -1 26502.4 575.644   1
  -3   2   0 65563.5 739.207   3
   3   2   0 62014.0 971.566   1
   3   2   1 35590.1 680.369   1
   3   2   2 270378. 2855.64   1
   3   2   3 36320.5 740.114   1
   3   2   4 6294.62 310.634   1
   3   2   5 10980.9 436.037   1
   3   2   6 1017.21 141.907   1
   3   2   7 775.219 139.259   1
   3   2   8 21258.7 662.647  14
   3   2   8 21741.9 684.831  10
   3   2   8 21226.3 766.250   1
   3   2   8 21685.7 716.180  26
   3   2   8 20797.3 764.916  16
   3   2   9 3139.04 257.215  14
   3   2   9 3384.92 312.270   1
   3   2   9 3083.11 268.390  26
   3   2   9 3485.34 317.082  16
   3   2  10 7978.91 418.707   6
   3   2  10 8426.95 456.998  26
   3   2  10 8066.20 492.881  16
   3   2  11 2655.70 236.592   6
   3   2  11 2827.85 266.930  26
   3   2  11 3095.62 299.240  16
   3   2  12 3006.19 266.839   9
   3   2  12 4040.47 250.762  13
   3   2  12 3649.95 262.822   6
   3   2  12 3449.20 281.159  26
   3   2  12 3528.45 300.579  16
   3   2  13 1182.79 159.213   9
   3   2  13 1206.63 155.751  26
   3   2  13 1133.28 135.910   6
   3   2  14 1238.65 134.737   9
   3   2  14 1174.71 113.609   6
  -3   3  15 1480.18 121.091  27
  -3   3  14 1696.43 147.070  13
  -3   3  14 1434.22 157.284  25
  -3   3  14 1492.48 154.044  27
  -3   3  14 1549.32 153.241  20
  -3   3  13 892.329 134.204  25
  -3   3  12 830.989 144.742   8
  -3   3  12 736.357 140.347  25
  -3   3  11 4973.15 347.669   8
  -3   3  10 26701.0 813.358   8
  -3   3  10 25113.7 785.871  24
  -3   3   9 7178.96 400.274   8
  -3   3   9 7328.10 398.671  24
  -3   3   9 7947.16 422.615   3
  -3   3   8 18368.7 620.703   8
  -3   3   8 18283.0 619.689   3
  -3   3   8 17480.8 593.485  24
  -3   3   7 47219.9 993.243   3
  -3   3   6 30758.4 729.753   3
  -3   3   5 3583.38 220.274   3
  -3   3   4 13394.6 402.284   3
  -3   3   3 99160.1 1270.49   3
  -3   3   2 113232. 1319.92   3
   3   3  -2 108613. 1394.03   1
  -3   3   1 113057. 1249.01   3
   3   3  -1 108343. 1380.88   1
   3   3   0 83430.5 1162.42   1
  -3   3   0 88838.3 964.593   3
   3   3   1 3735.13 202.922   1
   3   3   2 16869.4 452.869   1
   3   3   3 4995.51 258.600   1
   3   3   4 29062.2 694.367   1
   3   3   5 14756.2 503.819   1
   3   3   6 10094.2 452.956   1
   3   3   7 19526.9 675.600   1
   3   3   8 4622.60 321.556  15
   3   3   8 3941.25 321.708   1
   3   3   8 4201.26 301.701  26
   3   3   8 3629.92 314.440  16
   3   3   9 8134.98 431.264  26
   3   3   9 7643.26 466.525  16
   3   3  10 19162.3 659.216   6
   3   3  10 20368.1 702.518  26
   3   3  11 743.145 138.324   6
   3   3  11 820.819 145.741  26
   3   3  11 945.536 173.946  16
   3   3  12 61.6731 54.6264  26
   3   3  12 30.6134 51.6153   6
   3   3  13 2559.77 197.268   6
   3   3  13 2602.29 228.866   9
   3   3  14 1087.01 108.591   6
   3   3  14 874.702 112.700   9
  -3   4  14 475.231 83.0142  13
  -3   4  14 425.269 87.4842  25
  -3   4  14 502.368 96.0598  27
  -3   4  14 502.948 91.4343  20
  -3   4  13 153.867 70.6014   8
  -3   4  13 209.187 78.6286  25
  -3   4  12 4050.16 305.393   8
  -3   4  12 3772.07 293.286  25
  -3   4  11 4062.21 313.720   8
  -3   4  10 14673.1 594.287   8
  -3   4  10 14662.4 592.570  24
  -3   4   9 4900.07 332.315   8
  -3   4   9 4838.21 329.689  24
  -3   4   9 4935.24 335.737   3
  -3   4   8 6760.77 378.334   8
  -3   4   8 6601.90 373.641   3
  -3   4   8 7648.13 398.321  24
  -3   4   7 25622.4 716.480   3
  -3   4   6 334.860 82.6539   3
  -3   4   5 1606.65 155.779   3
  -3   4   4 2733.27 187.794   3
  -3   4   3 46432.7 793.958   3
   3   4  -3 46519.5 788.825   1
   3   4  -2 70528.7 1002.44   1
  -3   4   2 70293.0 970.662   3
   3   4  -1 72761.2 1023.94   1
  -3   4   1 72342.9 933.624   3
   3   4   0 18048.8 440.530   1
  -3   4   0 18864.7 356.888   3
   3   4   1 106928. 1370.03   1
   3   4   2 35830.1 705.034   1
   3   4   3 22988.8 570.213   1
   3   4   4 20298.6 562.192   1
   3   4   5 4793.75 285.254   1
   3   4   6 9606.61 440.752   1
   3   4   7 20989.7 671.644  15
   3   4   7 20516.3 717.711  16
   3   4   8 18690.3 660.610  15
   3   4   8 16444.8 660.763   1
   3   4   8 17694.0 612.192  26
   3   4   8 17634.4 687.461  16
   3   4   9 20456.1 676.166  26
   3   4   9 19591.5 738.657  16
   3   4  10 10239.8 475.234  26
   3   4  10 10313.0 530.957  16
   3   4  11 14546.5 562.255   6
   3   4  11 15200.0 573.067  26
   3   4  11 15647.8 632.196  16
   3   4  12 9882.25 479.889   9
   3   4  12 11271.7 459.232  26
   3   4  12 10728.4 449.684   6
   3   4  13 3796.63 267.899   9
   3   4  13 3879.88 244.259   6
   3   4  14 6022.34 267.255   9
   3   4  14 5922.38 240.423   6
  -3   5  14 1334.98 139.004  25
  -3   5  13 281.167 90.8348   8
  -3   5  13 264.193 85.9856  25
  -3   5  13 318.444 80.3968  20
  -3   5  12 197.399 99.2681   8
  -3   5  12 156.053 83.7501  25
  -3   5  11 6295.56 389.493   8
  -3   5  11 5769.41 370.044  24
  -3   5  10 3791.80 295.219   8
  -3   5  10 3142.46 279.266  24
  -3   5   9 8810.08 450.649   8
  -3   5   9 8345.99 444.420  24
  -3   5   9 9451.63 478.913   3
  -3   5   8 13394.1 539.177   8
  -3   5   8 13155.5 542.543   3
  -3   5   8 11830.2 511.604  24
  -3   5   7 27742.7 765.331   3
  -3   5   6 4830.05 294.703   3
  -3   5   5 758.058 116.285   3
  -3   5   4 107813. 1510.29   3
   3   5  -4 115193. 1420.95   1
  -3   5   3 9404.18 334.331   3
   3   5  -3 9805.43 314.898   1
   3   5  -2 110585. 1352.11   1
  -3   5   2 107367. 1368.52   3
   3   5  -1 7546.06 265.114   1
  -3   5   1 7192.18 247.458   3
  -3   5   0 12175.1 302.394   3
   3   5   0 12403.9 351.338   1
   3   5   1 76172.2 1073.76   1
   3   5   2 1745.36 141.690   1
   3   5   3 47862.2 876.180   1
   3   5   4 10230.1 391.904   1
   3   5   5 23012.0 653.435   1
   3   5   6 1510.22 174.958   1
   3   5   7 45366.0 1085.51   1
   3   5   7 45607.8 1047.61  15
   3   5   7 46862.1 1098.39  16
   3   5   8 7301.60 413.249  15
   3   5   8 6463.25 410.684   1
   3   5   8 7537.66 383.783  26
   3   5   8 7036.13 419.958  16
   3   5   9 14833.5 602.445  15
   3   5   9 14621.9 550.655  26
   3   5   9 14334.4 611.363  16
   3   5  10 1805.89 208.464  15
   3   5  10 1833.05 193.789  26
   3   5  10 1542.25 198.898  16
   3   5  11 4401.93 305.381   6
   3   5  11 4696.16 298.793  26
   3   5  11 4698.00 330.816  16
   3   5  12 1079.28 165.144   9
   3   5  12 910.004 137.630   6
   3   5  13 620.072 117.383   9
   3   5  13 453.408 92.6272   6
   3   5  14 731.964 87.7877   9
   3   5  14 745.307 81.5946   6
  -3   6  14 1594.32 148.679  25
  -3   6  13 21.6293 59.1704   8
  -3   6  13 27.5329 56.9452  25
  -3   6  13 35.3494 41.4851  20
  -3   6  12 4948.86 321.355   8
  -3   6  12 4928.39 328.057  25
  -3   6  11 4098.74 304.080   8
  -3   6  11 4104.54 313.655  24
  -3   6  10 2081.28 219.088   8
  -3   6  10 1921.84 217.049  24
  -3   6   9 16883.7 625.684   8
  -3   6   9 15214.4 613.650  24
  -3   6   8 3731.38 285.809   8
  -3   6   8 3121.21 269.917  24
  -3   6   8 3143.43 264.676   3
  -3   6   7 5354.26 326.123   8
  -3   6   7 4304.97 307.051  24
  -3   6   7 4792.61 312.244   3
  -3   6   6 6011.13 333.718   3
  -3   6   5 22888.3 638.021   3
  -3   6   4 985.708 126.853   3
  -3   6   3 67990.5 1084.50   3
   3   6  -2 31097.4 561.761   1
  -3   6   2 28753.8 608.868   3
  -3   6   1 44347.6 755.717   3
   3   6  -1 43955.0 711.586   1
   3   6   0 8424.63 283.915   1
  -3   6   0 9074.34 289.259   3
   3   6   1 156292. 1818.15   1
   3   6   2 58721.2 951.342   1
   3   6   3 47992.9 876.804   1
   3   6   4 1911.58 171.804   1
   3   6   5 7167.37 358.037   1
   3   6   6 33088.5 846.265   1
   3   6   6 34647.7 877.437  15
   3   6   7 11781.8 521.482   1
   3   6   7 12002.2 517.075  15
   3   6   7 12908.1 539.393  16
   3   6   8 28717.7 846.507  15
   3   6   8 30780.8 871.735  16
   3   6   9 8303.66 449.035  15
   3   6   9 8946.37 459.977  16
   3   6  10 1453.76 193.299  15
   3   6  10 1310.31 151.391  26
   3   6  10 1299.54 166.511  16
   3   6  11 2432.73 230.824   6
   3   6  12 2951.74 247.260   9
   3   6  12 2876.49 225.705   6
   3   6  13 364.652 88.7150   9
   3   6  13 155.835 59.1585   6
  -3   7  14 2528.28 165.580  25
  -3   7  13 2466.04 201.304   8
  -3   7  13 2501.86 208.948  25
  -3   7  12 253.792 91.9196   8
  -3   7  11 3240.98 264.374   8
  -3   7  11 3512.55 286.161  24
  -3   7  10 1551.68 188.841   8
  -3   7  10 1500.16 192.016  24
  -3   7   9 20010.1 683.998   8
  -3   7   9 18792.2 694.561  24
  -3   7   8 9451.26 454.783   8
  -3   7   8 8478.09 457.501  24
  -3   7   8 9280.40 471.125   3
  -3   7   7 3920.51 281.410   8
  -3   7   7 3468.25 291.180  24
  -3   7   7 3578.70 280.383   3
  -3   7   6 25802.9 776.207  24
  -3   7   6 26792.3 756.725   3
  -3   7   5 5627.13 313.027   3
  -3   7   4 29151.8 717.571   3
  -3   7   3 13508.9 442.845   3
  -3   7   2 4709.88 248.935   3
  -3   7   1 12636.3 395.718   3
   3   7   0 44498.2 745.466   1
  -3   7   0 46889.3 795.920   3
   3   7   1 10029.1 332.403   1
   3   7   2 48586.0 850.228   1
   3   7   3 3005.98 209.125   1
   3   7   4 34842.6 787.809   1
   3   7   5 5467.95 313.665   1
   3   7   5 5903.17 336.790  15
   3   7   6 14656.5 559.651   1
   3   7   6 14648.1 563.339  15
   3   7   7 6139.13 374.574   1
   3   7   7 6199.88 371.349  15
   3   7   8 2611.77 248.569  15
   3   7   9 14479.0 592.863  15
   3   7   9 15827.0 585.410  16
   3   7  10 6995.47 398.415  15
   3   7  10 6646.58 361.076  16
   3   7  11 6954.81 357.405  15
   3   7  12 835.068 129.736   9
   3   7  12 719.559 110.940   6
   3   7  13 3793.47 212.993   9
   3   7  13 3611.16 208.314   6
  -3   8  14 3021.17 163.248  25
  -3   8  13 858.770 118.005   8
  -3   8  13 759.481 109.332  25
  -3   8  12 4539.08 284.078   8
  -3   8  11 1416.65 173.691   8
  -3   8  11 1372.26 176.288  24
  -3   8  10 2736.09 244.557   8
  -3   8  10 2530.12 250.211  24
  -3   8   9 1543.08 183.966   8
  -3   8   9 1400.78 189.985  24
  -3   8   8 3856.59 286.077   8
  -3   8   8 3350.02 292.765  24
  -3   8   7 13151.1 527.032   8
  -3   8   7 12648.6 541.955   3
  -3   8   6 6958.60 369.115   8
  -3   8   6 6186.25 383.029  24
  -3   8   6 6486.77 370.697   3
  -3   8   5 39416.0 982.923  24
  -3   8   5 39861.4 922.649   3
  -3   8   4 3344.56 242.398   3
  -3   8   3 15099.5 497.724   3
  -3   8   2 11099.6 412.741   3
  -3   8   1 8634.06 344.311   3
  -3   8   0 11335.3 382.567   3
   3   8   2 3531.02 212.356   1
   3   8   3 12234.8 425.246   1
   3   8   4 45366.3 918.935   1
   3   8   5 14267.6 546.287  15
   3   8   5 14431.8 534.142   1
   3   8   6 34877.1 906.798  15
   3   8   6 37403.7 917.728   1
   3   8   7 4974.49 338.408  15
   3   8   8 1011.28 152.557  15
   3   8   9 2508.59 238.802  15
   3   8  10 4974.10 321.998  15
   3   8  11 1913.42 179.146  15
   3   8  12 718.773 111.953   9
   3   8  12 622.210 103.042   6
   3   8  13 24.9020 39.1673   6
  -3   9  13 70.0700 39.5933   8
  -3   9  13 188.915 62.3318  25
  -3   9  12 383.320 80.7439   8
  -3   9  11 1089.14 148.765   8
  -3   9  11 1214.52 163.738  24
  -3   9  10 1374.18 164.621   8
  -3   9  10 1232.39 175.774  24
  -3   9   9 2512.20 234.187   8
  -3   9   9 2251.97 240.409  24
  -3   9   8 2729.96 243.345   8
  -3   9   8 2513.13 252.111  24
  -3   9   7 2181.98 219.435   8
  -3   9   7 1549.99 198.776  24
  -3   9   6 7961.23 441.222  24
  -3   9   6 8454.87 438.402   3
  -3   9   5 14603.0 593.120  24
  -3   9   5 14820.0 559.790   3
  -3   9   4 26503.6 800.596  24
  -3   9   4 26262.6 728.969   3
  -3   9   3 25504.2 691.922   3
  -3   9   2 277.311 72.0336   3
  -3   9   1 14971.1 492.633   3
   3   9   3 2014.97 195.320  15
   3   9   4 10072.1 455.224  15
   3   9   5 30682.7 841.983  15
   3   9   5 35146.2 842.241   1
   3   9   6 2352.04 230.135  15
   3   9   7 3424.81 279.577  15
   3   9   8 2491.66 233.803  15
   3   9   9 2421.45 223.704  15
   3   9  10 444.673 98.9989  15
   3   9  11 1330.47 137.878  15
   3   9  11 1203.42 144.282   9
   3   9  12 2238.11 154.289   9
   3   9  12 2292.53 175.193   6
  -3  10  13 879.082 90.4068  25
  -3  10  12 1134.32 124.556   8
  -3  10  12 941.453 124.993  25
  -3  10  11 1278.07 144.689   8
  -3  10  11 1407.89 161.323  24
  -3  10  10 199.486 85.1089   8
  -3  10  10 311.687 84.1774  24
  -3  10   9 20421.1 641.688   8
  -3  10   9 18924.1 686.861  24
  -3  10   8 8308.56 410.519   8
  -3  10   8 7002.11 422.429  24
  -3  10   7 1971.95 199.112   8
  -3  10   7 1897.10 221.517  24
  -3  10   6 11816.5 550.123  24
  -3  10   5 7433.66 428.622  24
  -3  10   5 7433.60 402.390   3
  -3  10   4 17208.1 654.697  24
  -3  10   4 16752.2 582.579   3
  -3  10   3 33688.5 844.093   3
  -3  10   2 38939.9 889.645   3
  -3  10   1 31138.1 766.203   3
   3  10   2 5331.03 321.321  15
   3  10   3 2306.13 216.769  15
   3  10   4 5774.31 353.496  15
   3  10   5 23383.2 730.863  15
   3  10   6 2475.69 244.086  15
   3  10   7 2795.33 256.038  15
   3  10   8 3628.27 277.887  15
   3  10   9 4437.70 297.741  15
   3  10  10 1655.15 169.138  15
   3  10  11 1289.76 127.094   9
   3  10  11 1073.96 115.562  15
   3  10  11 1281.25 150.524   6
   3  10  12 1564.65 133.074   6
  -3  11  12 843.849 91.2583   8
  -3  11  12 764.607 98.7800  25
  -3  11  11 4704.17 246.259   8
  -3  11  11 5030.26 281.563  24
  -3  11  10 2820.11 208.788   8
  -3  11  10 2897.04 238.113  24
  -3  11   9 923.894 135.209   8
  -3  11   9 855.678 143.482  24
  -3  11   8 15417.9 540.376   8
  -3  11   8 13675.7 583.697  24
  -3  11   7 3368.62 253.018   8
  -3  11   7 2876.75 272.015  24
  -3  11   6 22705.4 770.731  24
  -3  11   5 262.350 100.121  24
  -3  11   4 32740.8 923.001  24
  -3  11   4 33204.8 873.713   3
  -3  11   3 9014.40 429.560   3
  -3  11   2 8109.51 399.539   3
   3  11   1 5998.11 338.150  15
   3  11   2 8039.23 401.504  15
   3  11   3 10303.5 469.658  15
   3  11   4 5021.90 330.235  15
   3  11   5 1835.75 199.024  15
   3  11   6 7972.75 418.377  15
   3  11   7 656.221 123.265  15
   3  11   8 592.161 124.256  15
   3  11   9 1192.63 153.522  15
   3  11  10 3676.17 233.502  15
   3  11  10 4108.80 225.633   9
   3  11  11 277.308 57.1218  15
   3  11  11 342.709 84.5178   6
  -3  12  11 5375.37 226.747   8
  -3  12  11 5615.67 266.878  24
  -3  12  10 1125.14 121.079   8
  -3  12  10 1314.40 151.479  24
  -3  12   9 209.335 65.0168   8
  -3  12   9 148.804 64.5399  24
  -3  12   8 85.0066 54.6937   8
  -3  12   8-51.2375 52.2250  24
  -3  12   7 1233.51 174.224  24
  -3  12   6 472.573 113.444  24
  -3  12   5 4391.47 327.897  24
  -3  12   4 9308.28 474.232  24
  -3  12   3 16590.1 640.794  24
   3  12   1 13588.5 518.623  15
   3  12   2 4507.09 302.173  15
   3  12   3 1092.32 155.929  15
   3  12   4 5220.33 336.318  15
   3  12   5 2919.96 253.838  15
   3  12   6 12669.3 520.305  15
   3  12   7 35.0130 56.2780  15
   3  12   8 1493.80 169.993  15
   3  12   9 2405.29 195.423  15
   3  12  10 1389.74 132.108  15
   3  12  11 1121.96 107.107   6
  -3  13  11 7328.38 256.976  25
  -3  13  10 220.009 49.5420   8
  -3  13  10 253.474 71.9792  24
  -3  13   9 346.509 63.4100   8
  -3  13   9 310.411 71.1752  24
  -3  13   8 209.295 67.8242  24
  -3  13   7 2121.52 212.189  24
  -3  13   6 1205.33 163.312  24
  -3  13   5 951.412 145.874  24
  -3  13   4 11121.8 514.035  24
  -3  13   3 7849.90 430.906  24
   3  13   2 2658.76 232.859  15
   3  13   3 1721.05 190.431  15
   3  13   4 3171.53 256.087  15
   3  13   5 7503.40 388.411  15
   3  13   6 763.478 130.527  15
   3  13   7 1218.21 149.402  15
   3  13   8 988.722 120.655  15
   3  13   9 3643.28 215.466  15
   3  13  10 111.994 45.0810  15
   3  13  10 115.650 46.1230   8
  -3  14  10 8335.24 275.834  24
  -3  14   9 757.212 96.3342  24
  -3  14   8 669.507 109.475  24
  -3  14   7 2812.85 229.321  24
  -3  14   6 1843.31 194.470  24
  -3  14   5 6526.40 368.041  24
  -3  14   4 192.236 88.8324  24
  -3  14   3 1747.79 202.517  24
  -3  14   2 7910.28 420.014  24
   3  14   2 7661.33 376.560  15
   3  14   3 2251.09 212.173  15
   3  14   4 13961.6 518.060  15
   3  14   5 7049.53 357.934  15
   3  14   6 3020.31 225.740  15
   3  14   7 4107.29 249.928  15
   3  14   8 706.090 104.817  15
   3  14   9 8930.81 298.259  15
  -3  15   9 1213.05 100.643  24
  -3  15   8 4367.88 224.130  24
  -3  15   7 3198.39 216.825  24
  -3  15   6 399.210 96.4825  24
  -3  15   5 2270.37 200.479  24
  -3  15   4 2127.65 203.392  24
  -3  15   3 428.863 97.0366  24
  -3  15   2 941.050 140.902  24
   3  15   2 2212.92 189.889  15
   3  15   3 2188.33 192.146  15
   3  15   4 1814.26 176.391  15
   3  15   5 8890.51 371.794  15
   3  15   6 5716.43 284.536  15
   3  15   7 1335.38 130.306  15
   3  15   8 2027.92 139.842  15
  -3  16   8 455.606 59.6358  24
  -3  16   7 3622.11 192.868  24
  -3  16   6 910.741 111.331  24
  -3  16   5 438.504 86.7989  24
  -3  16   4 73.5775 46.5669  24
  -3  16   3 1267.13 144.741  24
  -3  16   2 5289.72 300.038  24
  -3  16   1 2769.39 218.379  24
   3  16   3 203.540 59.9051  15
   3  16   4 1340.73 135.522  15
   3  16   5 411.139 78.1013  15
   3  16   6 816.147 94.6463  15
   3  16   7 2844.08 153.517  15
  -3  17   6 864.855 85.2854  24
  -3  17   5 210.058 55.6922  24
  -3  17   4 2106.97 157.474  24
  -3  17   3 220.744 64.6496  24
  -3  17   2 208.879 66.4575  24
  -3  17   1 2281.51 176.804  24
  -3  17   0 541.666 88.5151  24
  -3  17  -1 388.508 84.3441  24
   3  17   4 3507.00 172.837  15
   3  17   5 893.274 85.0673  15
  -3  18   4 1241.43 93.9785  24
  -3  18   3 811.188 84.6759  24
  -3  18   2 2406.96 149.437  24
  -3  18   1 937.974 95.9333  24
  -3  18   0 81.2892 40.4130  24
  -3  18  -1 267.769 55.3026  24
  -3  18  -2 842.744 90.6453  24
  -3  18  -3 38.1630 30.7099  24
  -3  18  -4 267.919 48.4578  24
  -4 -17   5 8059.35 252.637  29
  -4 -17   4 4367.75 202.832  29
  -4 -17   3 547.852 84.6434  29
  -4 -17   2 812.809 99.4543  29
  -4 -17   1 124.181 53.4772  29
  -4 -17   1 211.419 54.7617  18
  -4 -17   0 899.672 98.6127  29
  -4 -17   0 1094.90 110.419  18
  -4 -17  -1 104.429 43.8716  29
  -4 -17  -1 91.5211 52.3613  18
  -4 -17  -2 1045.25 109.283  18
  -4 -17  -3 909.055 96.8156  18
   4 -17   3 757.676 71.0239  19
  -4 -17  -4 692.590 75.5675  18
  -4 -16   6 6427.15 227.584   7
  -4 -16   6 7181.74 263.434  29
  -4 -16   5 3804.19 190.151   7
  -4 -16   5 3826.55 215.175  29
  -4 -16   4 686.097 92.4979   7
  -4 -16   4 916.725 117.923  29
  -4 -16   3 230.198 61.4579   7
  -4 -16   3 297.680 90.9274  29
  -4 -16   2 4715.03 264.198  29
  -4 -16   2 5968.21 259.138  18
  -4 -16   1 466.003 93.5747  29
  -4 -16   1 448.471 83.2992  18
  -4 -16   0 179.224 69.0747  29
  -4 -16   0 231.968 66.0409  18
  -4 -16  -1 646.337 99.8318  29
   4 -16   1 571.388 81.7671  19
  -4 -16  -1 776.081 106.357  18
  -4 -16  -2 884.757 103.585  29
   4 -16   2 817.512 96.9249  19
  -4 -16  -2 764.157 112.222  18
   4 -16   3 855.820 96.4739  19
  -4 -16  -3 922.917 117.449  18
  -4 -16  -4 2574.52 174.516  18
   4 -16   4 2525.69 155.971  19
   4 -16   5 266.836 53.7774  19
  -4 -16  -5 232.164 57.9044  18
   4 -16   6 5012.24 181.581  19
  -4 -15   8 546.136 72.2757   7
  -4 -15   7 2920.77 175.457   7
  -4 -15   7 3283.94 186.441  29
  -4 -15   6 1210.97 126.925   7
  -4 -15   6 1217.30 134.246  29
  -4 -15   5-27.2640 46.5897   7
  -4 -15   5 99.7993 66.1086  29
  -4 -15   4 992.449 136.455   7
  -4 -15   4 1031.33 139.237  29
   4 -15  -4 1070.20 132.977  18
  -4 -15   4 1018.39 134.833  21
  -4 -15   3 3034.67 239.040  29
   4 -15  -3 2670.10 203.640  18
  -4 -15   3 2862.63 225.673  21
   4 -15  -2 2494.75 206.718  18
  -4 -15   2 2559.67 223.262  21
  -4 -15   2 3107.11 217.705  18
   4 -15  -1 1514.49 161.062  18
  -4 -15   1 1483.35 171.611  21
  -4 -15   1 1863.45 180.527  18
  -4 -15   0 646.184 122.442  21
   4 -15   0 756.255 102.636  19
   4 -15   0 847.356 116.592  18
  -4 -15   0 1026.97 142.866  18
   4 -15   1 1265.36 148.852  30
  -4 -15  -1 1309.95 150.861  21
   4 -15   1 1058.60 126.677  19
  -4 -15  -1 1194.62 153.741  18
   4 -15   2 362.958 85.1092  10
   4 -15   2 263.548 77.2402  19
  -4 -15  -2 305.413 95.0161  18
   4 -15   3 42.1681 52.7390  19
  -4 -15  -3 126.227 77.1759  18
  -4 -15  -4 2133.77 184.055  18
   4 -15   4 2369.81 177.888  19
   4 -15   5 158.923 60.2534  19
  -4 -15  -5 214.569 60.5239  18
  -4 -15  -6 2980.59 174.987  18
   4 -15   6 2997.00 174.737  19
   4 -15   7 1561.95 110.794  19
  -4 -14   9 1676.68 126.746   7
  -4 -14   8 487.276 84.1949   7
   4 -14  -8 645.908 81.5719  23
  -4 -14   8 760.840 91.0003  29
  -4 -14   7 909.468 120.918   7
  -4 -14   7 1019.15 128.738  29
   4 -14  -7 1016.76 110.534  23
  -4 -14   6 924.400 136.258   7
  -4 -14   6 988.951 130.244  29
  -4 -14   5 1690.05 182.954  29
   4 -14  -5 1941.40 171.741  18
  -4 -14   5 1706.67 173.284  21
  -4 -14   4 1726.01 186.647  29
   4 -14  -4 1624.34 168.496  18
  -4 -14   4 1575.69 177.932  21
   4 -14  -3 4965.57 306.208  18
  -4 -14   3 5321.47 330.552  21
   4 -14  -2 444.989 108.510  18
  -4 -14   2 409.646 97.9593  18
  -4 -14   2 313.489 104.690  21
   4 -14  -1 7941.91 381.067  30
  -4 -14   1 9404.19 425.964  18
   4 -14  -1 8125.42 394.855  18
   4 -14  -1 9598.42 387.025  19
  -4 -14   1 7944.27 407.217  21
   4 -14   0 1011.92 144.007  30
   4 -14   0 1018.96 131.448  19
  -4 -14   0 880.474 144.168  21
   4 -14   0 1082.09 155.141  18
  -4 -14   0 1078.79 156.957  18
   4 -14   1 12622.2 494.874  30
   4 -14   1 13078.2 501.470  18
  -4 -14  -1 12420.7 490.658  21
  -4 -14  -1 13493.6 528.161  18
   4 -14   1 13306.1 476.822  19
   4 -14   2 2732.41 222.680  30
  -4 -14  -2 2940.07 229.096  21
  -4 -14  -2 2818.02 241.254  18
   4 -14   2 2575.16 210.938  19
   4 -14   3 800.477 113.755  10
   4 -14   3 727.251 121.567  30
   4 -14   3 741.238 115.737  19
  -4 -14  -3 951.897 128.433  21
  -4 -14  -3 792.144 142.745  18
   4 -14   4 1130.46 131.218  10
   4 -14   4 1140.86 144.251  19
  -4 -14  -4 920.793 138.022  18
  -4 -14  -5 2097.46 189.286  18
   4 -14   5 1894.75 171.962  19
  -4 -14  -6 2715.42 197.276  18
   4 -14   6 2877.28 198.065  19
   4 -14   7 4409.20 219.702  19
  -4 -14  -7 4327.52 211.507  18
   4 -14   8 6091.65 220.655  19
  -4 -13  10 4615.49 207.296   7
   4 -13 -10 4412.11 189.028  23
  -4 -13   9 872.346 115.235   7
  -4 -13   8 2625.20 207.034   7
  -4 -13   8 3119.86 205.240  29
  -4 -13   7 189.463 79.0235   7
  -4 -13   7 184.666 81.3936  29
   4 -13  -6 3501.78 252.894  11
  -4 -13   6 3662.96 265.141  29
  -4 -13   6 3718.37 254.503  21
   4 -13  -5 1396.81 167.788  11
  -4 -13   5 1360.80 172.766  29
   4 -13  -5 1381.46 153.878  18
  -4 -13   5 1312.05 164.060  21
  -4 -13   5 1472.31 175.593  17
   4 -13  -4 2405.87 223.278  11
   4 -13  -4 2412.40 217.152  18
  -4 -13   4 2216.36 218.986  21
  -4 -13   4 2386.78 229.555  17
   4 -13  -3 1189.07 170.975  11
  -4 -13   3 1434.22 191.993  21
   4 -13  -3 1348.80 167.332  18
   4 -13  -2 284.425 92.0594  30
  -4 -13   2 334.414 100.662  21
   4 -13  -2 230.392 94.0390  18
  -4 -13   2 354.749 92.3939  18
   4 -13  -1 1399.56 181.329  30
   4 -13  -1 1316.42 173.970  18
  -4 -13   1 1373.25 175.266  18
  -4 -13   1 1227.88 164.508  21
   4 -13  -1 1338.50 156.986  19
   4 -13   0 5358.88 332.669  30
   4 -13   0 5833.54 352.612  18
  -4 -13   0 5606.73 348.450  21
  -4 -13   0 6056.58 362.296  18
   4 -13   0 5571.09 320.876  19
   4 -13   1 7067.48 382.446  30
   4 -13   1 7343.74 394.222  18
  -4 -13  -1 7888.43 415.226  18
   4 -13   1 7620.99 379.075  19
  -4 -13  -1 7313.05 389.330  21
   4 -13   2 1652.30 187.221  30
  -4 -13  -2 1464.18 174.056  21
   4 -13   2 1770.80 191.814  19
  -4 -13  -2 1409.30 180.192  18
   4 -13   3 2244.77 209.438  30
  -4 -13  -3 2220.70 205.807  21
   4 -13   3 2106.31 206.771  19
  -4 -13  -3 2185.60 223.724  18
   4 -13   4 4880.22 298.987  10
   4 -13   4 4883.68 295.148  30
  -4 -13  -4 4327.94 297.307  18
   4 -13   4 4460.52 289.568  19
   4 -13   5 1960.04 183.584  10
  -4 -13  -5 1923.73 194.498  18
   4 -13   5 1727.17 185.872  19
  -4 -13  -6 5765.38 312.431  18
   4 -13   6 6195.37 318.787  19
  -4 -13  -7 1260.57 136.060  18
   4 -13   7 1327.80 140.338  19
   4 -13   8 398.764 75.1325  19
   4 -13   9 755.696 87.9751  14
   4 -13   9 828.767 76.3026  19
  -4 -12  11 69.4866 34.2925   7
   4 -12 -11 98.4921 40.3767  23
  -4 -12  10 1194.81 131.948   7
  -4 -12   9 52.4015 56.4260   7
  -4 -12   8 2153.68 221.089   7
  -4 -12   8 2540.03 205.891  29
   4 -12  -7 1411.47 172.289  11
  -4 -12   7 1477.25 181.348   7
  -4 -12   7 1489.77 176.505  29
  -4 -12   7 1343.95 158.204  21
  -4 -12   7 1670.89 182.481  17
   4 -12  -6 3976.99 282.934  11
  -4 -12   6 4130.00 295.314  29
  -4 -12   6 4661.23 305.381  17
   4 -12  -6 4310.09 274.418  18
  -4 -12   6 4179.91 287.725  21
   4 -12  -5 1073.60 168.577  11
   4 -12  -5 1280.43 171.871  18
  -4 -12   5 1145.73 166.639  17
  -4 -12   5 1372.37 179.026  21
   4 -12  -4 9651.75 457.117  11
  -4 -12   4 10226.4 476.648  17
   4 -12  -4 9651.60 450.766  18
  -4 -12   4 9679.65 462.882  21
   4 -12  -3 1939.33 209.952  11
  -4 -12   3 1989.62 216.531  17
   4 -12  -3 1903.88 204.780  18
  -4 -12   3 1874.74 207.033  21
   4 -12  -2 2915.48 255.578  11
   4 -12  -2 2878.24 243.565  30
   4 -12  -2 2836.61 255.029  18
  -4 -12   2 2817.69 255.613  21
  -4 -12   2 3315.99 260.423  18
  -4 -12   2 2732.70 255.179  17
   4 -12  -1 19447.8 651.437  30
   4 -12  -1 19524.7 673.079  18
  -4 -12   1 19523.8 670.847  21
   4 -12  -1 21579.1 661.774  19
  -4 -12   1 19139.3 677.349  17
   4 -12   0 2936.24 251.650  30
   4 -12   0 3026.93 267.154  18
  -4 -12   0 2851.25 253.149  21
  -4 -12   0 3036.03 260.001  18
   4 -12   0 3024.66 248.370  19
   4 -12   1 2218.56 223.143  30
   4 -12   1 2447.16 225.790  19
   4 -12   1 2433.35 241.156  18
  -4 -12  -1 2093.80 215.402  21
  -4 -12  -1 2513.33 241.064  18
   4 -12   2 6237.03 368.625  30
   4 -12   2 6357.53 367.766  18
  -4 -12  -2 6190.30 359.051  21
  -4 -12  -2 6309.47 377.857  18
   4 -12   2 6155.01 359.360  19
   4 -12   3 1086.59 160.906  30
  -4 -12  -3 1022.47 141.672  21
   4 -12   3 1136.79 166.281  19
  -4 -12  -3 831.325 148.809  18
   4 -12   4 2313.02 220.500  10
   4 -12   4 2460.98 219.864  30
  -4 -12  -4 1843.65 203.801  18
   4 -12   4 2149.68 217.864  19
   4 -12   5 1899.51 192.723  10
  -4 -12  -5 1671.04 186.234  18
   4 -12   5 1716.76 189.671  19
   4 -12   6 1196.96 149.168  10
  -4 -12  -6 1371.16 174.854  18
   4 -12   6 1264.06 161.664  19
   4 -12   7 767.918 113.348  10
   4 -12   7 516.771 104.910  19
  -4 -12  -7 625.379 106.740  18
   4 -12   8 135.380 60.9491  19
   4 -12   9 903.409 113.321  14
   4 -12   9 944.519 101.472  19
   4 -12  10 413.804 62.8224  14
  -4 -11  11 1042.21 117.621   7
  -4 -11  11 1205.04 107.831  22
   4 -11 -11 1108.21 115.765  23
  -4 -11  10 5645.58 306.922   7
  -4 -11  10 5466.99 267.662  22
  -4 -11   9 1556.90 185.110   7
  -4 -11   9 1452.63 154.003  22
   4 -11  -8 562.310 119.205  11
  -4 -11   8 548.406 135.293   7
  -4 -11   8 585.234 115.467  29
  -4 -11   8 649.692 125.859  17
   4 -11  -7 2793.31 240.147  11
  -4 -11   7 2863.92 249.841  29
  -4 -11   7 3128.24 254.866  17
  -4 -11   7 3333.96 254.769  21
   4 -11  -6 3881.22 295.504  11
  -4 -11   6 4499.55 307.063  17
   4 -11  -6 4464.68 288.934  18
  -4 -11   6 4287.73 299.440  21
   4 -11  -5 1088.34 162.948  11
   4 -11  -5 1421.23 169.905  18
  -4 -11   5 1165.60 166.643  21
  -4 -11   5 1154.87 169.783  17
   4 -11  -4 13336.0 548.909  11
  -4 -11   4 12940.5 543.129  17
   4 -11  -4 13299.9 534.309  18
  -4 -11   4 13183.8 546.247  21
   4 -11  -3 7753.82 413.633  11
  -4 -11   3 7508.94 413.172  17
   4 -11  -3 7895.90 421.103  18
  -4 -11   3 7398.05 409.584  21
   4 -11  -2 835.024 143.486  11
   4 -11  -2 984.956 154.980  30
   4 -11  -2 994.531 151.809  19
  -4 -11   2 950.964 157.158  21
  -4 -11   2 1031.91 163.153  17
  -4 -11   2 1163.57 167.002  18
   4 -11  -1 2449.23 237.684  30
  -4 -11   1 2087.32 215.757  17
   4 -11  -1 2582.34 247.999  18
  -4 -11   1 2356.91 233.586  21
  -4 -11   1 2821.35 259.108  18
   4 -11  -1 2667.96 239.000  19
   4 -11   0 1729.29 200.178  30
   4 -11   0 1805.32 203.823  18
  -4 -11   0 1509.49 190.879  21
  -4 -11   0 1762.08 200.379  18
   4 -11   0 1755.74 196.866  19
  -4 -11   0 1583.53 195.290  17
   4 -11   1 5888.36 359.921  30
   4 -11   1 5954.42 371.480  18
  -4 -11  -1 5859.27 353.814  21
   4 -11   1 6056.21 358.341  19
   4 -11   2 1832.21 209.542  30
   4 -11   2 1612.36 192.850  18
  -4 -11  -2 2100.68 215.612  21
  -4 -11  -2 1820.85 212.841  18
   4 -11   2 1740.76 203.049  19
   4 -11   3 3730.52 283.739  30
  -4 -11  -3 3840.46 298.427  18
  -4 -11  -3 3990.71 283.855  21
   4 -11   3 3569.31 284.844  19
   4 -11   4 7709.41 400.389  30
  -4 -11  -4 6947.54 396.910  18
   4 -11   4 6897.25 394.288  19
   4 -11   5 2893.59 258.534  10
  -4 -11  -5 2528.15 240.016  18
   4 -11   5 2635.99 245.382  19
   4 -11   6 8349.94 415.387  10
   4 -11   6 7817.31 405.027  19
  -4 -11  -6 7671.05 401.789  18
   4 -11   7 1740.60 177.008  10
  -4 -11  -7 1746.76 185.719  18
   4 -11   7 1692.90 181.736  19
   4 -11   8 1135.92 135.792  10
   4 -11   8 1115.25 140.041  19
   4 -11   9 1794.82 148.421  19
   4 -11  10 1547.49 135.688  14
  -4 -10  12 236.147 53.4785   7
   4 -10 -12 231.654 56.1006  23
  -4 -10  12 254.096 56.9938  22
  -4 -10  11 909.637 120.244   7
  -4 -10  11 844.025 110.298  22
  -4 -10  10 8.01719 63.7755   7
  -4 -10  10 37.5643 54.4136  22
  -4 -10   9 144.335 80.2191   7
   4 -10  -8 604.753 117.624  11
  -4 -10   8 631.045 130.516   7
  -4 -10   8 740.317 129.190  29
  -4 -10   8 708.960 119.210  17
   4 -10  -7 1282.57 176.449  11
  -4 -10   7 1665.51 197.100  29
  -4 -10   7 1545.00 182.633  17
  -4 -10   7 1726.47 187.112  21
   4 -10  -6 1510.52 191.592  11
  -4 -10   6 1368.15 175.910  17
  -4 -10   6 1540.43 184.075  21
   4 -10  -5 6726.28 391.400  11
   4 -10  -5 7363.06 389.471  18
  -4 -10   5 6952.06 394.799  17
  -4 -10   5 7299.36 400.834  21
   4 -10  -4 1192.35 173.118  11
  -4 -10   4 1352.47 178.028  21
   4 -10  -4 1098.95 150.110  18
  -4 -10   4 1254.75 169.233  17
  -4 -10   3 14777.4 580.009   2
   4 -10  -3 16527.0 650.579   4
  -4 -10   3 15171.2 611.940   5
   4 -10  -3 14775.1 577.958  11
  -4 -10   3 13787.1 564.066  17
   4 -10  -3 14509.3 568.761  18
  -4 -10   3 14498.1 571.275  21
   4 -10  -2 18111.7 633.617  11
   4 -10  -2 18536.2 660.489   4
  -4 -10   2 17154.0 624.385   2
  -4 -10   2 17983.8 669.262   5
   4 -10  -2 16332.7 594.770  30
  -4 -10   2 16383.9 612.186  17
   4 -10  -2 17820.7 634.468  18
  -4 -10   2 16552.6 609.753  21
   4 -10  -2 18658.2 630.360  19
   4 -10  -1 30430.4 822.352  11
   4 -10  -1 30345.3 855.317   4
  -4 -10   1 29236.6 822.609   2
  -4 -10   1 29561.6 867.213   5
   4 -10  -1 26652.5 780.808  30
  -4 -10   1 26086.8 787.685  17
   4 -10  -1 27796.0 813.114  18
  -4 -10   1 28430.0 802.047  21
   4 -10  -1 28475.8 793.718  19
   4 -10   0 8780.10 451.788   4
  -4 -10   0 9026.71 438.795   2
  -4 -10   0 8539.95 457.701   5
   4 -10   0 8516.54 427.062  30
  -4 -10   0 8274.58 431.743  17
   4 -10   0 8937.08 444.917  18
  -4 -10   0 8263.79 415.658  21
   4 -10   0 8384.00 424.068  19
   4 -10   1 21440.6 706.348   4
  -4 -10  -1 20918.0 672.841   2
  -4 -10  -1 21572.0 745.143   5
   4 -10   1 20115.4 674.673  30
  -4 -10  -1 20464.8 664.081  21
   4 -10   1 20438.5 684.733  18
   4 -10   1 19777.4 663.339  19
  -4 -10  -1 20052.0 688.570  17
   4 -10   2 11430.5 510.753   4
  -4 -10  -2 10999.1 531.662   5
   4 -10   2 10864.8 489.242  30
   4 -10   2 11221.1 497.865  18
  -4 -10  -2 10833.1 474.392  21
   4 -10   2 10751.0 490.101  19
   4 -10   3 242.071 81.0459  30
   4 -10   3 294.116 97.4588  19
  -4 -10  -3 363.458 110.113  21
   4 -10   4 4467.51 305.478  30
   4 -10   4 4279.15 318.620  19
   4 -10   5 9603.03 487.877  10
   4 -10   5 10807.4 465.454  30
  -4 -10  -5 9653.93 468.567  18
   4 -10   5 9320.58 462.618  19
   4 -10   6 10598.1 499.028  10
  -4 -10  -6 9799.53 464.303  18
   4 -10   6 10549.9 485.187  19
   4 -10   7 137.743 62.9087  10
   4 -10   7 238.251 82.0070  19
  -4 -10  -7 351.751 101.149  18
   4 -10   8 4392.33 285.175  10
   4 -10   8 4634.13 281.099  26
   4 -10   8 4677.61 290.235  19
   4 -10   9 1409.30 146.982  10
   4 -10   9 1299.05 135.225  19
   4 -10  10 2100.03 178.504  14
   4 -10  11 662.993 82.9195  14
  -4  -9  12 2119.03 157.548   7
  -4  -9  12 1634.57 144.207  22
   4  -9 -12 1962.64 156.867  23
  -4  -9  11 1356.11 152.619   7
  -4  -9  11 1396.02 155.074  22
  -4  -9  10 74.3357 81.0348   7
  -4  -9   9 3375.14 297.436   7
  -4  -9   9 3995.92 264.562  17
   4  -9  -8 3268.03 264.560  11
  -4  -9   8 3983.65 286.287  17
   4  -9  -7 2194.77 219.160  11
  -4  -9   7 2371.37 236.962  29
  -4  -9   7 2279.95 219.628  17
  -4  -9   7 2644.04 231.090  21
   4  -9  -6 10993.9 496.868  11
  -4  -9   6 11500.5 507.367  17
  -4  -9   5 2947.18 258.358   2
  -4  -9   5 3520.48 300.532   5
   4  -9  -5 2826.21 256.246  11
   4  -9  -5 3466.20 267.775  18
  -4  -9   5 3112.47 262.504  17
  -4  -9   5 3190.98 264.780  21
  -4  -9   4 5594.19 351.560   2
  -4  -9   4 6434.76 400.371   5
   4  -9  -4 5519.45 348.521  11
   4  -9  -4 5982.20 352.321  18
  -4  -9   4 5510.61 347.722  17
  -4  -9   4 5852.90 358.444  21
  -4  -9   3 43647.6 1022.57   2
  -4  -9   3 43966.7 1062.37   5
   4  -9  -3 44226.8 1028.27  11
   4  -9  -3 41556.8 997.370  18
  -4  -9   3 41965.6 998.783  17
  -4  -9   3 43925.3 1010.20  21
   4  -9  -2 65466.0 1266.76  11
   4  -9  -2 67416.4 1344.61   4
  -4  -9   2 64707.1 1266.49   2
  -4  -9   2 64226.0 1310.58   5
   4  -9  -2 60157.3 1210.41  30
   4  -9  -2 62439.8 1248.28  18
  -4  -9   2 59523.9 1226.04  17
  -4  -9   2 62598.9 1235.03  21
   4  -9  -2 65165.4 1246.78  19
   4  -9  -1 7645.09 390.412  11
   4  -9  -1 7653.79 400.646   4
  -4  -9   1 7698.83 399.621   2
  -4  -9   1 6754.51 396.865   5
   4  -9  -1 7445.60 391.892  30
  -4  -9   1 6964.04 384.686  17
   4  -9  -1 7343.00 391.054  18
  -4  -9   1 7020.36 378.104  21
   4  -9  -1 7184.91 385.910  19
   4  -9   0 16573.5 607.168   4
  -4  -9   0 16763.7 588.187   2
  -4  -9   0 16201.3 629.549   5
   4  -9   0 16294.4 589.215  30
  -4  -9   0 15827.6 592.261  17
   4  -9   0 16596.9 601.452  18
  -4  -9   0 15904.5 570.435  21
   4  -9   0 16572.7 592.397  19
  -4  -9  -1 16644.1 648.641   5
   4  -9   1 16620.8 604.319   4
  -4  -9  -1 17249.6 591.575   2
   4  -9   1 16524.2 598.125  30
  -4  -9  -1 15768.0 603.825  17
   4  -9   1 17339.9 612.147  18
  -4  -9  -1 16926.3 585.676  21
   4  -9   1 16336.0 600.094  19
   4  -9   2 3132.37 264.695   4
  -4  -9  -2 3178.58 245.824   2
   4  -9   2 3990.89 280.264   5
   4  -9   2 2829.46 248.596  30
   4  -9   2 3225.36 256.083  18
  -4  -9  -2 3200.21 253.254  21
   4  -9   2 2879.29 251.246  19
  -4  -9  -2 3210.60 268.481  17
   4  -9   3 10053.0 474.390   4
   4  -9   3 12188.3 505.612   5
   4  -9   3 10981.2 481.534  30
  -4  -9  -3 11588.6 478.781  21
   4  -9   3 10805.1 494.868  19
   4  -9   4 1326.48 171.641  30
   4  -9   4 1360.93 184.697  19
   4  -9   5 12329.2 564.983  10
   4  -9   5 12956.8 555.496  19
   4  -9   6 2488.59 254.215  10
   4  -9   6 2404.36 244.785  19
   4  -9   7 5490.36 336.533   7
   4  -9   7 4947.02 343.208  10
  -4  -9  -7 4581.25 314.493  18
   4  -9   7 4914.05 322.334  19
   4  -9   8 6443.06 376.171  10
   4  -9   8 6505.22 370.764  26
   4  -9   8 6731.99 357.948  19
   4  -9   9 6670.13 345.178  10
   4  -9   9 6581.42 341.190  26
   4  -9   9 7034.82 330.450  19
   4  -9  10 4961.35 260.238  10
   4  -9  10 4831.44 284.005  14
   4  -9  10 5146.91 259.749  26
   4  -9  11 1167.60 120.355  14
   4  -8 -13 534.248 70.2522  23
  -4  -8  13 438.351 73.8447  22
  -4  -8  12 618.646 95.2431   7
   4  -8 -12 632.090 100.493  23
  -4  -8  12 336.185 83.4353  22
  -4  -8  11 1755.55 187.630   7
  -4  -8  11 1651.78 179.967  22
  -4  -8  10 3868.36 310.122   7
  -4  -8   9 3925.71 324.208   7
  -4  -8   9 4159.25 285.652  17
   4  -8  -8 5811.05 350.076  11
  -4  -8   8 6665.17 377.859  17
   4  -8  -7 1284.84 179.628  11
  -4  -8   7 1629.23 194.128  17
  -4  -8   6 1363.51 179.832   2
   4  -8  -6 1493.67 180.202  11
  -4  -8   6 1643.09 201.934  17
  -4  -8   6 1751.25 189.108  21
  -4  -8   5 3723.42 283.902   2
  -4  -8   5 3966.23 304.394   5
   4  -8  -5 3624.31 283.325  11
   4  -8  -5 3878.99 271.733  18
  -4  -8   5 4115.08 296.648  17
  -4  -8   5 3746.72 278.526  21
  -4  -8   4 2679.59 242.908   2
  -4  -8   4 2775.85 254.895   5
   4  -8  -4 2644.50 237.088  11
   4  -8  -4 2502.71 225.254  18
  -4  -8   4 2602.71 236.396  17
  -4  -8   4 2737.03 241.910  21
   4  -8  -3 8600.14 454.030   4
  -4  -8   3 7393.90 390.288   2
  -4  -8   3 6825.62 392.483   5
   4  -8  -3 7237.52 386.685  11
  -4  -8   3 7020.53 379.488  17
   4  -8  -3 7435.99 388.117  18
  -4  -8   3 7700.92 388.789  21
   4  -8  -2 14471.1 541.355  11
   4  -8  -2 14585.6 571.300   4
  -4  -8   2 13814.6 531.508   2
  -4  -8   2 13456.5 546.887   5
   4  -8  -2 13814.6 519.428  30
   4  -8  -2 13991.4 529.937  18
  -4  -8   2 13190.2 517.234  17
  -4  -8   2 13714.5 517.435  21
   4  -8  -1 3594.30 270.750   4
  -4  -8   1 3402.99 259.037   2
  -4  -8   1 3413.93 277.955   5
   4  -8  -1 3534.79 261.787  30
   4  -8  -1 3613.59 268.766  18
  -4  -8   1 3500.84 265.118  17
  -4  -8   1 3587.28 257.355  21
   4  -8   0 7113.01 380.142   4
  -4  -8   0 6797.53 359.109   2
   4  -8   0 7042.42 369.428  30
  -4  -8   0 6803.64 367.880  17
   4  -8   0 6754.32 367.901  18
  -4  -8   0 7434.05 368.913  21
   4  -8   0 7538.23 388.827  19
   4  -8   1 6882.52 374.873   4
  -4  -8  -1 7668.02 375.380   2
   4  -8   1 7431.54 384.670  30
  -4  -8  -1 7468.99 393.097  17
   4  -8   1 7384.78 384.454  18
  -4  -8  -1 7623.97 373.954  21
   4  -8   1 7390.90 391.042  19
   4  -8   2 6525.45 367.312   4
  -4  -8  -2 6943.53 355.558   2
   4  -8   2 7092.90 375.120  30
  -4  -8  -2 7618.66 410.494  17
   4  -8   2 7243.57 374.286  18
  -4  -8  -2 7106.10 359.582  21
   4  -8   2 7227.84 390.314  19
   4  -8   3 6426.75 365.181   4
  -4  -8  -3 7358.25 366.133   2
   4  -8   3 7052.67 373.271  30
  -4  -8  -3 7304.71 364.631  21
   4  -8   3 6893.99 391.742  19
   4  -8   4 37125.9 897.920  30
   4  -8   4 35548.3 932.329  19
   4  -8   5 6861.33 420.380  10
   4  -8   5 7396.84 415.494  19
   4  -8   6 9950.67 512.124  10
   4  -8   6 10108.7 485.452  19
   4  -8   7 3512.58 302.008  10
   4  -8   7 4588.66 320.836   7
   4  -8   7 3906.18 296.545  19
   4  -8   8 560.852 133.100  10
   4  -8   8 491.654 121.584   7
   4  -8   8 477.489 129.665  26
   4  -8   8 575.488 118.397  19
   4  -8   9 3289.67 262.345  10
   4  -8   9 3232.70 262.891  26
   4  -8   9 3503.89 237.796  19
   4  -8  10 668.176 114.938  10
   4  -8  10 818.132 138.463  14
   4  -8  10 708.424 114.810  26
   4  -8  11 2248.23 179.611  14
   4  -8  11 2312.37 166.395  26
   4  -8  12 357.157 65.3898  14
   4  -7 -13 496.638 77.9837  23
  -4  -7  13 411.262 81.7054  22
  -4  -7  12 5979.41 294.756   7
  -4  -7  12 4881.49 292.893  22
   4  -7 -12 4727.36 277.145  23
  -4  -7  12 5742.60 278.821  20
  -4  -7  11 1403.96 181.191   7
  -4  -7  11 1460.92 157.013  20
  -4  -7  10 666.664 134.109   7
  -4  -7  10 808.029 123.379  20
  -4  -7   9 2020.01 240.960   7
  -4  -7   9 2250.70 210.178  17
   4  -7  -8 4899.38 328.989  11
  -4  -7   8 6216.72 362.130  17
   4  -7  -7 17699.6 633.386  11
  -4  -7   7 20493.1 669.105  17
  -4  -7   6 2441.28 234.694   2
   4  -7  -6 2218.95 221.224  11
  -4  -7   6 2505.24 232.265  17
  -4  -7   6 2669.22 227.506  21
  -4  -7   5 11547.2 496.753   2
  -4  -7   5 12463.6 532.868   5
   4  -7  -5 10591.2 482.746  11
  -4  -7   5 11191.8 481.429  17
  -4  -7   5 11969.9 486.270  21
  -4  -7   4 21331.2 668.904   2
  -4  -7   4 22657.0 711.842   5
   4  -7  -4 20463.9 666.171  11
  -4  -7   4 22353.3 674.351  17
  -4  -7   4 22495.2 668.017  21
  -4  -7   3 6709.65 360.806   2
  -4  -7   3 7155.85 386.056   5
  -4  -7   2 20684.6 631.548   2
  -4  -7   2 20650.1 669.117   5
   4  -7  -1 6380.64 347.467   4
  -4  -7   1 5841.09 325.817   2
   4  -7  -1 6685.01 358.491   1
   4  -7   0 5389.66 320.341   4
   4  -7   0 6645.00 351.556   1
   4  -7   1 1703.92 179.522   4
   4  -7   1 1981.82 190.074   1
   4  -7   2 9451.59 421.306   4
   4  -7   3 4728.81 301.353   4
   4  -7   3 4847.96 320.180  19
   4  -7   4 24647.2 688.705  30
   4  -7   4 22500.5 716.802  19
   4  -7   5 33000.7 946.109  10
   4  -7   5 34465.4 907.806  19
   4  -7   6 21088.5 759.076  10
   4  -7   6 22418.4 727.329  19
   4  -7   7 2547.34 262.492  10
   4  -7   7 3416.79 286.258   7
   4  -7   7 2791.99 250.491  19
   4  -7   8 1006.74 169.208   7
   4  -7   8 856.110 150.579  10
   4  -7   8 1170.88 161.753  19
   4  -7   9 6930.25 400.453  10
   4  -7   9 6981.33 410.949  26
   4  -7  10 1540.17 178.903  10
   4  -7  10 1342.47 168.241  14
   4  -7  10 1367.63 176.870  26
   4  -7  11 298.053 88.6946  14
   4  -7  11 241.760 73.3711  26
   4  -7  12 266.669 57.9523  14
   4  -7  12 402.395 68.8609  26
   4  -6 -13 648.301 93.6390  23
  -4  -6  13 706.914 110.040  22
  -4  -6  13 705.421 96.9233  20
  -4  -6  12 272.515 73.0786   7
   4  -6 -12 242.818 86.1081  23
  -4  -6  12 85.3911 61.6561  22
  -4  -6  12 258.857 76.8082  20
  -4  -6  11 1700.36 196.393   7
  -4  -6  11 1411.95 163.521  20
  -4  -6  10 1674.39 218.643   7
  -4  -6  10 1568.69 194.165  27
  -4  -6  10 1810.22 186.135  17
  -4  -6  10 1621.21 183.632  20
  -4  -6   9 24863.6 824.856   7
  -4  -6   9 22881.9 755.511  27
  -4  -6   8 53.4130 82.5537  27
  -4  -6   8 407.456 102.342  17
   4  -6  -7 13311.5 539.627  11
  -4  -6   7 13394.2 555.970  27
  -4  -6   7 14687.7 557.777  17
   4  -6  -6 4882.71 324.526  11
  -4  -6   6 5606.94 344.500   2
  -4  -6   6 4916.96 319.831  27
  -4  -6   6 6026.04 334.253  21
  -4  -6   6 5043.80 319.200  17
   4  -6  -5 3977.11 282.340  11
  -4  -6   5 3697.68 272.607   2
  -4  -6   5 3904.48 279.930  27
  -4  -6   5 4041.37 275.399  17
  -4  -6   4 22463.3 669.916   2
  -4  -6   4 24441.1 721.442   5
  -4  -6   3 9500.82 412.451   2
  -4  -6   3 10092.1 449.749   5
   4  -6  -2 5186.13 317.919   4
   4  -6  -1 23054.2 650.469   4
   4  -6  -1 24340.3 702.874   1
   4  -6   0 6313.90 338.461   1
   4  -6   0 5842.48 312.944   4
   4  -6   1 12047.6 453.277   4
   4  -6   1 13951.9 500.210   1
   4  -6   2 4967.94 297.142   1
   4  -6   2 4420.31 274.287   4
   4  -6   3 19779.5 601.783   4
   4  -6   4 22177.6 688.484  19
   4  -6   5 18622.0 687.415  10
   4  -6   5 18594.0 638.292  19
   4  -6   6 31327.4 897.062   7
   4  -6   6 29746.1 828.237  19
   4  -6   7 3054.83 281.506   7
   4  -6   7 2420.28 260.933  10
   4  -6   7 3014.34 257.674  16
   4  -6   7 2912.20 253.562  19
   4  -6   8 4570.38 352.867  10
   4  -6   8 5266.48 364.182   7
   4  -6   8 5428.83 345.037  16
   4  -6   9 1745.70 211.646  10
   4  -6   9 1671.79 195.544  14
   4  -6   9 1855.73 233.608  26
   4  -6   9 1971.32 199.190  16
   4  -6  10 3406.01 272.537  10
   4  -6  10 3076.11 256.104  14
   4  -6  10 2936.23 263.262  26
   4  -6  10 3631.37 253.976  16
   4  -6  11 371.804 89.3504  14
   4  -6  11 358.845 88.6046  26
   4  -6  12 4565.30 242.873  14
   4  -6  12 4537.21 244.992  26
  -4  -5  14 2524.82 160.133  22
  -4  -5  14 2688.46 156.537  20
   4  -5 -13 2019.38 159.304  23
  -4  -5  13 2087.33 192.065  22
  -4  -5  13 2134.94 174.681  20
   4  -5 -12 856.742 136.689  23
  -4  -5  12 756.887 135.811  22
  -4  -5  12 708.775 108.801  20
  -4  -5  11 2523.42 233.281   7
  -4  -5  11 2474.70 242.391  27
  -4  -5  11 2263.27 209.979  20
  -4  -5  10 1758.44 213.512   7
  -4  -5  10 1603.42 205.478  27
  -4  -5  10 1716.77 183.700  17
  -4  -5   9 3879.83 322.258   7
  -4  -5   9 3707.73 302.055  27
  -4  -5   9 4145.97 292.047  17
  -4  -5   8 10911.0 509.782  27
  -4  -5   8 12112.7 500.363  17
  -4  -5   7 2704.73 240.288  27
  -4  -5   7 3221.10 261.787  17
   4  -5  -6 1833.67 188.157  11
  -4  -5   6 2145.20 213.679   2
  -4  -5   6 1965.12 204.984  27
  -4  -5   6 1905.44 193.860  17
  -4  -5   5 7121.08 364.483   2
  -4  -5   4 4113.05 267.700   2
  -4  -5   4 4690.05 295.891   5
  -4  -5   3 27746.1 742.248   5
   4  -5  -2 19881.4 604.722   4
   4  -5  -1 3778.80 272.078   1
   4  -5  -1 3841.35 238.472   4
   4  -5   0 46574.6 906.991   4
   4  -5   0 46503.8 973.296   1
   4  -5   1 36039.3 782.253   4
   4  -5   1 39154.0 878.198   1
   4  -5   2 559.263 92.4130   4
   4  -5   2 915.966 131.854   1
   4  -5   3 12115.7 470.666   1
   4  -5   4 14541.2 530.896   1
   4  -5   5 2214.41 214.727   7
   4  -5   5 2351.02 243.009  10
   4  -5   5 2112.13 209.954  19
   4  -5   6 15262.7 618.916   7
   4  -5   6 16268.6 579.755  19
   4  -5   6 14805.5 585.282  16
   4  -5   7 15610.4 649.246  10
   4  -5   7 17585.8 678.333   7
   4  -5   7 17526.5 651.494  16
   4  -5   8 19940.0 726.141   7
   4  -5   8 17821.6 702.417  10
   4  -5   8 19668.2 695.315  16
   4  -5   9 8067.61 459.916  10
   4  -5   9 8239.09 434.078  14
   4  -5   9 7935.47 471.363  26
   4  -5   9 9014.86 456.861  16
   4  -5  10 9899.58 478.214  10
   4  -5  10 8828.98 429.827  14
   4  -5  10 8864.27 481.733  26
   4  -5  10 10082.1 457.767  16
   4  -5  11 1074.18 144.769  14
   4  -5  11 1147.64 159.383  26
   4  -5  12 2453.29 187.079  14
   4  -5  12 2485.94 197.961  26
   4  -5  13 1058.28 99.5871  26
  -4  -4  14 992.126 107.108  22
  -4  -4  14 1019.92 108.602  20
  -4  -4  13 1345.64 160.026  22
  -4  -4  13 1185.08 137.561  20
  -4  -4  12 3221.21 253.352  27
   4  -4 -12 3049.98 238.369  23
  -4  -4  12 2834.44 232.271  20
  -4  -4  11 5189.15 345.364  27
  -4  -4  10 996.207 162.325   7
  -4  -4  10 846.510 160.339  27
  -4  -4  10 924.732 127.938  17
  -4  -4   9 4266.86 326.607   7
  -4  -4   9 4042.26 314.738  27
  -4  -4   9 4293.98 297.065  17
  -4  -4   8 21901.3 722.768  27
  -4  -4   8 23939.1 710.415  17
  -4  -4   7 25503.3 760.622  27
  -4  -4   7 27859.7 761.147  17
  -4  -4   6 8092.32 401.200  27
  -4  -4   6 9484.72 435.108   2
  -4  -4   5 4411.18 278.093   2
  -4  -4   4 15723.9 524.046   5
   4  -4  -2 24849.9 639.820   4
   4  -4  -1 3655.99 216.403   4
   4  -4  -1 3511.41 258.455   1
   4  -4   0 44139.7 814.778   4
   4  -4   0 41466.3 906.372   1
   4  -4   1 13556.6 421.240   4
   4  -4   1 13110.3 487.435   1
   4  -4   2 23610.4 581.724   4
   4  -4   2 24048.7 667.240   1
   4  -4   3 2056.64 195.636   1
   4  -4   4 26084.5 735.875   1
   4  -4   5 4264.68 298.053   1
   4  -4   5 5230.99 344.441  10
   4  -4   6 15532.1 618.885   7
   4  -4   6 15077.0 607.693  10
   4  -4   7 3207.77 290.756  10
   4  -4   7 3598.98 299.918   7
   4  -4   7 3705.10 305.049  16
   4  -4   8 1206.56 195.381   7
   4  -4   8 949.914 154.249  14
   4  -4   8 1251.22 190.493  10
   4  -4   8 1216.38 171.921  16
   4  -4   9 497.918 116.402  14
   4  -4   9 511.205 134.096  10
   4  -4   9 489.510 143.091  26
   4  -4   9 481.987 122.475  16
   4  -4  10 7218.70 422.057  10
   4  -4  10 7130.73 386.941  14
   4  -4  10 7169.34 439.251  26
   4  -4  10 7466.90 418.594  16
   4  -4  11 838.579 134.632  14
   4  -4  11 729.995 143.862  26
   4  -4  11 932.669 140.723  16
   4  -4  12 2476.01 195.438  14
   4  -4  12 2723.67 219.960  26
   4  -4  13 3218.33 194.291  26
  -4  -3  14 1373.48 127.150  22
  -4  -3  14 1425.19 139.663  20
  -4  -3  13 4351.31 273.457  27
  -4  -3  13 4244.62 282.032  22
  -4  -3  13 3932.75 260.283  20
  -4  -3  12 3116.18 259.956  27
   4  -3 -12 3100.87 235.601  23
  -4  -3  11 5630.87 356.682  27
   4  -3 -11 5074.35 337.054  23
  -4  -3  11 5789.33 320.787  17
  -4  -3  10 3217.96 282.608  27
  -4  -3  10 3297.98 249.457  17
  -4  -3   9 9044.24 464.805  27
  -4  -3   8 38082.8 974.813  27
  -4  -3   8 41742.7 1018.96   3
  -4  -3   7 7783.12 403.188  27
  -4  -3   7 8165.96 414.428   3
  -4  -3   6 1004.73 143.654   2
  -4  -3   6 972.175 131.345   3
  -4  -3   5 7356.07 346.183   3
  -4  -3   5 7303.75 346.981   2
  -4  -3   4 20020.5 557.718   3
  -4  -3   4 22713.7 614.346   5
   4  -3  -2 4023.74 224.761   4
   4  -3  -1 7969.33 383.535   1
   4  -3  -1 8605.05 307.363   4
   4  -3   0 10805.0 342.454   4
   4  -3   0 9991.90 418.903   1
   4  -3   1 64195.1 967.934   4
   4  -3   1 61623.5 1151.21   1
   4  -3   2 17910.1 571.941   1
   4  -3   3 2564.01 215.030   1
   4  -3   4 33037.3 846.740   1
   4  -3   5 5640.53 344.291   1
   4  -3   6 4094.41 302.447   1
   4  -3   6 4360.41 317.781   7
   4  -3   6 4231.71 313.402  10
   4  -3   7 4137.14 318.686   1
   4  -3   7 3730.51 311.169  10
   4  -3   7 3905.43 316.520   7
   4  -3   7 3971.54 327.775  16
   4  -3   8 1561.49 195.352  14
   4  -3   8 1429.23 194.250  10
   4  -3   8 1442.68 197.763  16
   4  -3   9 9414.73 434.154   9
   4  -3   9 8731.42 475.257  10
   4  -3   9 8290.42 427.018  14
   4  -3   9 8107.22 487.552  26
   4  -3   9 8912.35 491.289  16
   4  -3  10 7909.66 387.773   9
   4  -3  10 7142.55 424.981  10
   4  -3  10 7020.91 387.493  14
   4  -3  10 6826.21 431.792  26
   4  -3  10 6731.83 416.760  16
   4  -3  11 10109.2 408.267   9
   4  -3  11 9361.28 425.533  14
   4  -3  11 8826.21 466.541  26
   4  -3  11 9543.72 461.641  16
   4  -3  12 7149.85 300.552   9
   4  -3  12 6610.85 359.316  26
   4  -3  13 1512.15 144.004  26
  -4  -2  14 340.243 79.8364  27
  -4  -2  14 273.671 63.8800  22
  -4  -2  14 362.401 87.3416  20
  -4  -2  13 473.854 110.298  27
  -4  -2  13 452.090 101.808  22
  -4  -2  13 474.700 104.303  20
  -4  -2  12 12289.6 470.644  25
  -4  -2  12 9959.20 463.107  27
  -4  -2  11 6129.68 343.025  25
  -4  -2  11 5314.58 353.637  27
   4  -2 -11 5284.28 338.620  23
  -4  -2  11 5779.39 321.985  17
  -4  -2  10 2368.61 243.947  27
  -4  -2   9 4059.20 306.715  27
  -4  -2   8 29646.1 841.506  27
  -4  -2   8 31752.8 861.306   3
  -4  -2   7 32382.7 850.409  27
  -4  -2   7 32832.3 840.101   3
  -4  -2   6 33753.4 821.514   3
  -4  -2   6 39915.1 868.445   2
  -4  -2   5 22398.1 607.221   3
  -4  -2   4 10465.6 381.049   3
  -4  -2   3 5274.33 251.503   3
   4  -2  -1 1257.71 102.817   4
   4  -2  -1 953.044 131.765   1
   4  -2   0 77216.6 997.793   4
   4  -2   0 68867.2 1221.27   1
   4  -2   1 64960.4 905.215   4
   4  -2   1 61070.3 1137.13   1
   4  -2   2 19262.4 595.636   1
   4  -2   3 71051.6 1268.51   1
   4  -2   4 11932.7 494.085   1
   4  -2   5 7629.67 401.921   1
   4  -2   6 36195.3 954.727   1
   4  -2   6 38938.2 969.467  10
   4  -2   7 5669.06 380.654   1
   4  -2   7 5984.01 369.993  15
   4  -2   7 5741.27 371.480  10
   4  -2   7 5720.30 342.424  14
   4  -2   7 5650.54 390.629  16
   4  -2   8 2007.72 231.040  10
   4  -2   8 1913.81 205.935  14
   4  -2   8 2080.14 245.720  16
   4  -2   9 628.066 121.191  14
   4  -2   9 544.391 138.545  10
   4  -2   9 757.656 160.837  26
   4  -2   9 653.959 141.700  16
   4  -2  10 2160.21 233.485  10
   4  -2  10 2103.77 206.170   9
   4  -2  10 1841.74 193.463  14
   4  -2  10 2060.76 249.887  26
   4  -2  10 2460.02 260.064  16
   4  -2  11 226.289 72.1152   9
   4  -2  11 146.885 71.0983  14
   4  -2  11 124.651 106.100  26
   4  -2  11 57.9554 77.4607  16
   4  -2  12 4139.36 245.876   9
   4  -2  12 3945.33 283.733  26
   4  -2  13 2646.87 156.756   9
   4  -2  13 2579.97 191.734  26
  -4  -1  14 3086.31 202.088  27
  -4  -1  14 2666.24 197.871  20
  -4  -1  13 1533.81 171.639  22
  -4  -1  13 1350.77 160.815  27
  -4  -1  13 1220.70 161.789  20
  -4  -1  12 2331.31 209.529  25
  -4  -1  12 2091.04 220.205  27
  -4  -1  11 950.886 136.024  25
  -4  -1  11 644.077 144.257  27
  -4  -1  10 5749.29 370.278  27
   4  -1 -10 6295.47 380.274  23
  -4  -1   9 6809.33 401.083  27
  -4  -1   8 27704.8 801.499   3
  -4  -1   7 56653.7 1143.45   3
  -4  -1   6 32699.4 793.636   3
  -4  -1   5 5922.19 300.478   3
  -4  -1   4 18721.7 510.651   3
  -4  -1   3 60623.2 955.158   3
  -4  -1   2 51509.7 813.340   3
   4  -1  -1 5924.52 309.138   1
   4  -1   0 47896.3 950.524   1
   4  -1   1 40849.6 877.712   1
   4  -1   2 48353.1 980.633   1
   4  -1   3 3561.94 254.877   1
   4  -1   4 346.653 83.9699   1
   4  -1   5 68212.2 1328.55   1
   4  -1   6 24175.5 775.743   1
   4  -1   6 26107.7 762.761  10
   4  -1   7 38121.3 1042.62   1
   4  -1   7 37296.4 969.197  10
   4  -1   7 41214.7 1009.18  15
   4  -1   7 39353.7 924.869  14
   4  -1   7 36113.4 1045.55  16
   4  -1   8 14566.4 644.464   1
   4  -1   8 13960.2 584.376  10
   4  -1   8 14199.2 549.190  14
   4  -1   8 13027.0 621.211  16
   4  -1   9 3008.06 253.092  14
   4  -1   9 2942.29 269.829  10
   4  -1   9 2802.74 288.063  26
   4  -1   9 2712.71 286.918  16
   4  -1  10 3542.45 278.446   9
   4  -1  10 3686.65 305.587  10
   4  -1  10 3779.06 275.964  14
   4  -1  10 3859.50 329.069  26
   4  -1  10 3919.81 331.650  16
   4  -1  11 2215.32 205.336   9
   4  -1  11 2038.11 233.488  26
   4  -1  11 2157.47 241.643  16
   4  -1  12 3118.49 221.233   9
   4  -1  12 3036.11 250.412  26
   4  -1  12 2775.55 241.787  16
   4  -1  13 538.519 79.7238   9
   4  -1  13 354.049 73.3933  26
  -4   0  14 6333.86 292.034  27
  -4   0  14 5627.05 289.930  20
  -4   0  13 943.699 120.706  25
  -4   0  13 688.644 125.020  27
  -4   0  13 941.756 127.277  22
  -4   0  12 161.002 72.1544  25
  -4   0  12 373.974 113.375  27
  -4   0  12 254.775 61.1955  17
  -4   0  11 25527.0 738.002  25
  -4   0  11 21870.9 735.312  27
  -4   0  10 5092.74 322.675  25
  -4   0   9 19099.0 624.515  25
   4   0  -9 16751.8 627.113  23
   4   0  -8 1132.48 164.718  23
  -4   0   8 1010.40 152.985   3
  -4   0   7 20298.4 664.865   8
   4   0  -7 21258.8 683.110  23
  -4   0   7 20293.4 643.397   3
  -4   0   6 14587.3 506.636   3
  -4   0   5 12972.3 447.488   3
  -4   0   4 16776.4 479.347   3
  -4   0   3 7425.30 288.916   3
  -4   0   2 1567.40 121.078   3
   4   0  -1 789.847 116.307   1
  -4   0   1 103.708 39.8471   3
   4   0   0 29482.9 710.716   1
   4   0   1 13291.7 472.225   1
   4   0   2 37829.6 848.849   1
   4   0   3 16696.3 552.746   1
   4   0   4 47.9089 71.6044   1
   4   0   5 7803.61 415.239   1
   4   0   6 9488.89 479.305   1
   4   0   6 10015.4 454.711  10
   4   0   7 9341.97 508.554   1
   4   0   7 10062.3 468.218  10
   4   0   7 9908.86 435.229  14
   4   0   7 10484.5 489.144  15
   4   0   7 9478.98 522.978  16
   4   0   8 131.195 76.5765  15
   4   0   8 103.841 68.0166  14
   4   0   8 82.5758 57.7985  10
   4   0   8 222.032 109.455   1
   4   0   8 298.338 105.778  26
   4   0   8 158.654 94.2556  16
   4   0   9 14960.6 561.757  14
   4   0   9 15108.6 610.759  10
   4   0   9 15389.9 651.380  26
   4   0   9 13866.6 654.959  16
   4   0  10 25531.4 751.788  14
   4   0  10 25852.8 843.651  26
   4   0  10 23858.1 858.963  16
   4   0  11 102.896 81.7322   9
   4   0  11 18.7165 43.2128   6
   4   0  11 50.0690 78.9738  26
   4   0  11 87.0724 70.1284  16
   4   0  12 356.544 84.3529   9
   4   0  12 490.137 116.684  26
   4   0  12 279.271 96.0596  16
   4   0  13 569.540 90.5386   9
   4   0  13 393.611 81.5055  26
  -4   1  14 3014.20 200.694  27
  -4   1  14 2860.48 210.616  20
  -4   1  13 980.279 129.114  25
  -4   1  13 904.252 139.767  27
  -4   1  12 1976.55 198.800  25
  -4   1  12 1827.81 209.356  27
  -4   1  12 1771.83 185.540  22
  -4   1  11 925.174 139.126  25
  -4   1  10 5941.43 353.526  25
  -4   1   9 7391.96 425.541   8
   4   1  -8 31030.5 842.987  23
  -4   1   8 30777.0 851.221   3
  -4   1   7 50822.4 1067.48   3
  -4   1   7 50366.0 1091.17   8
  -4   1   6 32840.0 784.946   3
  -4   1   5 5281.99 280.071   3
  -4   1   4 17351.2 484.557   3
  -4   1   3 57185.2 908.909   3
  -4   1   2 53851.9 806.312   3
   4   1  -2 46155.5 943.984   1
   4   1  -1 5140.73 281.428   1
   4   1   0 49987.8 954.499   1
   4   1   1 46510.6 926.519   1
   4   1   2 52356.7 1005.50   1
   4   1   3 3188.92 235.560   1
   4   1   4 573.007 109.426   1
   4   1   5 66455.7 1313.38   1
   4   1   6 28342.3 787.747  15
   4   1   6 29443.8 779.924  10
   4   1   7 35966.6 1028.23   1
   4   1   7 38208.2 974.428  15
   4   1   7 35857.4 911.035  10
   4   1   7 38196.3 895.817  14
   4   1   8 13930.3 594.171  15
   4   1   8 12167.1 523.985  10
   4   1   8 12458.0 509.365  14
   4   1   8 12207.0 561.207  26
   4   1   8 11453.4 592.324  16
   4   1   9 2543.81 243.566  10
   4   1   9 2739.28 243.300  14
   4   1   9 3225.85 285.937  15
   4   1   9 2881.71 230.093   6
   4   1   9 2641.06 263.426  26
   4   1   9 2534.13 281.302  16
   4   1  10 4547.41 282.196   6
   4   1  10 4058.82 319.160  26
   4   1  10 3852.32 339.582  16
   4   1  11 1679.94 190.383   9
   4   1  11 1745.06 165.567   6
   4   1  11 1779.32 205.108  26
   4   1  11 1567.46 208.654  16
   4   1  12 3477.01 254.337   9
   4   1  12 3586.61 214.328   6
   4   1  12 3624.72 261.565  26
   4   1  12 3214.44 260.682  16
   4   1  13 429.434 77.7015   9
   4   1  13 382.750 77.5339  26
  -4   2  14 170.604 60.7446  25
  -4   2  14 267.876 80.7048  27
  -4   2  14 171.827 61.7379  20
  -4   2  13 589.887 103.257  25
  -4   2  13 498.661 110.957  27
  -4   2  12 10993.8 460.023  25
  -4   2  12 10264.4 471.592  27
  -4   2  11 4953.42 322.962  25
  -4   2  10 2532.23 257.367   8
  -4   2   9 6045.51 378.333   8
  -4   2   9 6126.93 361.441  24
  -4   2   8 32665.0 890.409   8
  -4   2   8 35288.1 872.756  24
  -4   2   8 32592.0 881.254   3
  -4   2   7 37530.8 906.682   3
  -4   2   7 38340.9 929.488   8
  -4   2   6 34646.3 820.840   3
  -4   2   5 22726.2 608.125   3
  -4   2   4 10764.3 383.100   3
   4   2  -3 4338.18 267.315   1
  -4   2   3 4772.85 230.133   3
  -4   2   2 10996.1 326.145   3
   4   2  -2 9342.27 380.537   1
   4   2  -1 642.290 101.648   1
   4   2   0 70814.9 1172.32   1
   4   2   1 61451.1 1078.05   1
   4   2   2 20197.1 585.518   1
   4   2   3 68785.7 1235.98   1
   4   2   4 13153.9 513.736   1
   4   2   5 7131.17 396.184   1
   4   2   6 38522.5 1013.91   1
   4   2   6 40266.8 961.690  15
   4   2   6 41379.2 933.094  10
   4   2   7 5989.59 404.956   1
   4   2   7 6410.43 385.672  15
   4   2   7 6264.67 358.894  10
   4   2   7 6665.27 359.795  14
   4   2   7 5914.46 418.113  16
   4   2   8 2463.24 231.726  10
   4   2   8 2568.26 256.990  15
   4   2   8 2406.85 243.514  26
   4   2   8 1941.41 246.772  16
   4   2   9 1239.60 177.906  15
   4   2   9 1022.50 139.138   6
   4   2   9 889.971 154.277  26
   4   2   9 954.370 181.884  16
   4   2  10 3487.86 249.318   6
   4   2  10 3052.95 271.672  26
   4   2  10 2712.44 285.667  16
   4   2  11 294.969 95.3864   9
   4   2  11 295.022 78.6001   6
   4   2  11 226.665 78.3275  26
   4   2  11 250.719 102.067  16
   4   2  12 3583.19 263.831   9
   4   2  12 3937.57 224.912   6
   4   2  12 3588.81 250.774  26
   4   2  12 3765.09 280.264  16
   4   2  13 3104.13 203.961   9
  -4   3  14 1242.99 118.186  25
  -4   3  14 1239.24 125.799  27
  -4   3  14 1399.27 132.341  20
  -4   3  13 4232.50 258.613  25
  -4   3  13 4113.07 265.901  27
  -4   3  12 3906.73 274.196  25
  -4   3  11 5168.52 352.324   8
  -4   3  11 5331.68 334.522  25
  -4   3  10 2888.45 264.113   8
  -4   3  10 2828.39 258.198  24
  -4   3   9 8005.94 436.612   8
  -4   3   9 8265.74 428.566  24
  -4   3   8 35686.6 933.321   8
  -4   3   8 36924.4 913.317  24
  -4   3   8 37299.5 955.894   3
  -4   3   7 11324.0 487.757   8
  -4   3   7 11599.2 471.841  24
  -4   3   7 10219.8 460.413   3
  -4   3   6 472.543 91.4809   3
  -4   3   5 6269.38 318.255   3
   4   3  -4 20976.7 600.062   1
  -4   3   4 23005.7 583.255   3
  -4   3   3 8027.52 308.937   3
   4   3  -3 7112.35 326.923   1
   4   3  -2 2650.90 194.371   1
  -4   3   2 3211.91 178.311   3
   4   3  -1 8299.62 343.998   1
   4   3   0 9686.14 376.973   1
   4   3   1 61563.0 1061.77   1
   4   3   2 15175.6 495.809   1
   4   3   3 3319.62 248.179   1
   4   3   4 31994.8 820.839   1
   4   3   5 5118.30 336.298   1
   4   3   6 3526.75 296.569   1
   4   3   6 3487.78 252.661  10
   4   3   6 3173.31 260.126  15
   4   3   7 5407.94 329.370  10
   4   3   7 5454.91 360.635  15
   4   3   7 5328.26 378.550   1
   4   3   7 5306.58 341.648  26
   4   3   7 5481.31 401.945  16
   4   3   8 2034.74 227.395  15
   4   3   8 1930.98 212.275  26
   4   3   8 1888.34 238.723  16
   4   3   9 9078.96 453.240  26
   4   3   9 8863.20 517.168  16
   4   3  10 7643.20 379.140   6
   4   3  10 7511.29 405.648  26
   4   3  10 6907.95 448.783  16
   4   3  11 10773.6 427.081   6
   4   3  11 10337.7 449.331  26
   4   3  11 11010.0 521.720  16
   4   3  12 5938.69 335.410   9
   4   3  12 6292.05 290.311   6
   4   3  12 6409.21 312.644  26
   4   3  12 6268.97 348.627  16
   4   3  13 1469.52 113.297   6
   4   3  13 1238.60 129.331   9
  -4   4  14 943.910 97.3758  25
  -4   4  14 870.790 103.102  27
  -4   4  14 913.575 98.2671  20
  -4   4  13 1268.02 141.286  25
  -4   4  13 1438.42 157.939  27
  -4   4  12 2774.29 229.285  25
  -4   4  11 6073.44 371.719   8
  -4   4  10 824.916 156.777   8
  -4   4  10 575.923 113.088  24
  -4   4   9 3514.79 289.619   8
  -4   4   9 3234.43 268.184  24
  -4   4   8 22866.4 731.787   8
  -4   4   8 22067.7 707.901  24
  -4   4   8 23453.4 745.620   3
  -4   4   7 28846.1 803.703   8
  -4   4   7 27129.1 764.913  24
  -4   4   7 27857.5 787.590   3
  -4   4   6 8338.08 398.137   3
  -4   4   5 4833.86 286.385   3
   4   4  -5 4887.91 281.581   1
  -4   4   4 10158.3 392.133   3
   4   4  -4 9869.35 386.827   1
   4   4  -3 23536.5 600.642   1
  -4   4   3 25050.2 587.451   3
  -4   4   2 22057.7 504.476   3
   4   4  -2 19876.8 546.724   1
   4   4  -1 4224.00 238.992   1
   4   4   0 39449.2 793.203   1
   4   4   1 13832.5 456.057   1
   4   4   2 20368.2 588.079   1
   4   4   3 1455.47 162.470   1
   4   4   4 25141.2 718.635   1
   4   4   5 4851.06 322.195   1
   4   4   5 4203.77 289.350  15
   4   4   6 13949.2 587.348   1
   4   4   6 15457.6 540.720  10
   4   4   6 13764.7 556.089  15
   4   4   7 4137.04 314.651  15
   4   4   7 4437.91 339.978   1
   4   4   7 4559.44 306.664  26
   4   4   7 4191.45 341.155  16
   4   4   8 1206.81 179.361  15
   4   4   8 1229.63 161.435  26
   4   4   8 1081.62 187.039  16
   4   4   9 368.436 122.465  15
   4   4   9 357.026 92.4517  26
   4   4   9 293.217 120.169  16
   4   4  10 6900.00 402.167  15
   4   4  10 6236.35 347.174   6
   4   4  10 6445.96 356.884  26
   4   4  10 6871.73 421.121  16
   4   4  11 964.046 130.727   6
   4   4  11 1306.30 153.162  26
   4   4  11 1233.57 174.576  16
   4   4  12 2963.84 236.354   9
   4   4  12 3175.98 203.660   6
   4   4  13 3012.83 194.902   9
  -4   5  14 2607.86 154.663  25
  -4   5  14 2678.00 163.005  27
  -4   5  13 2294.74 181.738  25
  -4   5  13 2197.41 180.996  27
  -4   5  12 456.467 103.984  25
  -4   5  11 2759.33 255.232   8
  -4   5  10 1233.77 171.203   8
  -4   5  10 1217.99 163.612  24
  -4   5   9 4224.24 313.182   8
  -4   5   9 3734.31 292.243  24
  -4   5   8 12480.5 533.118   8
  -4   5   8 11700.9 515.405  24
  -4   5   7 2965.71 251.681   8
  -4   5   7 3081.51 254.003  24
  -4   5   7 2879.12 253.778   3
  -4   5   6 1897.77 192.933  24
  -4   5   6 1719.07 184.579   3
  -4   5   5 7559.74 363.770   3
  -4   5   4 6054.29 308.271   3
   4   5  -4 6043.39 290.651   1
  -4   5   3 30738.5 681.783   3
   4   5  -3 30439.0 685.866   1
   4   5  -2 17524.9 497.283   1
  -4   5   2 18411.2 477.172   3
   4   5  -1 4208.39 232.469   1
   4   5   0 44829.8 857.913   1
   4   5   1 34783.1 750.274   1
   4   5   2 742.033 112.470   1
   4   5   3 10791.6 436.831   1
   4   5   4 12644.4 500.732   1
   4   5   5 2687.94 243.227   1
   4   5   5 2824.56 244.181  15
   4   5   6 13492.7 575.780   1
   4   5   6 13319.1 549.585  15
   4   5   7 14130.8 589.705  15
   4   5   7 16179.2 658.756  16
   4   5   8 19299.5 696.575  15
   4   5   8 19007.9 721.763  16
   4   5   9 10519.0 506.234  15
   4   5   9 10636.3 528.595  16
   4   5  10 10492.3 483.136  15
   4   5  10 9106.36 420.395   6
   4   5  10 10570.9 432.623  26
   4   5  10 9600.59 480.564  16
   4   5  11 1306.86 144.933   6
   4   5  11 1129.26 130.999  26
   4   5  11 1260.22 165.358  16
   4   5  12 2715.41 186.677   6
   4   5  12 2870.03 224.278   9
   4   5  13 1090.35 110.217   9
  -4   6  13 803.530 107.373  25
  -4   6  13 637.387 89.5245  27
  -4   6  13 783.867 97.5481  20
  -4   6  12 65.6262 68.5357  25
  -4   6  11 1154.90 165.468   8
  -4   6  11 1019.48 150.585  24
  -4   6  10 2089.34 217.529   8
  -4   6  10 1810.26 209.140  24
  -4   6   9 25296.8 770.794   8
  -4   6   9 23940.3 770.233  24
  -4   6   8 427.829 109.039   8
  -4   6   8 139.418 70.7377  24
  -4   6   7 14884.4 565.015   8
  -4   6   7 13061.9 544.841  24
  -4   6   7 14028.3 566.043   3
  -4   6   6 4500.07 311.625  24
  -4   6   6 4578.84 307.464   3
  -4   6   5 4584.20 305.451  24
  -4   6   5 5169.32 309.341   3
  -4   6   4 27932.8 711.290   3
  -4   6   3 10134.6 393.491   3
   4   6  -2 5434.85 265.600   1
   4   6  -1 22653.0 562.080   1
   4   6   0 7337.28 316.410   1
   4   6   1 13277.9 453.035   1
   4   6   2 3706.09 241.111   1
   4   6   3 22672.2 649.109   1
   4   6   4 23788.0 695.250   1
   4   6   4 25413.2 729.381  15
   4   6   5 18418.6 642.785   1
   4   6   5 19547.2 660.434  15
   4   6   6 26984.1 817.633   1
   4   6   6 27629.9 814.276  15
   4   6   7 2167.42 234.934  15
   4   6   7 2389.86 244.641  16
   4   6   8 5068.14 351.947  15
   4   6   8 6057.93 386.976  16
   4   6   9 2329.82 244.711  15
   4   6   9 2670.97 246.880  16
   4   6  10 4219.55 301.219  15
   4   6  10 3957.83 286.297  16
   4   6  11 362.022 81.7388   6
   4   6  11 337.432 77.2038  16
   4   6  12 4638.46 269.763   9
   4   6  12 4673.56 236.522   6
  -4   7  13 622.405 92.5518  25
  -4   7  13 545.268 79.6834  27
  -4   7  12 5471.49 301.793  25
  -4   7  11 1017.27 145.961   8
  -4   7  11 1027.25 143.372  24
  -4   7  10 966.722 153.815   8
  -4   7  10 906.397 149.214  24
  -4   7   9 2312.92 228.335   8
  -4   7   9 2021.35 225.917  24
  -4   7   8 6876.50 384.492   8
  -4   7   8 6371.80 391.060  24
  -4   7   7 21025.6 674.164   8
  -4   7   7 18804.9 674.109  24
  -4   7   6 1879.18 204.702  24
  -4   7   6 2217.58 221.044   3
  -4   7   5 11459.9 503.277  24
  -4   7   5 11650.1 485.531   3
  -4   7   4 22927.5 707.285  24
  -4   7   4 23989.3 674.445   3
  -4   7   3 8023.56 360.863   3
   4   7   0 5303.38 270.813   1
   4   7   1 2019.71 168.409   1
   4   7   2 10973.5 422.647   1
   4   7   3 6688.24 342.728   1
   4   7   3 6492.52 360.018  15
   4   7   4 21553.6 667.210   1
   4   7   4 21732.4 690.458  15
   4   7   5 30456.1 838.759   1
   4   7   5 29882.4 846.095  15
   4   7   6 20637.0 708.540  15
   4   7   6 24289.8 751.443  16
   4   7   7 3054.01 269.236  15
   4   7   7 3441.77 278.038  16
   4   7   8 736.903 142.305  15
   4   7   8 641.029 124.696  16
   4   7   9 6627.60 387.035  15
   4   7   9 7559.37 393.047  16
   4   7  10 2209.55 209.930  15
   4   7  10 1959.56 183.728  16
   4   7  11 712.471 109.251  15
   4   7  11 343.021 79.7370   6
   4   7  12 377.052 81.6508   9
   4   7  12 448.913 75.6565   6
  -4   8  13 664.929 85.6736  25
  -4   8  13 692.622 83.4617  27
  -4   8  12 652.673 106.802  25
  -4   8  11 2040.13 183.038   8
  -4   8  11 1832.37 185.572  24
  -4   8  10 4468.37 294.277   8
  -4   8  10 3663.34 276.930  24
  -4   8   9 3461.21 264.488   8
  -4   8   9 2974.14 262.792  24
  -4   8   8 6788.18 372.030   8
  -4   8   8 5486.36 365.065  24
  -4   8   7 1645.66 183.464   8
  -4   8   7 1227.66 170.339  24
  -4   8   6 1666.07 200.710  24
  -4   8   6 1867.88 199.401   3
  -4   8   5 2744.11 245.151  24
  -4   8   5 3245.15 257.697   3
  -4   8   4 1967.21 206.863  24
  -4   8   4 2476.13 215.970   3
  -4   8   3 7217.23 391.001  24
   4   8   2 8298.22 414.029  15
   4   8   3 5661.73 345.105  15
   4   8   3 5961.61 325.331   1
   4   8   4 32292.8 869.203  15
   4   8   4 33729.8 849.571   1
   4   8   5 6265.60 382.092  15
   4   8   5 6772.10 381.480   1
   4   8   6 9633.61 477.935  15
   4   8   7 3465.76 291.215  15
   4   8   8 776.365 138.670  15
   4   8   9 3238.37 265.170  15
   4   8  10 802.881 128.229  15
   4   8  11 2894.69 190.226  15
   4   8  11 2639.43 206.843   9
   4   8  11 2607.21 190.774   6
   4   8  12 545.807 82.6446   9
   4   8  12 467.260 70.6030   6
  -4   9  12 1879.66 160.149  25
  -4   9  11 1230.90 134.331   8
  -4   9  11 1375.33 152.742  24
  -4   9  10 174.122 69.8427   8
  -4   9  10 67.9204 76.5486  24
  -4   9   9 3302.76 248.351   8
  -4   9   9 2868.24 254.156  24
  -4   9   8 3827.19 268.428   8
  -4   9   8 3338.11 284.500  24
  -4   9   7 1932.89 216.815  24
  -4   9   6 12087.6 540.138  24
  -4   9   5 3035.24 270.047  24
  -4   9   5 3716.73 278.438   3
  -4   9   4 6261.99 378.754  24
  -4   9   4 7353.96 383.721   3
  -4   9   3 40840.0 1006.31  24
   4   9   1 17859.7 607.495  15
   4   9   2 3934.85 287.448  15
   4   9   3 12307.7 521.872  15
   4   9   4 779.060 146.051  15
   4   9   5 14136.7 572.813  15
   4   9   6 2214.04 229.257  15
   4   9   7 4457.47 318.319  15
   4   9   8 6722.56 381.766  15
   4   9   9 5943.83 337.385  15
   4   9  10 5071.91 281.781  15
   4   9  11 1340.39 114.751  15
   4   9  11 1202.43 126.018   9
   4   9  11 1192.90 121.856   6
  -4  10  12 260.980 59.9291  25
  -4  10  11 899.775 103.038   8
  -4  10  11 871.701 115.859  24
  -4  10  10 144.212 60.9782   8
  -4  10  10 132.905 66.3683  24
  -4  10   9 110.451 62.2702   8
  -4  10   9 73.3138 72.6138  24
  -4  10   8 745.644 132.707  24
  -4  10   7 1792.08 212.169  24
  -4  10   6 1660.01 200.337  24
  -4  10   5 6960.93 411.703  24
  -4  10   4 1444.79 186.302  24
  -4  10   3 15235.4 602.106  24
   4  10   1 23530.6 712.326  15
   4  10   2 11395.2 495.977  15
   4  10   3 579.465 126.187  15
   4  10   4 4826.92 328.873  15
   4  10   5 9846.30 474.355  15
   4  10   6 9660.03 469.298  15
   4  10   7 207.326 88.4912  15
   4  10   8 4554.88 299.894  15
   4  10   9 1579.67 166.896  15
   4  10  10 2442.19 182.340  15
   4  10  11 741.783 91.9379   6
  -4  11  10 7252.25 279.795   8
  -4  11  10 6887.65 330.649  24
  -4  11   9 2002.40 193.063  24
  -4  11   8 710.330 125.642  24
  -4  11   7 3075.12 266.513  24
  -4  11   6 3856.79 295.946  24
  -4  11   5 1695.07 205.432  24
  -4  11   4 13649.3 569.202  24
  -4  11   3 7729.99 424.911  24
   4  11   1 7674.40 401.040  15
   4  11   2 2020.97 209.356  15
   4  11   3 3775.11 290.391  15
   4  11   4 8465.38 433.085  15
   4  11   5 2357.62 230.906  15
   4  11   6 6673.93 375.714  15
   4  11   7 1631.42 185.189  15
   4  11   8 828.925 126.531  15
   4  11   9 1632.90 157.128  15
   4  11  10 1651.61 131.033  15
   4  11  10 1552.24 119.689   9
  -4  12  11 67.0297 30.8093  25
  -4  12  10 1850.13 153.164  24
  -4  12   9 1.32552 55.4875  24
  -4  12   8 2560.30 221.048  24
  -4  12   7 1687.89 190.273  24
  -4  12   6 4178.96 299.000  24
  -4  12   5 1354.50 173.141  24
  -4  12   4 10577.3 492.696  24
  -4  12   3 1746.19 201.672  24
   4  12   2 7437.88 393.086  15
   4  12   3 910.867 140.325  15
   4  12   4 2233.03 221.333  15
   4  12   5 2407.47 219.625  15
   4  12   6 1296.41 163.356  15
   4  12   7 214.698 80.2350  15
   4  12   8 32.7933 52.2544  15
   4  12   9 1142.61 117.003  15
   4  12  10 502.159 64.5242  15
   4  12  10 351.314 60.9539   6
  -4  13  10 4629.86 206.542  24
  -4  13   9 921.192 110.513  24
  -4  13   8 2705.24 206.144  24
  -4  13   7 270.819 86.7031  24
  -4  13   6 3604.58 266.382  24
  -4  13   5 1508.01 168.661  24
  -4  13   4 2188.47 217.251  24
  -4  13   3 1450.58 182.543  24
  -4  13   2 575.529 125.840  24
   4  13   2 1644.26 176.667  15
   4  13   3 2283.28 210.431  15
   4  13   4 4180.87 280.460  15
   4  13   5 1699.14 180.125  15
   4  13   6 6713.46 333.680  15
   4  13   7 1549.43 156.001  15
   4  13   8 296.563 61.9979  15
   4  13   9 613.163 76.1697  15
  -4  14   9 1921.92 131.620  24
  -4  14   8 767.996 98.7836  24
  -4  14   7 968.336 123.724  24
  -4  14   6 1049.86 135.251  24
  -4  14   5 1945.86 182.910  24
  -4  14   4 1587.16 169.741  24
  -4  14   3 5595.20 323.604  24
  -4  14   2 425.472 103.050  24
  -4  14   1 8314.90 402.138  24
   4  14   2 3903.58 251.403  15
   4  14   3 819.096 120.916  15
   4  14   4 1236.22 145.895  15
   4  14   5 1923.46 172.678  15
   4  14   6 2850.08 201.770  15
   4  14   7 4640.33 232.056  15
   4  14   8 6180.67 236.797  15
  -4  15   8 652.965 75.3167  24
  -4  15   7 3279.81 190.524  24
  -4  15   6 1323.00 132.698  24
  -4  15   5 28.1182 36.4105  24
  -4  15   4 1167.23 138.853  24
  -4  15   3 3042.75 223.421  24
  -4  15   2 2730.66 216.326  24
  -4  15   1 1331.34 154.439  24
   4  15   3 137.310 45.2003  15
   4  15   4 3369.02 207.979  15
   4  15   5 331.390 75.9067  15
   4  15   6 2662.54 164.852  15
   4  15   7 1434.53 107.089  15
  -4  16   7 2156.91 121.330  24
  -4  16   6 6974.56 254.617  24
  -4  16   5 4002.59 208.503  24
  -4  16   4 815.197 101.904  24
  -4  16   3 135.512 51.1612  24
  -4  16   2 4503.32 247.054  24
  -4  16   1 327.218 75.0501  24
  -4  16   0 295.449 71.2487  24
  -4  16  -1 559.920 96.8299  24
   4  16   4 2972.11 156.529  15
   4  16   5 273.452 49.1561  15
  -4  17   5 8030.19 240.005  24
  -4  17   4 4440.62 192.708  24
  -4  17   3 526.891 74.9548  24
  -4  17   2 526.308 75.3608  24
  -4  17   1 326.803 65.1863  24
  -4  17   0 1017.72 104.035  24
  -4  17  -1 89.8824 43.9964  24
  -4  17  -2 1111.79 103.199  24
  -4  17  -3 619.557 74.8246  24
  -4  17  -4 571.010 65.0161  24
  -4  18   1 796.066 71.2095  24
  -4  18   0 175.570 36.8393  24
  -4  18  -1 583.434 60.2363  24
  -5 -16   4 2030.52 135.008  29
  -5 -16   3 437.826 73.2754  29
   5 -16  -3 422.187 58.5368  28
  -5 -16   2 1130.10 114.704  29
  -5 -16   1 2434.46 162.659  29
   5 -16   0 859.317 82.1689  10
  -5 -16   0 929.492 101.787  29
  -5 -16   0 1146.51 105.676  18
  -5 -16  -1 75.1390 42.2053  29
  -5 -16  -1 151.849 57.4623  18
   5 -16   2-21.8601 26.3020  19
  -5 -16  -2 109.301 49.6120  18
  -5 -16  -3 3209.81 160.508  18
  -5 -15   6 925.841 95.5165   7
  -5 -15   6 1272.46 101.857  29
  -5 -15   5 406.099 71.7293   7
  -5 -15   5 434.635 83.0944  29
  -5 -15   4 3950.33 214.080   7
  -5 -15   4 4368.49 234.398  29
   5 -15  -4 4125.31 188.673  28
  -5 -15   3 2216.71 177.962  29
  -5 -15   3 2222.68 178.396  21
  -5 -15   2 1218.61 139.010  21
  -5 -15   1 877.067 119.023  21
  -5 -15   1 933.083 106.803  18
  -5 -15   0 1118.79 125.752  21
  -5 -15   0 1522.19 143.480  18
   5 -15   0 1436.96 118.495  19
   5 -15   1 252.878 59.7962  10
   5 -15   1 240.323 60.1222  19
  -5 -15  -1 315.806 68.4785  21
  -5 -15  -1 351.388 80.4818  18
   5 -15   2 2356.50 153.566  10
  -5 -15  -2 2467.81 182.273  18
   5 -15   2 2291.86 155.321  19
   5 -15   3 665.319 76.9999  10
   5 -15   3 733.836 89.2472  19
  -5 -15  -3 783.220 104.518  18
   5 -15   4 816.946 90.3772  19
  -5 -15  -4 873.529 98.1447  18
   5 -15   5 623.297 70.7429  19
  -5 -15  -5 663.210 76.5979  18
  -5 -14   8 45.5343 37.9095   7
  -5 -14   7 2595.01 168.658   7
  -5 -14   7 2810.06 150.836  29
  -5 -14   6 1256.91 136.087   7
  -5 -14   6 1500.22 136.175  29
  -5 -14   5 4735.78 263.370   7
  -5 -14   5 5434.42 277.307  29
  -5 -14   5 5181.25 268.535  21
  -5 -14   4 1718.52 170.136  29
  -5 -14   4 1660.69 171.084  21
  -5 -14   3 1841.10 177.642  21
  -5 -14   2 338.124 96.0031  21
  -5 -14   2 254.359 75.4742  18
  -5 -14   1 1283.96 150.054  18
  -5 -14   1 886.844 129.803  21
   5 -14  -1 1012.62 110.585  19
  -5 -14   0 2691.26 217.661  21
  -5 -14   0 3218.17 237.304  18
   5 -14   0 3171.17 205.537  19
  -5 -14  -1 1210.87 143.366  21
  -5 -14  -1 1215.07 154.188  18
   5 -14   1 1089.10 126.193  19
   5 -14   2 6581.56 303.743  10
  -5 -14  -2 6570.66 297.885  21
  -5 -14  -2 7127.65 346.004  18
   5 -14   2 6270.73 292.873  19
   5 -14   3 689.082 98.6101  10
   5 -14   3 657.196 100.051  19
  -5 -14  -3 620.150 113.237  18
   5 -14   4 4415.68 215.126  10
  -5 -14  -4 4516.61 252.389  18
   5 -14   4 4472.14 233.645  19
   5 -14   5 817.733 84.5629  10
   5 -14   5 824.284 94.5905  19
  -5 -14  -5 962.734 116.198  18
  -5 -14  -6 2244.59 137.964  18
   5 -14   6 2197.81 138.324  19
  -5 -13   9 1090.32 94.9657   7
  -5 -13   8 355.937 76.5632   7
   5 -13  -8 419.222 61.3925  23
  -5 -13   7 1301.59 147.850   7
  -5 -13   7 1622.27 143.027  29
   5 -13  -7 1415.44 122.419  23
  -5 -13   6 537.895 109.405   7
  -5 -13   6 757.473 115.201  29
  -5 -13   6 669.060 106.194  21
  -5 -13   5 4678.15 283.574  29
  -5 -13   5 4261.29 269.193  21
  -5 -13   4 8390.45 394.965  21
  -5 -13   3 1352.68 175.711  21
  -5 -13   2 1444.12 178.593  21
  -5 -13   2 1886.68 182.939  18
   5 -13  -2 1420.18 145.850  19
  -5 -13   1 1628.11 184.627  21
  -5 -13   1 1933.38 193.579  18
   5 -13  -1 1818.52 172.520  19
  -5 -13   0 3020.65 242.184  18
   5 -13   0 2755.74 213.468  19
  -5 -13   0 2599.19 227.229  21
  -5 -13  -1 1197.60 152.018  21
   5 -13   1 1230.75 146.171  19
  -5 -13  -1 1221.51 168.947  18
  -5 -13  -2 1615.66 167.671  21
   5 -13   2 1439.91 159.201  19
  -5 -13  -2 1275.39 165.958  18
   5 -13   3 1891.89 177.666  10
  -5 -13  -3 1768.68 163.160  21
  -5 -13  -3 1629.20 185.104  18
   5 -13   3 1806.87 174.433  19
   5 -13   4 1078.04 134.656  10
   5 -13   4 1030.60 129.373  19
  -5 -13  -4 808.742 124.666  18
   5 -13   5 539.690 88.3161  10
   5 -13   5 425.515 87.2614  19
  -5 -13  -5 482.682 93.4603  18
   5 -13   6 4196.35 196.623  10
  -5 -13  -6 4121.40 223.141  18
   5 -13   6 4112.63 221.308  19
   5 -13   7 307.201 54.1464  14
   5 -13   7 280.593 51.8286  19
  -5 -13  -7 226.332 54.4832  18
  -5 -12   9 575.492 95.7304   7
   5 -12  -9 621.307 84.4243  23
  -5 -12   8 212.890 75.1405   7
   5 -12  -8 222.253 64.2195  23
  -5 -12   7 3593.55 259.255   7
  -5 -12   7 4216.20 250.241  29
   5 -12  -7 3993.80 237.263  23
  -5 -12   7 4297.99 243.476  21
  -5 -12   7 4180.57 261.652  17
  -5 -12   6 1626.84 176.414  29
   5 -12  -6 1666.99 160.195  23
  -5 -12   6 1466.31 174.939  17
  -5 -12   6 1649.17 174.690  21
   5 -12  -5 753.935 118.621  23
  -5 -12   5 620.884 119.833  21
  -5 -12   5 687.173 127.090  17
  -5 -12   4 755.584 139.940  21
  -5 -12   4 694.577 137.857  17
  -5 -12   3 1772.26 203.823  17
  -5 -12   3 1925.95 212.914  21
  -5 -12   2 9145.65 446.689  21
   5 -12  -2 10087.0 422.959  19
  -5 -12   2 8809.97 442.604  17
  -5 -12   1 1133.14 164.567  21
  -5 -12   1 1411.58 185.240  18
   5 -12  -1 1397.04 166.014  19
  -5 -12   0 7484.63 396.482  21
  -5 -12   0 8342.49 425.833  18
   5 -12   0 7617.13 377.641  19
  -5 -12  -1 2505.95 227.251  21
  -5 -12  -1 2651.06 240.528  18
   5 -12   1 2584.89 226.177  19
  -5 -12  -2 8097.03 390.199  21
  -5 -12  -2 8292.23 424.546  18
   5 -12   2 8103.79 393.020  19
   5 -12   3 3407.45 262.173  10
  -5 -12  -3 3462.83 245.349  21
  -5 -12  -3 3529.97 275.286  18
   5 -12   3 3161.55 244.150  19
   5 -12   4 335.761 86.2416  10
   5 -12   4 298.697 91.7345  19
  -5 -12  -4 326.693 99.5385  18
   5 -12   5 3826.38 251.521  10
  -5 -12  -5 3652.55 257.974  18
   5 -12   5 3803.56 252.735  19
   5 -12   6 155.819 55.2011  10
   5 -12   6 154.934 65.8661  19
  -5 -12  -6 287.324 84.6830  18
   5 -12   7 2039.23 142.984  10
  -5 -12  -7 2203.65 157.328  18
   5 -12   7 2218.30 164.123  19
   5 -12   8 142.795 42.6924  14
   5 -12   8 192.903 41.7384  19
  -5 -11  10 371.900 68.7155   7
   5 -11 -10 419.452 69.1846  23
  -5 -11   9 269.238 81.6760   7
   5 -11  -9 169.880 65.7639  23
  -5 -11   9 88.4246 34.7956  22
  -5 -11   9 238.059 64.2987  17
  -5 -11   8 647.119 129.228   7
   5 -11  -8 683.446 115.838  23
  -5 -11   8 892.294 125.506  17
   5 -11  -7 985.548 142.651  23
  -5 -11   7 1045.18 140.675  29
  -5 -11   7 1040.10 134.442  21
  -5 -11   7 1015.00 143.541  17
   5 -11  -6 5648.38 328.083  23
  -5 -11   6 5666.34 341.402  17
  -5 -11   6 5695.28 330.929  21
   5 -11  -5 907.841 138.901  23
  -5 -11   5 823.168 146.169  21
  -5 -11   5 816.572 147.451  17
   5 -11  -4 1579.06 179.822  23
  -5 -11   4 1033.53 155.253  21
  -5 -11   4 1107.11 169.445  17
   5 -11  -3 562.460 120.022  19
  -5 -11   3 375.345 102.040  21
  -5 -11   3 523.522 140.261  17
  -5 -11   2 3256.99 280.982  17
  -5 -11   2 3137.06 270.728  21
  -5 -11   2 4097.85 297.602  18
   5 -11  -2 3619.02 267.256  19
  -5 -11   1 2233.75 232.432  17
  -5 -11   1 2071.19 225.708  21
  -5 -11   1 2720.24 250.871  18
   5 -11  -1 2430.45 217.649  19
   5 -11   0 249.766 91.4580  19
  -5 -11   0 263.658 97.6716  21
  -5 -11   0 99.0652 70.1038  17
  -5 -11   0 241.994 102.385  18
   5 -11   1 1155.23 157.312  19
  -5 -11  -1 1150.14 160.811  21
  -5 -11  -2 7888.33 399.883  21
   5 -11   2 8108.27 407.604  19
  -5 -11  -3 3030.00 235.898  21
  -5 -11  -3 2844.30 250.324  18
   5 -11   3 2764.95 245.594  19
   5 -11   4 1065.46 162.003  10
   5 -11   4 1103.89 150.976  19
  -5 -11  -4 908.979 134.809  18
   5 -11   5 3060.26 250.017  10
  -5 -11  -5 2945.70 242.584  18
   5 -11   5 3011.60 244.235  19
   5 -11   6 695.116 112.871  10
   5 -11   6 768.761 119.686  19
  -5 -11  -6 663.102 115.228  18
   5 -11   7 96.7946 54.3623  10
   5 -11   7 89.6146 54.7580  19
  -5 -11  -7 119.521 61.3197  18
   5 -11   8 4747.89 219.821  10
   5 -11   8 4849.96 232.235  14
   5 -11   8 5150.70 233.087  19
   5 -11   9 2215.58 129.049  14
  -5 -10  11 1727.93 119.584  22
   5 -10 -11 1887.47 133.896  23
  -5 -10  10 517.575 100.105   7
   5 -10 -10 511.333 89.5811  23
  -5 -10  10 416.233 75.9193  22
  -5 -10   9 204.898 85.6580   7
   5 -10  -9 136.478 61.8492  23
  -5 -10   9 223.248 58.3425  17
  -5 -10   8 1071.88 160.216   7
   5 -10  -8 1156.36 149.225  23
  -5 -10   8 1087.09 145.537  17
  -5 -10   7 1187.52 151.583  29
   5 -10  -7 941.007 150.216  23
  -5 -10   7 1008.80 135.568  21
  -5 -10   7 1225.64 164.923  17
   5 -10  -6 1164.94 165.860  23
  -5 -10   6 1146.68 161.282  21
  -5 -10   6 1002.15 152.454  17
   5 -10  -5 1612.33 195.569  23
  -5 -10   5 1851.87 211.374  17
  -5 -10   5 1731.63 196.441  21
  -5 -10   4 4902.17 338.115  17
  -5 -10   4 4903.80 337.125  21
  -5 -10   3 8059.64 435.038  17
  -5 -10   3 8228.72 435.222  21
  -5 -10   2 6272.01 381.954  17
  -5 -10   2 6447.38 388.520  21
   5 -10  -2 6705.40 374.809  19
  -5 -10   1 32892.4 897.507  17
  -5 -10   1 32643.2 896.911  21
   5 -10  -1 34708.1 885.537  19
  -5 -10   0 9932.50 478.295  17
  -5 -10   0 9775.57 473.024  21
   5 -10   0 10385.5 471.933  19
  -5 -10  -1 4023.30 298.400  21
   5 -10   1 4115.27 296.699  19
  -5 -10  -1 4824.99 329.726  17
  -5 -10  -2 3438.15 269.007  21
   5 -10   2 3601.22 279.853  19
  -5 -10  -3 5099.88 318.508  21
   5 -10   3 4951.78 333.416  19
   5 -10   4 3109.69 270.239  10
   5 -10   4 2865.15 254.689  19
   5 -10   5 5768.63 357.235  10
  -5 -10  -5 5610.12 345.503  18
   5 -10   5 5950.52 350.292  19
   5 -10   6 2162.80 213.035  10
  -5 -10  -6 2265.82 213.582  18
   5 -10   6 2290.04 209.834  19
   5 -10   7 1832.12 182.257  10
   5 -10   7 1607.22 163.757  26
  -5 -10  -7 1468.90 160.540  18
   5 -10   7 1831.52 172.592  19
   5 -10   8 743.519 108.344  14
   5 -10   8 695.698 102.918  10
   5 -10   8 749.648 103.881  26
   5 -10   8 697.954 99.6039  19
   5 -10   9 513.354 79.0445  10
   5 -10   9 562.164 84.6101  14
  -5  -9  11 2267.08 152.819   7
  -5  -9  11 1908.01 154.068  22
   5  -9 -11 1974.24 157.083  23
  -5  -9  10 679.416 122.539   7
   5  -9 -10 643.567 110.623  23
  -5  -9  10 951.029 107.849  17
  -5  -9   9 366.568 119.658   7
   5  -9  -9 346.972 102.769  23
  -5  -9   9 307.754 66.9874  17
  -5  -9   8 114.465 84.8671   7
  -5  -9   8 58.8495 57.1419  17
  -5  -9   7 807.535 145.185  29
  -5  -9   7 860.893 132.560  21
  -5  -9   7 850.691 140.263  17
  -5  -9   6 368.836 102.517  21
  -5  -9   6 427.452 128.836  17
  -5  -9   5 3405.21 284.164  17
  -5  -9   5 3291.32 273.340  21
   5  -9  -4 10464.7 493.522  23
  -5  -9   4 9085.31 460.734  17
  -5  -9   4 9145.74 460.902  21
   5  -9  -3 2904.49 259.101  23
  -5  -9   3 2261.36 226.076  17
  -5  -9   3 2226.29 231.013  21
   5  -9  -3 2211.15 216.839  19
  -5  -9   2 2557.58 244.769  17
  -5  -9   2 2645.71 256.331  21
   5  -9  -2 2890.66 251.110  19
  -5  -9   1 9742.85 473.153  17
  -5  -9   1 9648.99 468.317  21
   5  -9  -1 10433.3 476.693  19
  -5  -9   0 4439.08 323.884  17
  -5  -9   0 4264.87 310.969  21
   5  -9   0 4214.18 303.515  19
  -5  -9  -1 2740.00 258.676  17
  -5  -9  -1 2558.33 239.228  21
   5  -9   1 2882.37 256.296  19
  -5  -9  -2 1939.25 209.688  21
   5  -9   2 2170.62 230.986  19
  -5  -9  -3 3107.98 250.451  21
   5  -9   3 3146.96 271.951  19
   5  -9   4 1487.04 204.074  10
   5  -9   4 1513.49 192.749  19
   5  -9   5-26.6381 76.9937  10
   5  -9   5 146.067 90.6334  19
   5  -9   6 4076.03 304.554  10
   5  -9   6 4628.54 309.994  19
   5  -9   7 7040.71 379.703  10
  -5  -9  -7 7651.71 372.863  18
   5  -9   7 7439.47 365.816  19
   5  -9   8 955.797 130.143  14
   5  -9   8 1012.22 135.833  10
   5  -9   8 917.620 132.986  26
   5  -9   8 938.654 122.325  19
   5  -9   9 1991.20 164.588  10
   5  -9   9 1997.78 159.293  14
   5  -9   9 2017.79 160.742  26
   5  -9  10 787.162 83.7080  14
   5  -8 -12 270.790 58.6847  23
  -5  -8  12 155.632 49.4256  22
  -5  -8  11 264.271 62.9116   7
   5  -8 -11 142.430 58.5877  23
  -5  -8  11 104.446 54.2340  22
  -5  -8  10 1622.61 169.771   7
   5  -8 -10 1347.87 161.497  23
  -5  -8  10 1694.90 157.724  17
  -5  -8   9 2679.43 253.700   7
   5  -8  -9 2478.31 230.972  23
  -5  -8   9 3083.92 237.952  17
  -5  -8   8 1931.03 203.439  17
  -5  -8   7 10366.9 483.665  17
  -5  -8   7 11106.9 480.162  21
  -5  -8   6 8821.07 450.145  17
  -5  -8   6 9303.81 452.082  21
  -5  -8   5 541.818 123.018  21
  -5  -8   5 559.342 127.385  17
  -5  -8   4 10459.7 487.741  17
  -5  -8   4 9973.59 477.731  21
  -5  -8   3 10589.7 527.390   5
   5  -8  -3 11365.0 515.924  23
  -5  -8   3 9423.16 462.901  17
  -5  -8   3 9075.41 455.267  21
   5  -8  -3 9058.40 450.810  19
  -5  -8   2 4725.72 332.874   2
  -5  -8   2 5207.44 361.907   5
  -5  -8   2 4773.93 328.689  17
  -5  -8   2 4630.30 320.150  21
   5  -8  -2 4524.89 312.481  19
   5  -8  -1 13519.7 537.698   4
  -5  -8   1 12891.8 550.999   2
  -5  -8   1 14092.5 610.279   5
  -5  -8   1 12229.9 521.911  17
  -5  -8   1 12497.1 523.384  21
   5  -8  -1 12012.5 517.076  19
  -5  -8   0 7906.26 455.186   5
   5  -8   0 7901.81 405.930   4
  -5  -8   0 7878.73 425.325   2
  -5  -8   0 7022.63 393.613  17
  -5  -8   0 7166.31 389.522  21
   5  -8   0 7266.17 401.361  19
   5  -8   1 4877.52 317.802   4
  -5  -8  -1 5525.11 353.841   2
  -5  -8  -1 5037.18 336.954  17
  -5  -8  -1 4377.46 303.944  21
   5  -8   1 4659.77 327.361  19
  -5  -8  -2 6455.71 368.369  21
   5  -8   2 6830.85 397.707  19
  -5  -8  -2 7161.73 414.436  17
  -5  -8  -3 4501.18 301.930  21
   5  -8   3 4241.36 315.431  19
   5  -8   4 2458.47 261.073  10
   5  -8   4 2412.64 234.999  19
   5  -8   5 7565.08 440.972  10
   5  -8   5 8163.55 432.252  19
   5  -8   6 9590.38 483.029  10
   5  -8   6 11324.5 491.636  19
   5  -8   7 2630.11 246.335  10
  -5  -8  -7 2758.12 236.574  18
   5  -8   7 2700.33 229.587  19
   5  -8   8 2763.08 239.329  10
   5  -8   8 3098.11 234.013  14
   5  -8   8 2948.54 248.032  26
   5  -8   8 3212.10 220.313  19
   5  -8   9 687.334 103.784  14
   5  -8   9 632.420 104.955  10
   5  -8   9 813.147 120.019  26
   5  -8  10 3105.58 189.948  10
   5  -8  10 2997.58 182.337  14
   5  -8  10 2908.16 181.747  26
   5  -7 -12 69.0573 52.9611  23
  -5  -7  12 114.133 53.3581  22
  -5  -7  11 522.915 88.5808   7
   5  -7 -11 494.812 96.2519  23
  -5  -7  10 4707.79 303.214   7
   5  -7 -10 4416.29 296.867  23
  -5  -7  10 5467.01 300.718  17
  -5  -7   9 2220.08 235.405   7
   5  -7  -9 2023.85 217.603  23
  -5  -7   9 2559.17 228.166  17
  -5  -7   8 3308.69 273.828  17
  -5  -7   7 3428.57 282.484  17
  -5  -7   7 4062.16 288.942  21
   5  -7  -6 8748.13 434.978  28
  -5  -7   6 7766.40 423.266  17
  -5  -7   6 8533.48 430.633  21
  -5  -7   5 4073.49 298.025  17
  -5  -7   5 3982.52 296.243  21
  -5  -7   4 10110.2 493.627   2
   5  -7  -4 10143.3 502.532  23
  -5  -7   4 9510.42 456.594  17
  -5  -7   4 9900.52 464.147  21
  -5  -7   3 25643.6 790.394   2
  -5  -7   3 27953.9 852.129   5
   5  -7  -3 27989.6 865.363   1
   5  -7  -3 29468.5 851.021  23
  -5  -7   3 23972.5 742.770  17
  -5  -7   3 24377.3 748.408  21
   5  -7  -3 24239.1 750.473  19
  -5  -7   2 15655.2 602.079   2
   5  -7  -2 17211.9 638.872   1
  -5  -7   2 17008.3 659.541   5
   5  -7  -2 18560.3 650.930  23
  -5  -7   2 15011.9 577.216  17
  -5  -7   2 14837.2 568.736  21
   5  -7  -2 15919.8 594.624  19
  -5  -7   1 955.060 151.620   2
   5  -7  -1 831.097 140.377   1
   5  -7  -1 900.092 142.122  19
  -5  -7   1 918.095 147.789  21
  -5  -7   1 1024.71 161.335  17
  -5  -7   0 36492.0 938.235  17
  -5  -7   0 35599.4 898.227  21
   5  -7   0 35426.2 913.609  19
   5  -7   1 29546.2 780.359   4
  -5  -7  -1 29789.4 832.873  17
  -5  -7  -1 28114.3 776.827  21
   5  -7   1 28154.3 810.794  19
  -5  -7  -2 5052.04 335.522  17
  -5  -7  -2 4063.40 285.849  21
   5  -7   2 4261.51 305.551  19
  -5  -7  -3 7417.51 382.745  21
   5  -7   3 6702.86 392.099  19
   5  -7   4 5854.47 392.442  10
   5  -7   4 5556.77 359.183  19
   5  -7   5 7658.18 443.431  10
   5  -7   5 8397.46 433.883  19
   5  -7   6 3208.19 289.545  10
   5  -7   6 3553.98 276.471  19
   5  -7   7 4635.73 334.541  10
   5  -7   7 5055.60 309.583  19
   5  -7   8 6045.32 364.561  10
   5  -7   8 6412.81 350.128  14
   5  -7   9 378.367 86.8566  14
   5  -7   9 504.727 105.601  10
   5  -7   9 422.168 112.183  26
   5  -7  10 1361.60 142.890  10
   5  -7  10 1342.24 130.732  14
   5  -7  10 1363.40 148.153  26
   5  -7  11 562.355 77.5841  26
  -5  -6  13 19.0803 40.0725  22
   5  -6 -12 931.548 113.412  23
  -5  -6  12 1117.51 131.479  22
  -5  -6  12 1299.87 115.519  20
  -5  -6  11 2998.75 204.192  17
  -5  -6  11 2684.36 191.795  20
  -5  -6  10 448.421 114.579   7
   5  -6 -10 512.049 121.007  23
  -5  -6  10 454.027 92.6174  20
  -5  -6  10 599.485 108.807  17
  -5  -6   9 1524.18 203.711   7
   5  -6  -9 1498.52 193.872  23
  -5  -6   9 1749.40 194.101  17
  -5  -6   8 7378.60 401.868  17
  -5  -6   7 3169.45 271.369  17
   5  -6  -6 26605.7 781.017  28
  -5  -6   6 27868.8 792.027  21
  -5  -6   6 25937.4 778.037  17
  -5  -6   5 6010.51 377.167   2
  -5  -6   5 5687.48 351.919  21
  -5  -6   5 5414.64 347.155  17
  -5  -6   4 1906.40 210.894   2
   5  -6  -4 1998.02 225.932  23
  -5  -6   4 1807.45 199.549  17
  -5  -6   4 1895.41 203.605  21
   5  -6  -3 10703.5 533.522   1
  -5  -6   3 10151.8 476.839   2
  -5  -6   3 11109.3 513.534   5
   5  -6  -3 10670.0 499.317  23
  -5  -6   3 9343.44 443.771  17
  -5  -6   3 9486.23 441.989  21
   5  -6  -3 9603.66 456.463  19
   5  -6  -2 26573.3 810.134   1
  -5  -6   2 27736.7 831.507   5
  -5  -6   2 24002.5 718.300  17
  -5  -6   2 25073.3 731.522  21
   5  -6  -2 24333.0 744.280  19
   5  -6  -1 20728.8 688.634   1
  -5  -6   1 19539.6 642.120  17
  -5  -6   1 19007.9 628.078  21
   5  -6  -1 18943.8 638.268  19
   5  -6   0 16641.6 612.612   1
  -5  -6   0 15650.1 571.112  17
  -5  -6   0 14655.7 540.577  21
   5  -6   0 15245.4 574.539  19
   5  -6   1 9449.98 405.350   4
   5  -6   1 10345.4 470.464   1
  -5  -6  -1 9946.31 456.853  17
  -5  -6  -1 9243.27 422.681  21
   5  -6   1 9066.89 441.228  19
   5  -6   2 13741.0 533.618   1
   5  -6   2 14276.0 542.367  12
  -5  -6  -2 11964.7 480.986  21
   5  -6   2 12204.7 520.752  19
  -5  -6  -3 30740.6 790.561  21
   5  -6   3 29835.8 836.056  19
   5  -6   4 38546.0 1015.14  10
   5  -6   4 39306.7 975.657  19
   5  -6   5 1570.29 214.742  10
   5  -6   5 1812.48 201.084  19
   5  -6   6 1057.36 171.872  10
   5  -6   6 582.374 114.895  19
   5  -6   6 864.049 148.085  16
   5  -6   7 11371.3 488.917  14
   5  -6   7 12456.3 500.784  16
   5  -6   7 12260.1 487.950  19
   5  -6   8 224.295 75.1153  14
   5  -6   8 55.2675 67.1071  10
   5  -6   8 17.0452 61.4000  16
   5  -6   9 2334.05 223.554  10
   5  -6   9 2509.08 210.004  14
   5  -6   9 2588.20 243.958  26
   5  -6   9 2605.24 197.869  16
   5  -6  10 3902.31 255.456  10
   5  -6  10 4041.36 238.386  14
   5  -6  10 3688.54 259.448  26
   5  -6  11 5157.67 251.425  26
  -5  -5  13 4062.22 214.467  22
   5  -5 -12 1439.06 143.930  23
  -5  -5  12 1481.51 164.398  22
  -5  -5  12 1539.39 140.043  20
   5  -5 -11 2927.34 237.076  23
  -5  -5  11 3292.56 219.012  17
  -5  -5  11 3003.43 220.781  20
   5  -5 -10 3076.48 261.563  23
  -5  -5  10 3682.93 258.173  17
  -5  -5   9 1013.67 166.509   7
   5  -5  -9 981.619 171.401  23
  -5  -5   9 909.133 153.915  27
  -5  -5   9 1141.50 161.184  17
  -5  -5   8 492.321 132.030  27
  -5  -5   8 461.342 112.012  17
  -5  -5   7 24352.4 769.907  27
  -5  -5   7 26383.3 775.470  17
  -5  -5   6 3289.86 286.014   2
   5  -5  -6 3067.93 258.215  28
  -5  -5   6 3367.97 267.026  21
  -5  -5   6 3019.54 256.571  17
  -5  -5   5 18361.0 661.973   2
   5  -5  -5 16891.9 621.673  28
  -5  -5   5 17600.2 610.586  21
  -5  -5   5 16449.7 595.449  17
  -5  -5   4 11649.9 509.311   2
   5  -5  -4 12038.8 540.449  23
  -5  -5   4 12159.0 498.955  21
  -5  -5   4 11250.0 478.247  17
   5  -5  -3 5107.72 366.690   1
  -5  -5   3 5946.61 370.657   5
   5  -5  -3 5303.97 346.177  23
  -5  -5   3 4579.66 299.809  17
  -5  -5   3 4986.92 311.792  21
   5  -5  -3 4816.18 318.568  19
   5  -5  -2 44126.4 1068.42   1
  -5  -5   2 43770.0 971.165  17
   5  -5  -2 41889.7 990.814  19
   5  -5  -1 9110.84 454.380   1
  -5  -5   1 8981.64 414.344  17
   5  -5  -1 9341.86 439.103  19
   5  -5   0 16368.8 609.970   1
   5  -5   0 15956.8 574.768  19
   5  -5   1 13623.6 545.748   1
   5  -5   1 13591.0 526.686  19
   5  -5   2 10542.4 477.695   1
   5  -5   2 11665.0 487.023  12
   5  -5   2 10137.1 461.216  19
   5  -5   3 19232.5 648.157   1
  -5  -5  -3 18313.3 589.629  21
   5  -5   3 17757.0 623.194  19
   5  -5   4 34197.0 940.571  10
   5  -5   4 36296.5 915.381  19
   5  -5   5 354.540 116.951  10
   5  -5   5 280.626 90.2447  19
   5  -5   6 4698.12 348.721  10
   5  -5   6 5719.76 341.972  19
   5  -5   6 5816.42 364.137  16
   5  -5   7 1521.64 177.683  14
   5  -5   7 1241.56 188.495  10
   5  -5   7 1425.11 183.146  16
   5  -5   8 249.651 79.7803  14
   5  -5   8 153.438 70.9455  10
   5  -5   8 270.762 90.3351  16
   5  -5   9 6012.51 362.027  10
   5  -5   9 5992.20 331.672  14
   5  -5   9 5502.73 370.793  26
   5  -5   9 6533.56 347.813  16
   5  -5  10 140.602 70.5220  14
   5  -5  10 107.343 75.5722  10
   5  -5  10 120.580 77.6102  26
   5  -5  10 97.1228 49.8464  16
   5  -5  11 78.9051 50.9361  26
   5  -5  12 2959.24 160.096  26
  -5  -4  13 9472.60 343.960  22
  -5  -4  13 9456.37 316.356  20
   5  -4 -12 5552.36 283.948  23
  -5  -4  12 5875.52 292.634  20
   5  -4 -11 608.961 115.191  23
  -5  -4  11 721.957 127.387  27
  -5  -4  11 973.109 131.387  17
  -5  -4  10 5474.15 357.583  27
   5  -4 -10 5323.92 344.228  23
  -5  -4  10 6040.75 341.996  17
   5  -4  -9 635.879 131.302  23
  -5  -4   9 952.942 157.682  27
  -5  -4   9 744.280 132.178  17
  -5  -4   8 15104.9 604.254  27
   5  -4  -8 15128.3 626.920  23
  -5  -4   8 16668.7 607.806  17
  -5  -4   7 8616.43 455.087  27
   5  -4  -7 8664.07 472.923  23
  -5  -4   7 9441.72 449.395  17
   5  -4  -6 5998.40 356.449  28
  -5  -4   6 5611.38 357.679  27
   5  -4  -6 5776.18 380.392  23
  -5  -4   6 6689.73 368.731  21
  -5  -4   6 5639.60 343.612  17
  -5  -4   5 2556.63 237.115   2
   5  -4  -5 2600.74 239.711  28
  -5  -4   5 2413.18 229.107  27
   5  -4  -5 2302.24 235.550  23
  -5  -4   5 2793.50 239.943  21
  -5  -4   5 2517.90 224.208  17
   5  -4  -4 7757.26 422.509  23
  -5  -4   4 7060.57 367.644  17
   5  -4  -3 6387.77 407.574   1
   5  -4  -3 7194.06 397.405  23
  -5  -4   3 6744.52 351.823  17
   5  -4  -2 6132.45 379.252   1
   5  -4  -1 5093.59 342.206   1
   5  -4   0 39329.9 977.752   1
   5  -4   1 5613.30 351.101   1
   5  -4   2 8226.70 428.040   1
   5  -4   2 8247.59 406.798  19
   5  -4   3 11679.6 511.817   1
   5  -4   3 13372.7 519.556  12
   5  -4   3 12817.3 507.374  19
   5  -4   4 1911.04 212.005   1
   5  -4   4 1865.07 212.809  10
   5  -4   4 1794.83 193.302  19
   5  -4   5 2203.92 228.302   1
   5  -4   5 2483.45 249.739  10
   5  -4   5 2537.29 224.793  19
   5  -4   6 2991.69 273.341  10
   5  -4   6 3544.61 267.880  14
   5  -4   6 3497.22 260.071  19
   5  -4   7 2519.64 249.313  15
   5  -4   7 2519.83 256.501  10
   5  -4   7 2597.11 231.520  14
   5  -4   7 2605.75 249.793  16
   5  -4   8 127.769 72.1742  14
   5  -4   8 217.994 92.4804  10
   5  -4   8 342.420 108.810  16
   5  -4   9 1619.38 191.850  10
   5  -4   9 1424.67 163.866  14
   5  -4   9 1723.70 221.987  26
   5  -4   9 1599.36 181.833  16
   5  -4  10 802.040 114.956  14
   5  -4  10 790.740 141.322  10
   5  -4  10 740.867 140.783  26
   5  -4  10 653.393 110.145  16
   5  -4  11 593.773 105.652  26
   5  -4  12 1944.65 146.251  26
  -5  -3  13 1625.93 145.855  22
  -5  -3  13 1535.03 136.167  20
   5  -3 -12 4167.58 243.549  23
  -5  -3  12 4432.01 276.546  27
  -5  -3  12 4994.93 249.175  17
  -5  -3  12 4657.23 274.774  20
   5  -3 -11 625.550 124.408  23
  -5  -3  11 548.643 124.393  27
  -5  -3  11 579.916 110.029  17
   5  -3 -10 850.975 142.185  23
  -5  -3  10 1017.05 167.033  27
  -5  -3  10 990.491 139.962  17
   5  -3  -9 1223.41 178.058  23
  -5  -3   9 1631.38 206.952  27
  -5  -3   9 1117.41 155.372  17
  -5  -3   8 4322.93 324.457  27
   5  -3  -8 4421.00 333.063  23
  -5  -3   8 4068.71 296.868  17
  -5  -3   7 9163.36 458.835  27
   5  -3  -7 8457.98 459.936  23
   5  -3  -6 8810.65 433.833  28
  -5  -3   6 9111.33 445.922  27
   5  -3  -6 8713.79 460.414  23
  -5  -3   6 10290.7 447.309  21
  -5  -3   5 31685.8 845.713   2
   5  -3  -5 30895.1 824.509  28
  -5  -3   5 29538.3 801.954  27
   5  -3  -5 28730.2 846.717  23
   5  -3  -4 516.197 111.234  23
   5  -3  -4 797.050 137.322  28
  -5  -3   4 471.030 95.0008  27
   5  -3  -3 21505.1 743.732   1
   5  -3  -2 355.904 101.274   1
   5  -3  -1 16522.6 611.001   1
   5  -3   0 30236.0 842.100   1
   5  -3   1 14506.6 568.507   1
   5  -3   2 43693.3 1025.99   1
   5  -3   3 2905.65 256.424   1
   5  -3   3 3129.23 261.338  10
   5  -3   3 3391.20 252.027  19
   5  -3   4 15390.2 620.180   1
   5  -3   4 15514.4 595.586  10
   5  -3   4 16166.1 564.978  19
   5  -3   5 11635.6 543.427   1
   5  -3   5 11916.3 534.900  10
   5  -3   5 13105.3 500.527  19
   5  -3   6 5214.21 359.008  10
   5  -3   7 5746.52 377.792  15
   5  -3   7 5333.92 366.904  10
   5  -3   7 5681.33 334.187  14
   5  -3   7 4879.77 363.205  16
   5  -3   8 849.210 131.717  14
   5  -3   8 785.550 156.993  10
   5  -3   8 701.894 136.180  16
   5  -3   9 1238.83 153.753  14
   5  -3   9 1037.87 169.286  10
   5  -3   9 1083.87 193.815  26
   5  -3   9 1118.51 172.999  16
   5  -3  10 4374.18 302.183  10
   5  -3  10 4576.08 277.104  14
   5  -3  10 4524.80 323.039  26
   5  -3  10 4351.43 298.419  16
   5  -3  11 412.699 86.7601  26
   5  -3  11 563.126 99.1539  16
   5  -3  12 3281.10 197.169  26
  -5  -2  13 1836.57 151.598  22
  -5  -2  13 1479.32 138.274  20
   5  -2 -12 2949.70 205.294  23
  -5  -2  12 2918.16 232.315  27
  -5  -2  12 3183.20 206.801  17
   5  -2 -11 658.130 125.119  23
  -5  -2  11 679.247 144.833  27
  -5  -2  11 703.294 118.160  17
   5  -2 -10 197.929 86.3284  23
  -5  -2  10 370.352 107.077  27
  -5  -2  10 237.348 76.1555  17
   5  -2  -9 1152.55 166.854  23
  -5  -2   9 1193.22 175.020  27
  -5  -2   8 1767.07 209.720  27
   5  -2  -8 1569.08 206.247  23
  -5  -2   7 11990.0 521.145  27
   5  -2  -7 11477.5 531.218  23
   5  -2  -6 22189.2 699.122  28
  -5  -2   6 21962.6 700.702  27
   5  -2  -6 21270.4 720.704  23
  -5  -2   6 23473.2 710.771   3
   5  -2  -5 223.468 84.1439  23
   5  -2  -5 455.870 103.182  28
  -5  -2   5 391.943 90.8667  27
  -5  -2   5 406.593 99.7153   3
   5  -2  -4 23924.9 736.080  23
   5  -2  -3 8014.34 437.527   1
   5  -2  -2 2987.80 255.712   1
   5  -2  -1 15831.6 592.004   1
   5  -2   0 416.231 114.887   1
   5  -2   1 5584.92 354.567   1
   5  -2   2 12961.3 536.006   1
   5  -2   3 26669.4 797.441   1
   5  -2   3 30469.7 806.452  10
   5  -2   4 5457.96 366.318   1
   5  -2   4 5824.91 354.821  10
   5  -2   4 6609.59 367.653  12
   5  -2   4 6214.96 333.930  19
   5  -2   5 583.348 144.572   1
   5  -2   5 524.398 128.642  10
   5  -2   6 45533.6 1150.87   1
   5  -2   6 43591.7 1068.61  10
   5  -2   7 11123.8 529.443  15
   5  -2   7 10711.4 515.461  10
   5  -2   7 12161.5 489.735  14
   5  -2   7 10514.1 543.905  16
   5  -2   8 1221.93 184.460  15
   5  -2   8 1400.16 169.893  14
   5  -2   8 1349.22 182.382  10
   5  -2   8 1185.30 186.820  16
   5  -2   9 7847.84 366.622   9
   5  -2   9 6933.60 398.985  10
   5  -2   9 7600.81 374.298  14
   5  -2   9 7412.52 441.638  26
   5  -2   9 7003.97 418.747  16
   5  -2  10 6451.45 308.042   9
   5  -2  10 5886.48 347.481  10
   5  -2  10 5722.16 367.609  26
   5  -2  10 5993.85 364.752  16
   5  -2  11 119.548 61.2468  26
   5  -2  11 242.117 77.9832  16
   5  -2  12 1487.58 137.923  26
  -5  -1  13 4567.27 225.673  22
  -5  -1  13 4355.67 247.641  27
  -5  -1  13 4260.77 248.746  20
  -5  -1  12 7601.74 371.914  27
  -5  -1  12 8334.26 341.936  17
   5  -1 -11 516.170 104.174  23
  -5  -1  11 515.383 115.650  27
  -5  -1  11 606.154 106.569  17
   5  -1 -10 1067.19 163.843  23
  -5  -1  10 988.510 156.733  27
   5  -1  -9 1434.88 189.413  23
  -5  -1   9 1382.90 175.199  27
  -5  -1   8 2675.62 247.744  27
   5  -1  -8 2433.81 245.504  23
  -5  -1   7 2651.86 250.231  27
   5  -1  -7 2439.92 244.112  23
  -5  -1   7 2474.41 238.432   3
   5  -1  -6 10447.0 471.863  28
  -5  -1   6 10939.9 483.717  27
   5  -1  -6 10450.1 490.258  23
  -5  -1   6 11645.9 482.668   3
   5  -1  -5 1188.39 167.101  23
   5  -1  -5 1234.57 156.653  28
  -5  -1   5 1628.80 177.901  27
  -5  -1   5 1296.37 155.707   3
  -5  -1   4 8571.85 372.160   3
   5  -1  -3 31206.6 866.406   1
   5  -1  -2 5247.37 332.738   1
   5  -1  -1 34714.8 879.681   1
   5  -1   0 7720.05 404.669   1
   5  -1   1 39615.7 959.030   1
   5  -1   2 2562.56 240.072   1
   5  -1   3 959.732 156.766   1
   5  -1   4 1302.72 180.342   1
   5  -1   4 1397.77 174.078  12
   5  -1   4 1228.87 167.719  10
   5  -1   5 8276.28 462.370   1
   5  -1   5 8770.98 432.609  10
   5  -1   6 1947.14 244.611   1
   5  -1   6 2111.35 233.572  15
   5  -1   6 1966.71 218.032  10
   5  -1   7 6530.73 402.186  15
   5  -1   7 5744.11 366.567  10
   5  -1   7 6822.89 365.272  14
   5  -1   7 5427.02 399.216  16
   5  -1   8 4243.73 314.091  10
   5  -1   8 4521.88 341.679  15
   5  -1   8 4718.08 300.418  14
   5  -1   8 4077.54 344.583  16
   5  -1   9 610.542 118.475  14
   5  -1   9 524.021 135.950  10
   5  -1   9 313.467 112.410  26
   5  -1   9 444.292 134.938  16
   5  -1  10 1273.69 145.607   9
   5  -1  10 1345.60 178.364  26
   5  -1  10 1222.74 178.362  16
   5  -1  11 721.387 101.405   9
   5  -1  11 526.139 105.702  26
   5  -1  11 685.557 121.501  16
   5  -1  12 1233.36 126.867  26
  -5   0  13 688.202 109.490  27
  -5   0  12 9148.90 407.685  27
  -5   0  12 9212.01 364.401  17
  -5   0  11 307.996 97.4346  27
   5   0 -10 111.130 62.9544  23
  -5   0  10 308.954 97.5046  27
   5   0  -9 5792.63 364.628  23
  -5   0   9 6269.54 384.644  27
   5   0  -8 22998.7 753.813  23
  -5   0   8 22377.1 739.414  27
   5   0  -7 58069.1 1266.65  23
  -5   0   7 62762.7 1282.23  27
   5   0  -6 1299.30 171.356  23
  -5   0   6 813.776 131.771  27
  -5   0   6 1061.25 138.322   3
   5   0  -5 14027.1 544.460  28
   5   0  -5 13978.7 557.950  23
  -5   0   5 15465.6 555.155  27
  -5   0   5 15763.8 535.637   3
  -5   0   4 1536.06 148.945   3
   5   0  -4 1261.85 166.152   1
   5   0  -3 962.012 143.112   1
   5   0  -2 60353.6 1198.24   1
   5   0  -1 3587.92 270.549   1
   5   0   0 75340.0 1366.47   1
   5   0   1 663.946 141.628   1
   5   0   2 31619.4 853.312   1
   5   0   3 4097.20 303.512   1
   5   0   4 33209.1 833.602  10
   5   0   4 31980.9 842.886  12
   5   0   5 7504.03 442.223   1
   5   0   5 8070.26 413.798  10
   5   0   6 6188.88 415.061   1
   5   0   6 5785.25 375.016  15
   5   0   6 6147.00 365.218  10
   5   0   7 7719.85 418.867  10
   5   0   7 8876.22 414.518  14
   5   0   7 7717.46 441.827  15
   5   0   7 7231.36 468.578  16
   5   0   8 809.761 140.362  15
   5   0   8 1049.19 149.087  14
   5   0   8 781.759 136.423  10
   5   0   8 645.339 140.794  26
   5   0   8 677.883 155.355  16
   5   0   9 15459.9 586.439  10
   5   0   9 15490.9 622.457  26
   5   0   9 14081.7 633.815  16
   5   0  10 2916.75 226.157   9
   5   0  10 2762.92 249.000  26
   5   0  10 2682.81 257.992  16
   5   0  11 1072.03 128.828   9
   5   0  11 767.713 121.019  26
   5   0  11 936.554 139.018  16
   5   0  12-39.3554 37.9243   9
   5   0  12 11.3895 41.1425  26
  -5   1  13 4785.57 256.671  27
  -5   1  12 8074.22 381.982  27
  -5   1  12 8333.71 347.807  17
  -5   1  11 704.119 140.642  27
  -5   1  10 1258.20 180.926  27
   5   1  -9 1207.56 172.172  23
  -5   1   9 1179.06 168.629  27
   5   1  -8 2147.30 222.837  23
  -5   1   8 2073.29 223.722  27
   5   1  -7 2321.02 237.049  23
  -5   1   7 2097.58 219.685  27
  -5   1   7 2457.92 231.325   3
  -5   1   6 13244.9 534.171  27
  -5   1   6 12984.0 508.468   3
   5   1  -5 2198.74 217.367  28
   5   1  -5 2127.91 212.964  23
  -5   1   5 2262.32 199.304   3
  -5   1   4 8953.88 372.735   3
   5   1  -4 7236.68 398.968   1
   5   1  -3 33034.9 848.808   1
   5   1  -2 5875.71 337.881   1
   5   1  -1 31619.0 817.500   1
   5   1   0 7935.56 397.008   1
   5   1   1 39336.5 929.618   1
   5   1   2 1927.94 205.125   1
   5   1   3 1077.04 158.103   1
   5   1   4 1840.23 190.647  10
   5   1   4 1544.05 181.460  12
   5   1   4 2027.80 228.803  23
   5   1   4 1616.74 204.064   1
   5   1   5 8510.44 477.130   1
   5   1   5 7756.97 417.671  15
   5   1   6 2102.02 246.128   1
   5   1   6 1624.74 201.027  15
   5   1   6 2017.98 214.262  10
   5   1   7 5180.81 360.252  15
   5   1   7 5101.71 333.629  10
   5   1   8 4598.55 317.782  10
   5   1   8 5041.98 356.584  15
   5   1   8 4721.15 344.974  26
   5   1   8 4429.23 369.999  16
   5   1   9 511.960 121.595  15
   5   1   9 417.100 107.720  26
   5   1   9 472.382 144.383  16
   5   1  10 1004.09 153.807  26
   5   1  10 987.986 170.371  16
   5   1  11 733.276 102.537   9
   5   1  11 701.621 110.152  26
   5   1  11 793.975 131.960  16
   5   1  12 1027.17 105.878   9
   5   1  12 927.260 105.232  26
  -5   2  13 2251.69 177.935  27
  -5   2  12 2728.14 223.550  27
  -5   2  11 791.530 143.932  27
  -5   2  10 67.5599 65.5568  27
  -5   2   9 1405.84 188.541  27
   5   2  -8 2028.11 218.461  23
  -5   2   8 1853.16 209.783  27
   5   2  -7 12447.0 533.990  23
  -5   2   7 13696.9 549.459   3
   5   2  -6 20602.9 686.502  23
  -5   2   6 23201.6 706.500  27
   5   2  -6 20493.1 715.703   1
  -5   2   6 23908.1 708.071   3
   5   2  -5 185.291 83.5759  23
   5   2  -5 264.045 90.2665   1
  -5   2   5 147.514 46.8273   3
   5   2  -4 27725.2 766.248  23
   5   2  -4 25397.1 740.604   1
   5   2  -3 7517.26 382.256   1
   5   2  -2 3672.26 264.338   1
   5   2  -1 14561.3 534.647   1
   5   2   0 924.354 142.996   1
   5   2   1 5070.11 316.979   1
   5   2   2 12667.4 511.505   1
   5   2   3 28380.9 775.334  12
   5   2   3 26026.1 806.303   1
   5   2   4 4949.46 325.629  15
   5   2   4 5623.46 369.598   1
   5   2   5 749.546 154.782   1
   5   2   5 577.483 118.485  15
   5   2   5 778.822 125.733  10
   5   2   6 46908.8 1106.80  15
   5   2   6 49441.4 1059.58  10
   5   2   7 11824.9 504.129  10
   5   2   7 11585.3 534.255  15
   5   2   7 12365.4 538.963  26
   5   2   7 11147.8 585.702  16
   5   2   8 1323.44 181.667  15
   5   2   8 1249.18 169.566  10
   5   2   8 1440.37 186.142  26
   5   2   8 1188.14 193.185  16
   5   2   9 8073.81 431.881  15
   5   2   9 7043.35 389.731  26
   5   2   9 7181.83 446.258  16
   5   2  10 7452.55 378.836  15
   5   2  10 6554.42 350.833  26
   5   2  10 6148.73 386.684  16
   5   2  11 422.205 87.4773   9
   5   2  11 237.464 62.1272  26
   5   2  11 352.614 88.7134  16
   5   2  12 1466.78 128.788   9
   5   2  12 1368.79 113.081  26
  -5   3  13 1593.41 141.767  27
  -5   3  13 1433.80 110.502  17
  -5   3  12 4325.31 234.030  25
  -5   3  12 3942.38 258.988  27
  -5   3  11 658.254 109.666  25
  -5   3  11 543.319 122.726  27
  -5   3  10 1201.16 151.395  25
  -5   3  10 1125.78 166.811  27
  -5   3   9 1662.79 177.182  24
   5   3  -7 8875.39 445.711  23
   5   3  -6 8583.43 432.668  23
  -5   3   6 9478.02 437.495   3
   5   3  -6 8735.23 440.251   1
   5   3  -5 30427.0 826.150  23
   5   3  -5 29394.5 811.638   1
   5   3  -4 807.765 128.017  23
   5   3  -4 824.990 137.940   1
   5   3  -3 20100.7 627.198   1
   5   3  -2 657.636 109.815   1
   5   3  -1 16523.3 556.919   1
   5   3   0 28548.1 750.036   1
   5   3   1 13467.5 511.849   1
   5   3   2 50851.5 1050.77  12
   5   3   2 46284.4 1028.79   1
   5   3   3 2348.23 222.818  15
   5   3   3 2744.31 245.081   1
   5   3   4 12229.3 542.556   1
   5   3   4 12081.2 507.561  15
   5   3   5 10909.7 528.771   1
   5   3   5 10402.3 482.439  15
   5   3   6 5210.31 315.547  10
   5   3   6 4565.19 328.545  15
   5   3   7 5170.87 323.478  10
   5   3   7 4595.62 334.786  15
   5   3   7 5259.96 337.666  26
   5   3   7 4537.31 368.144  16
   5   3   8 667.583 127.845  15
   5   3   8 662.447 127.207  26
   5   3   8 684.831 156.988  16
   5   3   9 1037.48 157.717  15
   5   3   9 1257.13 160.803  26
   5   3   9 949.409 176.964  16
   5   3  10 5321.13 319.407  15
   5   3  10 4502.39 271.352  26
   5   3  10 4478.56 322.516  16
   5   3  11 663.075 113.428   9
   5   3  11 562.734 94.0933  26
   5   3  11 473.526 105.766  16
   5   3  12 3531.86 199.290   9
  -5   4  13 9642.85 326.760  27
  -5   4  12 6261.44 281.542  25
  -5   4  12 5909.28 299.319  27
  -5   4  11 1124.69 134.269  25
  -5   4  11 1033.31 151.121  27
  -5   4   9 966.190 140.901  24
  -5   4   8 16671.6 590.450  24
   5   4  -6 6622.41 372.282  23
  -5   4   6 7182.02 387.400   3
   5   4  -5 2596.02 235.219  23
   5   4  -4 5968.49 345.617  23
   5   4  -4 5785.20 329.577   1
   5   4  -3 7834.16 390.358  23
   5   4  -3 7856.32 377.208   1
   5   4  -2 6652.96 347.487   1
   5   4  -1 4057.09 270.530   1
   5   4   0 35732.6 845.501   1
   5   4   1 5696.00 327.502  12
   5   4   1 5136.14 331.545  23
   5   4   1 4818.40 302.270   1
   5   4   2 6741.82 362.920  15
   5   4   2 7272.56 402.910  23
   5   4   2 6886.11 382.754   1
   5   4   3 13954.0 540.884  15
   5   4   3 15699.9 617.904  23
   5   4   3 14359.9 568.613   1
   5   4   4 1359.42 180.468   1
   5   4   4 1107.27 156.950  15
   5   4   5 2977.10 274.049   1
   5   4   5 2967.23 266.129  15
   5   4   6 2243.05 232.982  15
   5   4   7 2083.16 231.704  15
   5   4   7 2415.38 258.294  16
   5   4   8 331.220 104.485  15
   5   4   8 296.364 99.8898  16
   5   4   9 1947.89 218.121  15
   5   4   9 2159.72 194.878  26
   5   4   9 1612.23 210.672  16
   5   4  10 705.179 121.731  15
   5   4  10 555.547 94.0951  26
   5   4  10 611.828 122.412  16
   5   4  11 733.697 117.744   9
   5   4  11 542.986 103.088  16
   5   4  12 1884.90 140.848   9
  -5   5  13 4065.09 192.143  27
  -5   5  12 1510.15 136.894  25
  -5   5  12 1484.45 144.650  27
  -5   5  11 2820.91 210.272  25
  -5   5  11 2851.24 219.242  27
  -5   5  10 3764.64 264.357  24
  -5   5   9 1351.30 168.505  24
  -5   5   8 522.871 115.262  24
  -5   5   7 29303.0 802.158  24
  -5   5   6 3795.26 275.649  24
   5   5  -5 16962.3 599.377  23
   5   5  -4 11224.2 485.057  23
   5   5  -3 3664.30 274.204  23
   5   5  -3 3814.84 257.181   1
   5   5  -2 47274.3 1005.92  12
   5   5  -2 44999.3 1010.65  23
   5   5  -2 44336.2 945.073   1
   5   5  -1 11307.9 466.464  12
   5   5  -1 11368.1 483.053  23
   5   5  -1 10013.3 422.877   1
   5   5   0 18410.0 606.390  12
   5   5   0 19025.8 636.441  23
   5   5   0 17195.4 565.500   1
   5   5   1 16342.8 569.711  15
   5   5   1 15187.9 585.293  23
   5   5   1 14333.2 526.558   1
   5   5   2 9364.53 442.263  15
   5   5   2 9393.52 468.177  23
   5   5   2 8752.82 424.590   1
   5   5   3 18147.4 633.965   1
   5   5   3 18686.0 635.476  15
   5   5   4 37915.2 967.447   1
   5   5   4 35579.0 919.976  15
   5   5   5 466.096 123.821  15
   5   5   6 4446.89 330.702  15
   5   5   7 1690.54 209.071  15
   5   5   7 2015.90 238.300  16
   5   5   8 285.897 102.699  15
   5   5   8 380.880 111.651  16
   5   5   9 7560.52 343.103   6
   5   5   9 7107.44 387.894  15
   5   5   9 7076.23 398.006  16
   5   5  10 240.694 65.1396   6
   5   5  10 213.044 80.7178  15
   5   5  10 247.777 82.0071  16
   5   5  11 63.5345 53.9402   9
   5   5  11 37.1086 43.5022  16
   5   5  12 2890.19 168.201   9
  -5   6  12 1238.36 118.272  25
  -5   6  12 1456.99 135.915  27
  -5   6  11 2189.38 182.670  25
  -5   6  11 2405.10 195.268  27
  -5   6  10 683.190 119.548  24
  -5   6   9 1555.14 179.202  24
  -5   6   8 9506.89 448.283   8
  -5   6   8 8362.36 418.479  24
  -5   6   7 3354.75 268.249  24
  -5   6   6 29004.9 805.545  24
   5   6  -5 6715.47 372.863  23
  -5   6   5 5821.86 342.698  24
   5   6  -4 2718.66 240.590  23
   5   6  -3 8738.66 424.599  23
   5   6  -2 24092.1 728.240  23
   5   6  -1 19496.0 650.735  23
   5   6  -1 19540.4 587.022   1
   5   6   0 14437.6 567.364  23
   5   6   0 15608.8 532.637   1
   5   6   1 10527.6 463.324  15
   5   6   1 10129.2 479.141  23
   5   6   1 9975.95 440.103   1
   5   6   2 13383.1 537.117  15
   5   6   2 12499.2 550.484  23
   5   6   2 12505.8 498.891   1
   5   6   3 26644.7 774.630   1
   5   6   3 27845.2 800.532  15
   5   6   4 42574.9 1027.51   1
   5   6   4 40730.2 1003.36  15
   5   6   5 1245.04 173.528  15
   5   6   6 517.177 118.693  15
   5   6   6 794.510 150.824  16
   5   6   7 11362.0 518.972  15
   5   6   7 11409.1 525.280  16
   5   6   8 86.8944 82.8625  15
   5   6   8 104.249 54.6239  16
   5   6   9 3019.28 211.836   6
   5   6   9 2805.59 240.004  15
   5   6   9 3007.11 241.723  16
   5   6  10 4753.43 237.825   6
   5   6  10 4929.13 281.443  15
   5   6  10 4366.69 256.335  16
   5   6  11 5496.00 276.853   9
  -5   7  12 41.9830 30.5661  25
  -5   7  12 123.301 39.2009  27
  -5   7  11 350.713 75.1467  25
  -5   7  11 382.177 83.9758  27
  -5   7  10 4395.25 274.896  24
  -5   7   9 2396.65 215.704  24
  -5   7   8 3171.55 253.548  24
  -5   7   7 3458.69 271.844  24
  -5   7   6 7561.67 402.266  24
  -5   7   5 4434.11 306.771  24
   5   7  -4 11585.9 493.349  23
  -5   7   4 10449.4 467.128  24
   5   7  -3 26970.2 779.310  23
  -5   7   3 26629.6 756.268  24
   5   7  -2 14422.3 562.792  23
  -5   7   2 14245.4 537.018  24
   5   7  -1 1119.52 160.321  23
   5   7   0 34835.2 918.037  23
   5   7   1 28446.2 798.336  15
   5   7   1 26699.2 806.454  23
   5   7   2 4807.06 308.045   1
   5   7   2 4690.66 319.454  15
   5   7   3 6924.14 382.182   1
   5   7   3 7029.46 398.105  15
   5   7   4 4460.61 322.453  15
   5   7   5 7430.86 416.855  15
   5   7   6 3385.70 283.204  15
   5   7   6 3874.16 297.369  16
   5   7   7 4411.96 324.486  15
   5   7   7 5266.00 335.604  16
   5   7   8 6651.40 377.751  15
   5   7   8 7049.33 364.317  16
   5   7   9 209.574 73.3845  15
   5   7   9 225.095 64.4830  16
   5   7  10 1236.68 119.569   6
   5   7  10 1136.98 130.073  15
   5   7  10 1350.50 123.922  16
   5   7  11 603.543 92.8494   9
  -5   8  12 137.729 39.9444  25
  -5   8  11 282.018 70.0870  25
  -5   8  11 409.422 68.8150  27
  -5   8  10 1138.29 135.949  24
  -5   8   9 2791.97 227.970  24
  -5   8   8 1010.67 146.463  24
  -5   8   7 9603.74 453.166  24
  -5   8   6 8707.99 433.863  24
  -5   8   5 543.974 110.059  24
  -5   8   4 10289.0 470.978  24
   5   8  -3 11485.5 500.324  23
  -5   8   3 11442.3 491.433  24
   5   8  -2 4853.16 330.978  23
  -5   8   2 5885.62 347.864  24
   5   8  -1 15290.7 589.040  23
   5   8   1 5332.65 340.485  15
   5   8   2 7314.33 407.542  15
   5   8   3 5971.44 373.431  15
   5   8   4 1918.86 215.244  15
   5   8   5 8591.34 444.635  15
   5   8   6 9384.19 461.809  15
   5   8   7 2809.92 244.786  15
   5   8   8 3052.69 245.546  15
   5   8   9 772.455 123.563  15
   5   8  10 2803.41 184.704  15
   5   8  10 2674.18 160.487   6
   5   8  11 1176.91 107.459   9
  -5   9  11 2357.78 158.970  25
  -5   9  10 641.293 95.4133  24
  -5   9   9 661.127 113.466  24
  -5   9   8 264.599 85.7189  24
  -5   9   7 713.868 124.108  24
  -5   9   6 242.400 84.8843  24
  -5   9   5 3077.70 256.306  24
  -5   9   4 9553.65 453.659  24
  -5   9   3 2911.56 245.509  24
  -5   9   2 2021.74 209.531  24
   5   9   1 3766.75 289.479  15
   5   9   2 2506.88 240.721  15
   5   9   3 3798.93 294.385  15
   5   9   4 2282.09 232.885  15
   5   9   5 196.379 73.0706  15
   5   9   6 4391.56 307.073  15
   5   9   7 7134.70 379.766  15
   5   9   8 631.358 116.516  15
   5   9   9 2520.43 191.548  15
   5   9  10 1123.27 105.880  15
   5   9  10 841.035 83.0994   6
  -5  10  11 2008.15 126.737  25
  -5  10  10 331.273 65.5078  24
  -5  10   9 127.025 46.7430  24
  -5  10   8 1030.91 133.071  24
  -5  10   7 1300.80 160.213  24
  -5  10   6 1161.82 159.013  24
  -5  10   5 1455.10 176.854  24
  -5  10   4 5189.66 333.005  24
  -5  10   3 9452.59 450.125  24
  -5  10   2 6759.70 378.318  24
   5  10   1 5401.52 340.573  15
   5  10   2 3469.77 276.175  15
   5  10   3 4524.57 314.272  15
   5  10   4 3215.46 267.123  15
   5  10   5 6445.94 375.401  15
   5  10   6 2342.90 217.069  15
   5  10   7 1537.42 171.886  15
   5  10   8 889.695 128.471  15
   5  10   9 213.370 67.8244  15
  -5  11  10 414.336 62.8925  24
  -5  11   9 142.937 53.1972  24
  -5  11   8 684.027 107.812  24
  -5  11   7 937.185 138.120  24
  -5  11   6 5011.45 309.067  24
  -5  11   5 748.405 120.040  24
  -5  11   4 880.903 136.070  24
  -5  11   3 526.912 108.094  24
  -5  11   2 3683.63 273.452  24
   5  11   2 9173.67 440.862  15
   5  11   3 2643.39 240.205  15
   5  11   4 675.986 124.574  15
   5  11   5 3064.05 246.132  15
   5  11   6 649.954 120.694  15
   5  11   7 35.5152 57.8916  15
   5  11   8 4966.00 250.868  15
   5  11   9 2308.90 146.069  15
   5  11   9 2425.83 138.639   6
  -5  12   9 657.616 85.0511  24
  -5  12   8 89.4915 41.1168  24
  -5  12   7 4226.71 252.492  24
  -5  12   6 1358.09 153.432  24
  -5  12   5 618.824 108.788  24
  -5  12   4 732.057 115.667  24
  -5  12   3 1701.81 181.713  24
  -5  12   2 8868.85 410.120  24
  -5  12   1 2017.51 196.434  24
   5  12   2 10269.9 440.328  15
   5  12   3 3680.95 258.853  15
   5  12   4 528.331 99.9560  15
   5  12   5 3691.67 249.452  15
   5  12   6 289.542 76.7993  15
   5  12   7 2206.03 170.624  15
   5  12   8 123.789 45.1504  15
  -5  13   9 1163.61 90.2156  24
  -5  13   8 409.718 69.7236  24
  -5  13   7 1609.85 143.846  24
  -5  13   6 988.564 122.808  24
  -5  13   5 4118.65 254.926  24
  -5  13   4 8294.54 368.917  24
  -5  13   3 1249.52 146.692  24
  -5  13   2 1057.20 140.604  24
  -5  13   1 1563.24 167.354  24
  -5  13   0 2451.80 203.150  24
   5  13   2 2125.42 182.105  15
   5  13   3 2193.34 187.401  15
   5  13   4 1344.73 147.024  15
   5  13   5 310.775 75.2064  15
   5  13   6 4051.10 222.762  15
   5  13   7 317.953 66.3798  15
  -5  14   8 49.8711 27.8471  24
  -5  14   7 2482.30 150.259  24
  -5  14   6 1279.09 120.947  24
  -5  14   5 4594.55 240.356  24
  -5  14   4 1613.22 151.132  24
  -5  14   3 1773.81 160.683  24
  -5  14   2 247.236 71.0243  24
  -5  14   1 1188.29 133.302  24
  -5  14   0 2640.72 194.707  24
  -5  14  -1 1059.92 123.377  24
   5  14   3 1081.99 118.073  15
   5  14   4 5077.41 242.657  15
   5  14   5 757.964 90.8756  15
   5  14   6 2253.70 139.207  15
  -5  15   6 1342.22 101.795  24
  -5  15   5 342.328 59.5882  24
  -5  15   4 3968.49 205.665  24
  -5  15   3 2345.75 161.849  24
  -5  15   2 1204.68 118.360  24
  -5  15   1 934.554 108.487  24
  -5  15   0 1286.70 124.560  24
  -5  15  -1 183.064 51.8536  24
  -5  15  -2 2152.44 150.818  24
  -5  15  -3 697.205 82.0289  24
  -5  15  -4 886.718 87.1588  24
  -5  16   4 1784.51 113.322  24
  -5  16   3 394.212 57.2945  24
  -5  16   2 917.566 89.4545  24
  -5  16   1 2661.21 151.870  24
  -5  16   0 1012.53 95.5030  24
  -5  16  -1 122.981 38.0833  24
  -5  16  -2 37.9298 27.6919  24
  -5  16  -3 2229.77 117.053  24
  -6 -15   3 662.706 72.0130  29
   6 -15  -2 1137.42 90.1570  10
  -6 -15   2 1308.95 105.573  29
   6 -15  -2 1283.61 91.9901  28
   6 -15  -1 614.135 68.1149  10
  -6 -15   1 809.590 85.7097  29
   6 -15  -1 863.287 80.5039  28
   6 -15   0 1676.01 105.019  10
  -6 -15   0 2045.01 128.552  29
   6 -15   0 1841.44 120.170  28
   6 -15   1 513.434 65.3466  28
  -6 -14   5 1072.59 104.379   7
   6 -14  -5 1136.55 91.8034  12
   6 -14  -4 1441.25 112.595  12
  -6 -14   4 1341.02 122.182   7
  -6 -14   4 1633.73 127.538  29
  -6 -14   4 1566.96 127.947  21
   6 -14  -3 163.444 51.4047  12
  -6 -14   3 68.9739 51.8697  29
   6 -14  -3 79.7952 43.8974  28
  -6 -14   3 63.1060 49.4623  21
   6 -14  -2 2658.24 145.324  12
   6 -14  -2 2537.69 164.081  28
  -6 -14   2 2668.96 182.262  21
  -6 -14   1 809.885 104.633  21
  -6 -14   1 788.514 92.3431  18
   6 -14   0 1374.92 126.643  10
  -6 -14   0 1447.32 127.687  21
  -6 -14   0 1617.39 135.680  18
   6 -14   1 683.403 87.6638  10
  -6 -14  -1 816.117 95.2055  21
  -6 -14  -1 911.823 105.262  18
   6 -14   2 178.013 51.0818  10
   6 -14   2 149.613 48.3935  19
  -6 -14  -2 273.208 65.0895  18
   6 -14   3 2344.93 129.230  10
   6 -14   3 2369.57 132.800  28
  -6 -14  -3 2678.64 157.682  18
   6 -14   3 2311.65 135.805  19
   6 -14   4 33.8242 29.6340  19
  -6 -14  -4 27.2957 29.8383  18
  -6 -13   7 3514.39 169.427   7
   6 -13  -7 3612.19 158.122  12
  -6 -13   6 1842.06 147.405   7
  -6 -13   5 2706.21 172.246  29
  -6 -13   5 2627.44 175.748  21
  -6 -13   4 6147.47 279.778  29
   6 -13  -4 5864.89 248.234  28
  -6 -13   4 6082.74 285.790  21
   6 -13  -3 5205.03 253.866  28
  -6 -13   3 5117.93 277.481  21
  -6 -13   2 4090.96 251.588  21
   6 -13  -1 4474.58 221.515  12
  -6 -13   1 4216.66 254.206  21
  -6 -13   1 4482.44 245.786  18
   6 -13   0 649.768 95.3297  19
  -6 -13   0 592.144 100.150  21
  -6 -13   0 781.357 119.859  18
   6 -13   1 3827.31 228.162  10
  -6 -13  -1 3831.61 222.631  21
  -6 -13  -1 4452.33 250.713  18
   6 -13   1 3630.91 211.699  19
   6 -13   2 367.282 76.8583  10
   6 -13   2 515.009 87.6997  19
  -6 -13  -2 457.027 79.9420  21
  -6 -13  -2 615.988 106.921  18
   6 -13   3 1336.67 125.319  10
  -6 -13  -3 1621.14 147.318  18
   6 -13   3 1353.02 124.695  19
   6 -13   4 108.955 46.0031  10
   6 -13   4 210.323 52.4552  28
   6 -13   4 216.714 59.2131  19
  -6 -13  -4 213.907 64.5713  18
   6 -13   5 132.907 39.4543  19
  -6 -13  -5 230.498 56.2610  18
  -6 -12   8 998.044 96.7102   7
   6 -12  -8 890.035 82.3135  12
  -6 -12   7 4734.08 242.162   7
  -6 -12   6 1040.91 108.436  29
  -6 -12   6 1065.50 117.077  21
  -6 -12   5 3347.49 212.175  29
   6 -12  -5 2945.77 177.628  28
  -6 -12   5 3207.34 217.287  21
  -6 -12   5 2934.93 215.896  17
   6 -12  -4 1373.96 142.943  28
  -6 -12   4 1470.16 162.591  21
  -6 -12   4 1519.87 166.081  17
  -6 -12   3 7270.72 359.826  21
  -6 -12   2 1207.69 157.500  21
  -6 -12   2 1369.39 143.252  18
  -6 -12   1 1901.03 189.882  21
  -6 -12   1 2168.32 201.176  18
   6 -12  -1 1610.59 153.618  19
   6 -12   0 3597.53 214.719  12
  -6 -12   0 3210.87 240.215  21
  -6 -12   0 3558.70 250.396  18
   6 -12   0 3038.60 214.984  19
  -6 -12  -1 1048.62 137.479  21
   6 -12   1 1245.69 147.961  19
  -6 -12  -1 1093.15 149.178  18
   6 -12   2 1536.64 158.632  10
  -6 -12  -2 1602.00 151.176  21
  -6 -12  -2 1538.83 166.664  18
   6 -12   2 1542.46 160.587  19
   6 -12   3 726.734 110.173  10
   6 -12   3 670.563 110.775  19
  -6 -12  -3 647.120 117.600  18
   6 -12   4 3282.66 203.126  10
   6 -12   4 3504.95 199.178  28
  -6 -12  -4 3504.82 221.873  18
   6 -12   4 3497.13 212.244  19
   6 -12   5-19.5125 46.2846  10
   6 -12   5 41.7308 43.9723  19
  -6 -12  -5 6.20845 52.8097  18
   6 -12   6 536.809 66.3310  10
   6 -12   6 535.987 71.3198  19
  -6 -12  -6 617.842 75.6371  18
   6 -11  -8 427.783 69.7506  23
  -6 -11   8 522.982 84.2823  17
  -6 -11   7 525.089 101.380   7
   6 -11  -7 513.076 86.7367  23
  -6 -11   7 536.834 80.5039  21
  -6 -11   7 703.614 116.507  17
  -6 -11   6 1873.86 155.258  29
   6 -11  -6 1494.94 137.243  23
  -6 -11   6 1701.02 175.122  17
  -6 -11   6 1699.21 159.601  21
   6 -11  -5 1344.56 138.471  23
   6 -11  -5 1200.86 129.816  28
  -6 -11   5 1193.53 155.595  21
  -6 -11   5 1151.42 153.588  17
   6 -11  -4 207.441 65.3601  28
  -6 -11   4 295.688 96.2701  21
  -6 -11   4 306.569 102.680  17
  -6 -11   3 932.211 145.401  21
  -6 -11   3 936.242 148.971  17
  -6 -11   2 678.820 124.050  21
  -6 -11   2 759.011 134.837  17
  -6 -11   1 2359.92 222.895  21
  -6 -11   1 2868.44 237.175  18
   6 -11  -1 2422.35 206.674  19
  -6 -11   1 2281.30 218.076  17
   6 -11   0 2045.57 185.033  12
  -6 -11   0 1967.55 197.956  21
  -6 -11   0 2176.78 216.074  18
   6 -11   0 1866.84 185.039  19
  -6 -11  -1 9911.08 428.031  21
  -6 -11  -1 10752.9 463.310  18
   6 -11   1 9860.07 420.257  19
   6 -11   2 1793.87 185.432  10
  -6 -11  -2 1934.39 178.520  21
  -6 -11  -2 1957.47 201.940  18
   6 -11   2 1864.90 193.480  19
   6 -11   3 2151.40 196.174  10
  -6 -11  -3 2180.61 177.815  21
  -6 -11  -3 2137.58 204.625  18
   6 -11   3 2172.61 192.739  19
   6 -11   4 934.007 128.263  10
   6 -11   4 789.628 113.589  19
  -6 -11  -4 977.484 135.049  18
   6 -11   5 869.135 117.722  10
   6 -11   5 697.633 102.506  19
  -6 -11  -5 602.236 107.588  18
   6 -11   6 3705.47 204.092  10
   6 -11   6 3427.51 170.831  26
  -6 -11  -6 3458.73 201.203  18
   6 -11   6 3908.83 207.790  19
   6 -11   7 475.023 65.7359  10
   6 -11   7 505.024 62.3655  19
   6 -10  -9 206.858 49.5114  12
  -6 -10   9 237.774 60.8324   7
   6 -10  -9 171.585 49.2325  23
  -6 -10   9 151.002 44.9757  22
  -6 -10   9 255.806 60.0204  17
  -6 -10   8 334.136 91.7155   7
   6 -10  -8 260.707 75.6613  23
  -6 -10   8 384.218 89.9702  17
   6 -10  -7 319.540 79.3956  23
  -6 -10   7 356.764 83.2765  21
  -6 -10   7 379.062 101.619  17
   6 -10  -6 724.650 118.183  23
  -6 -10   6 899.538 127.058  29
   6 -10  -6 736.564 108.610  28
  -6 -10   6 536.542 112.924  21
  -6 -10   6 603.332 118.928  17
   6 -10  -5 1917.47 182.175  28
   6 -10  -5 1767.99 177.411  23
  -6 -10   5 1770.92 194.501  17
  -6 -10   5 1596.89 180.301  21
   6 -10  -4 574.050 105.843  23
   6 -10  -4 490.687 108.012  28
  -6 -10   4 444.356 113.164  21
  -6 -10   4 349.807 104.491  17
  -6 -10   3 717.649 125.400  21
  -6 -10   3 509.156 113.190  17
  -6 -10   2 659.215 122.705  21
  -6 -10   2 972.339 153.371  17
  -6 -10   2 1153.58 163.806  18
  -6 -10   1 6632.34 374.093  17
  -6 -10   1 6629.17 374.350  21
   6 -10  -1 7024.00 368.064  19
  -6 -10   0 3692.26 284.251  21
   6 -10   0 4119.11 281.312  19
  -6 -10   0 4317.46 296.915  17
   6 -10   1 120.082 65.9234  12
   6 -10   1 88.3203 66.0736  19
  -6 -10  -1 152.694 68.8607  21
   6 -10   2 626.648 123.845  19
  -6 -10  -2 567.459 108.046  21
   6 -10   3 1922.30 203.449  10
  -6 -10  -3 2068.08 182.691  21
   6 -10   3 1962.87 190.779  19
   6 -10   4 299.050 87.2221  10
   6 -10   4 400.115 92.2976  19
  -6 -10  -4 490.816 104.809  18
   6 -10   5 429.867 94.0304  10
   6 -10   5 432.940 85.2758  19
  -6 -10  -5 321.485 90.5910  18
   6 -10   6 478.405 89.2561  10
   6 -10   6 576.512 95.3354  19
[truncated: 269,456 more chars]
