# Supplementary material for: Withanolides from Physalis angulata L
Source: Acta Crystallogr E Crystallogr Commun. 2021 Jul 16;77(Pt 8):804–8. doi: 10.1107/S205698902100709X (PMC8340980; doi:10.1107/S205698902100709X)
Supplement: Supplementary file 2 [file e-77-00804-Isup2.hkl]

data_I                                                                          
_shelx_title ' I in P2(1)'                                                      
_shelx_refln_list_code          4                                               
_shelx_F_calc_maximum      127.85                                               
_exptl_crystal_F_000       640.00                                               
_reflns_d_resolution_high  0.7949                                               
                                                                                
loop_                                                                           
 _space_group_symop_operation_xyz                                               
 'x, y, z'                                                                      
 '-x, y+1/2, -z'                                                                
                                                                                
_cell_length_a     7.3633                                                       
_cell_length_b    15.9520                                                       
_cell_length_c    12.6574                                                       
_cell_angle_alpha  90.000                                                       
_cell_angle_beta   94.140                                                       
_cell_angle_gamma  90.000                                                       
                                                                                
_shelx_F_squared_multiplier     1.000                                           
                                                                                
loop_                                                                           
 _refln_index_h                                                                 
 _refln_index_k                                                                 
 _refln_index_l                                                                 
 _refln_F_squared_calc                                                          
 _refln_F_squared_meas                                                          
 _refln_F_squared_sigma                                                         
 _refln_observed_status                                                         
   1 -19   0         39.76         42.94         1.21 o                         
   2 -19   0         33.11         36.97         1.01 o                         
   0 -18   0         19.73         19.29         1.43 o                         
   1 -18   0         56.48         52.31         1.84 o                         
   2 -18   0          1.69          1.74         0.65 o                         
   3 -18   0          0.19          1.03         0.59 o                         
   1 -17   0         49.35         39.65         1.78 o                         
   2 -17   0         48.06         52.07         1.68 o                         
   3 -17   0         10.24          9.13         0.78 o                         
   4 -17   0         15.26         14.71         1.44 o                         
   0 -16   0         85.38         76.11         4.57 o                         
   1 -16   0         12.65         14.13         1.02 o                         
   2 -16   0         22.02         19.79         1.17 o                         
   3 -16   0         36.70         33.75         1.44 o                         
   4 -16   0          0.31          3.08         0.71 o                         
   5 -16   0         16.97         14.35         1.15 o                         
   1 -15   0         65.63         59.57         2.38 o                         
   2 -15   0          5.02          4.01         0.77 o                         
   3 -15   0         29.84         29.38         1.45 o                         
   4 -15   0         11.86         12.12         1.01 o                         
   5 -15   0         14.17         20.26         1.63 o                         
   6 -15   0         22.75         27.20         1.29 o                         
   0 -14   0         46.45         36.55         3.39 o                         
   1 -14   0        167.73        126.56         3.55 o                         
   2 -14   0         22.07         25.69         1.48 o                         
   3 -14   0        130.09        116.64         2.63 o                         
   4 -14   0          9.78         15.01         0.96 o                         
   5 -14   0         38.47         44.92         2.29 o                         
   6 -14   0         24.35         21.87         1.11 o                         
   1 -13   0        116.43         91.51         2.43 o                         
   2 -13   0        382.49        371.75         7.37 o                         
   3 -13   0        160.78        144.91         3.28 o                         
   4 -13   0         82.72         83.89         2.26 o                         
   5 -13   0         36.58         41.23         1.93 o                         
   6 -13   0          7.73          9.90         0.88 o                         
   7 -13   0          2.84          4.17         0.52 o                         
   0 -12   0        269.79        257.06         7.82 o                         
   1 -12   0         20.82         23.50         1.07 o                         
   2 -12   0         58.70         56.86         1.56 o                         
   3 -12   0         31.87         29.63         1.02 o                         
   4 -12   0         53.63         43.95         1.69 o                         
   5 -12   0        132.38        115.24         3.63 o                         
   6 -12   0         39.65         49.66         1.93 o                         
   7 -12   0         40.02         38.02         1.21 o                         
   1 -11   0        139.50        127.31         3.78 o                         
   2 -11   0        333.63        329.44         6.94 o                         
   3 -11   0        637.97        627.61         7.17 o                         
   4 -11   0         22.37         25.02         1.19 o                         
   5 -11   0          0.36          3.01         0.65 o                         
   6 -11   0         25.07         29.69         1.44 o                         
   7 -11   0         13.47         14.88         0.76 o                         
   0 -10   0        130.15        141.37         8.34 o                         
   1 -10   0        383.27        413.35         7.36 o                         
   2 -10   0         25.83         22.17         1.19 o                         
   3 -10   0         88.81         83.65         1.74 o                         
   4 -10   0        138.55        126.88         2.28 o                         
   5 -10   0        138.05        148.30         4.05 o                         
   6 -10   0         68.43         59.86         2.45 o                         
   7 -10   0          3.56          3.83         0.50 o                         
   1  -9   0        234.97        234.87        11.44 o                         
   2  -9   0        366.49        326.62         7.09 o                         
   3  -9   0        185.13        186.60         4.17 o                         
   4  -9   0        243.49        241.43         3.11 o                         
   5  -9   0         72.51         63.56         2.66 o                         
   6  -9   0         19.68         24.00         1.63 o                         
   7  -9   0          7.40          6.84         0.83 o                         
   8  -9   0         15.15         13.17         0.69 o                         
   0  -8   0        725.87        883.03        13.98 o                         
   1  -8   0        170.08        169.24         3.84 o                         
   2  -8   0       2289.40       2335.59        42.02 o                         
   3  -8   0        138.60        135.60         3.97 o                         
   4  -8   0        115.15        104.45         2.07 o                         
   5  -8   0        114.03        110.97         2.47 o                         
   6  -8   0         90.38         67.59         2.72 o                         
   7  -8   0         11.31         11.27         0.95 o                         
   8  -8   0         51.97         53.46         1.52 o                         
   1  -7   0        291.99        331.89         5.21 o                         
   2  -7   0       1065.20       1060.93        11.52 o                         
   3  -7   0        573.21        607.33        19.90 o                         
   4  -7   0         69.90         89.00         9.27 o                         
   5  -7   0        579.70        529.29         7.81 o                         
   6  -7   0         16.75         17.96         1.44 o                         
   7  -7   0         34.04         37.35         1.67 o                         
   8  -7   0          6.44          9.72         0.73 o                         
   0  -6   0        511.15        533.87         8.99 o                         
   1  -6   0       2290.69       2411.29        15.12 o                         
   2  -6   0        151.34        159.80         3.53 o                         
   3  -6   0        111.32        130.11         2.91 o                         
   4  -6   0         91.23         89.65         3.48 o                         
   5  -6   0        255.01        229.25         5.10 o                         
   6  -6   0         12.85          8.57         1.01 o                         
   7  -6   0         27.62         26.58         1.71 o                         
   8  -6   0         16.45         21.51         1.09 o                         
   1  -5   0         31.17         56.41         5.96 o                         
   2  -5   0        826.27        817.94        11.43 o                         
   3  -5   0        211.80        214.29         4.29 o                         
   4  -5   0        656.24        687.50         9.80 o                         
   5  -5   0        237.86        238.61         6.18 o                         
   6  -5   0        432.60        395.24         7.32 o                         
   7  -5   0         21.60         16.67         1.39 o                         
   8  -5   0          0.23          0.11         0.60 o                         
   0  -4   0       8239.38       8199.89        51.43 o                         
   1  -4   0       3505.66       3569.55        23.94 o                         
   2  -4   0        451.86        477.46         7.51 o                         
   3  -4   0        280.71        300.69         5.54 o                         
   4  -4   0        597.89        634.98        19.75 o                         
   5  -4   0        601.30        580.97        14.44 o                         
   6  -4   0        162.45        146.99         3.17 o                         
   7  -4   0         75.65         73.04         2.44 o                         
   8  -4   0          7.60          7.61         0.75 o                         
   9  -4   0         12.93         16.34         1.40 o                         
   1  -3   0        298.50        290.59         4.60 o                         
   2  -3   0        294.07        312.64         5.58 o                         
   3  -3   0       1144.49       1187.31        11.98 o                         
   4  -3   0        152.51        155.02         6.01 o                         
   5  -3   0        429.55        446.64        12.44 o                         
   6  -3   0        183.88        171.91         3.41 o                         
   7  -3   0        107.76        105.93         4.40 o                         
   8  -3   0          3.26          6.10         0.84 o                         
   9  -3   0          0.94          0.94         0.72 o                         
   0  -2   0       8945.68       8706.01        52.94 o                         
   1  -2   0      16345.93      14747.52       125.52 o                         
   2  -2   0       1231.42       1314.33        15.36 o                         
   3  -2   0        948.95        939.00        22.16 o                         
   4  -2   0        975.50       1094.60        61.67 o                         
   5  -2   0          4.87          6.15         1.70 o                         
   6  -2   0         14.85         18.83         1.83 o                         
   7  -2   0         50.75         52.32         2.55 o                         
   8  -2   0         49.19         48.97         2.70 o                         
   9  -2   0          7.59          6.92         0.70 o                         
   1  -1   0       3932.48       4308.15        37.91 o                         
   2  -1   0        597.80        637.54         5.75 o                         
   3  -1   0        337.67        344.22         6.61 o                         
   4  -1   0        726.09        707.51        14.04 o                         
   5  -1   0        121.63        114.04         5.98 o                         
   6  -1   0        586.56        536.47        11.89 o                         
   7  -1   0        221.19        202.57         5.83 o                         
   8  -1   0          8.34          8.86         1.03 o                         
   9  -1   0          0.63          1.40         0.40 o                         
   1   0   0        144.41        141.63         2.02 o                         
   2   0   0        896.52        915.55         6.05 o                         
   3   0   0          7.46         11.23         0.97 o                         
   4   0   0        377.16        435.52        10.50 o                         
   5   0   0       1175.80       1112.91        20.19 o                         
   6   0   0         62.63         63.96         2.29 o                         
   7   0   0         65.74         61.33         2.61 o                         
   8   0   0        173.09        180.29         4.08 o                         
   9   0   0         14.77         17.14         1.63 o                         
   1   1   0       3893.91       4040.23       123.62 o                         
   2   1   0        605.53        639.45         5.81 o                         
   3   1   0        373.90        386.91        16.11 o                         
   4   1   0        749.81        738.41        14.10 o                         
   5   1   0        128.72        117.22         5.86 o                         
   6   1   0        601.59        544.94         7.99 o                         
   7   1   0        231.79        208.28         5.93 o                         
   8   1   0          7.40          8.27         1.12 o                         
   9   1   0          0.70         -0.03         0.55 o                         
   0   2   0       8481.72       8371.70        70.79 o                         
   1   2   0      16075.26      14771.77       126.07 o                         
   2   2   0       1271.32       1280.21        12.09 o                         
   3   2   0        924.91        949.94        26.22 o                         
   4   2   0        998.62       1046.06        17.32 o                         
   5   2   0         19.60         13.65         2.11 o                         
   6   2   0         18.08         19.23         1.51 o                         
   7   2   0         46.67         48.75         2.32 o                         
   8   2   0         54.24         51.38         2.58 o                         
   9   2   0          7.10          7.47         1.05 o                         
   1   3   0        301.34        299.11         4.34 o                         
   2   3   0        216.94        246.19         3.37 o                         
   3   3   0       1195.75       1280.93        39.94 o                         
   4   3   0        143.79        143.08         5.57 o                         
   5   3   0        421.12        421.71        11.08 o                         
   6   3   0        194.31        176.10         3.76 o                         
   7   3   0        101.87         95.93         3.96 o                         
   8   3   0          3.22          4.98         0.92 o                         
   9   3   0          0.89          1.72         0.64 o                         
   1   4   0       3330.96       3525.67        31.98 o                         
   2   4   0        387.55        425.39         4.91 o                         
   3   4   0        245.56        274.02         6.03 o                         
   4   4   0        558.73        582.74        11.72 o                         
   5   4   0        583.42        527.83        12.49 o                         
   6   4   0        177.59        153.32         3.87 o                         
   7   4   0         84.79         78.93         4.14 o                         
   8   4   0          6.87          6.26         1.38 o                         
   9   4   0         13.12         15.95         1.37 o                         
   1   5   0         25.53         36.27         1.35 o                         
   2   5   0        812.25        806.31        20.52 o                         
   3   5   0        176.95        181.30         3.39 o                         
   4   5   0        650.98        662.22        12.67 o                         
   5   5   0        262.79        268.38         7.21 o                         
   6   5   0        417.62        405.66        28.47 o                         
   7   5   0         22.44         17.03         1.65 o                         
   1   6   0       2348.37       2509.49        23.73 o                         
   2   6   0        176.45        190.74         3.33 o                         
   3   6   0        111.82        129.33         4.80 o                         
   4   6   0        105.21        108.38         4.67 o                         
   5   6   0        250.34        222.80         8.65 o                         
   6   6   0         13.04         10.24         1.47 o                         
   7   6   0         32.03         33.91         3.15 o                         
   2   7   0       1173.48       1211.14        12.39 o                         
   3   7   0        599.93        674.28        17.66 o                         
   4   7   0         61.39         78.34         4.00 o                         
   5   7   0        553.45        514.58        13.56 o                         
   6   7   0         22.63         25.80         2.12 o                         
   2   8   0       2268.97       2378.88        28.58 o                         
   3   8   0        149.27        167.44         5.65 o                         
   2   9   0        403.27        388.02         9.45 o                         
   2  10   0         33.14         30.17         2.67 o                         
   2  11   0        325.72        345.11         9.78 o                         
   6  11   0         24.43         26.91         2.45 o                         
   1  12   0         22.60         21.77         2.47 o                         
   2  12   0         60.26         59.75         4.10 o                         
   6  12   0         39.60         47.62         3.00 o                         
   5  13   0         32.71         36.22         3.00 o                         
   6  13   0          7.35          6.43         1.06 o                         
   5  14   0         37.94         39.01         2.88 o                         
   6  14   0         23.98         20.48         1.56 o                         
   5  15   0         15.61         19.01         1.84 o                         
   4  16   0          0.35          4.36         1.05 o                         
   5  16   0         18.16         14.96         1.41 o                         
   1  17   0         53.74         53.36         3.46 o                         
   2  17   0         51.57         57.04         3.59 o                         
   3  17   0          9.13          8.00         1.31 o                         
   4  17   0         17.05         15.03         1.54 o                         
   1  18   0         59.08         61.71         3.13 o                         
   2  18   0          0.91          0.85         0.42 o                         
   3  18   0          0.07          1.20         0.60 o                         
   4  18   0          3.55          2.59         0.54 o                         
   2  19   0         30.61         30.63         1.67 o                         
  -2 -19   1         12.20         13.89         0.95 o                         
  -1 -19   1         40.88         43.34         1.20 o                         
   0 -19   1         36.63         38.51         1.17 o                         
   1 -19   1          6.49          7.92         0.54 o                         
   2 -19   1          3.07          4.03         0.60 o                         
  -3 -18   1         15.21         16.11         0.85 o                         
  -2 -18   1          3.21          2.00         0.37 o                         
  -1 -18   1         12.72         13.43         0.97 o                         
   0 -18   1         18.44         15.48         0.90 o                         
   1 -18   1         23.48         25.05         1.14 o                         
   2 -18   1         12.01         15.30         0.98 o                         
   3 -18   1          5.72          4.93         0.93 o                         
  -4 -17   1          1.23          2.55         0.64 o                         
  -3 -17   1         28.45         30.54         1.23 o                         
  -2 -17   1          4.10          2.89         0.53 o                         
  -1 -17   1         37.67         36.59         1.44 o                         
   0 -17   1         83.76         80.28         2.52 o                         
   1 -17   1         21.96         22.84         1.40 o                         
   2 -17   1         28.99         20.44         1.26 o                         
   3 -17   1          4.48          4.59         0.52 o                         
   4 -17   1          0.53          1.46         0.50 o                         
  -5 -16   1         27.90         35.96         2.40 o                         
  -4 -16   1          6.44          6.74         0.92 o                         
  -3 -16   1         47.72         43.26         1.62 o                         
  -2 -16   1         27.21         27.87         1.53 o                         
  -1 -16   1         21.76         17.06         1.11 o                         
   0 -16   1          3.27          5.06         0.77 o                         
   1 -16   1        110.52        105.35         3.08 o                         
   2 -16   1        114.81        121.13         3.40 o                         
   3 -16   1         42.23         44.85         1.42 o                         
   4 -16   1          8.53          9.72         0.80 o                         
   5 -16   1          3.67          1.59         0.57 o                         
  -6 -15   1         10.17         11.22         1.04 o                         
  -5 -15   1         11.62         13.43         1.17 o                         
  -4 -15   1         19.81         24.01         1.71 o                         
  -3 -15   1          9.89         10.71         0.82 o                         
  -2 -15   1        149.91        134.86         4.06 o                         
  -1 -15   1          7.08          4.49         0.70 o                         
   0 -15   1        112.16         98.15         3.90 o                         
   1 -15   1          1.02          1.26         0.70 o                         
   2 -15   1        134.27        115.82         2.88 o                         
   3 -15   1         12.60         14.47         0.90 o                         
   4 -15   1         15.32         17.76         1.06 o                         
   5 -15   1          2.24          4.23         0.49 o                         
   6 -15   1          4.90          7.58         0.97 o                         
  -6 -14   1          8.52         11.79         1.02 o                         
  -5 -14   1         12.46         15.64         1.54 o                         
  -4 -14   1        137.38        127.78         5.38 o                         
  -3 -14   1        122.82        106.96         3.41 o                         
  -2 -14   1          8.22          5.80         0.75 o                         
  -1 -14   1         82.76         61.32         2.50 o                         
   0 -14   1        261.73        242.00         4.91 o                         
   1 -14   1        148.76        148.01         4.03 o                         
   2 -14   1        175.42        155.51         3.07 o                         
   3 -14   1         25.70         21.00         1.14 o                         
   4 -14   1        202.38        191.84         3.29 o                         
   5 -14   1         16.20         17.21         1.19 o                         
   6 -14   1         11.71         11.83         0.85 o                         
  -7 -13   1          5.48          4.33         0.46 o                         
  -6 -13   1         58.39         65.06         2.04 o                         
  -5 -13   1         28.28         26.57         1.56 o                         
  -4 -13   1         10.54         19.65         1.12 o                         
  -3 -13   1         64.60         67.73         2.33 o                         
  -2 -13   1        218.30        220.56         6.33 o                         
  -1 -13   1          4.78          4.84         0.59 o                         
   0 -13   1        153.46        151.94         3.33 o                         
   1 -13   1          0.36          0.82         0.48 o                         
   2 -13   1        100.25         98.91         2.38 o                         
   3 -13   1         37.06         30.28         1.38 o                         
   4 -13   1        112.76        109.99         2.59 o                         
   5 -13   1         20.23         17.98         1.32 o                         
   6 -13   1         61.62         57.94         2.15 o                         
  -7 -12   1          5.59          6.85         0.57 o                         
  -6 -12   1         23.45         27.62         2.05 o                         
  -5 -12   1         24.06         19.48         1.46 o                         
  -4 -12   1        347.59        293.81         5.34 o                         
  -3 -12   1         57.52         62.77         1.41 o                         
  -2 -12   1        336.23        319.51         7.02 o                         
  -1 -12   1        253.07        241.11         7.50 o                         
   0 -12   1         54.51         65.31         1.63 o                         
   1 -12   1        242.18        204.97         3.13 o                         
   2 -12   1        144.36        151.21         2.55 o                         
   3 -12   1        172.48        157.20         2.69 o                         
   4 -12   1         40.62         34.57         1.51 o                         
   5 -12   1         35.52         38.10         1.97 o                         
   6 -12   1         17.80         16.72         1.23 o                         
   7 -12   1          9.95         11.94         0.67 o                         
  -7 -11   1         11.63         15.11         0.86 o                         
  -6 -11   1         28.00         36.73         1.66 o                         
  -5 -11   1         43.69         35.05         1.80 o                         
  -4 -11   1         33.75         36.81         1.43 o                         
  -3 -11   1        129.59        131.08         2.09 o                         
  -2 -11   1        129.58        119.49         2.40 o                         
  -1 -11   1         54.55         52.13         2.15 o                         
   0 -11   1        172.48        180.80         5.15 o                         
   1 -11   1         41.39         41.12         1.89 o                         
   2 -11   1         20.04         19.75         0.90 o                         
   3 -11   1         65.51         67.09         1.60 o                         
   4 -11   1         88.17         87.74         2.66 o                         
   5 -11   1         18.26         17.03         1.66 o                         
   6 -11   1        134.74        150.03         3.96 o                         
   7 -11   1         19.93         22.57         1.06 o                         
  -8 -10   1          9.22          9.56         1.14 o                         
  -7 -10   1         19.67         20.33         1.09 o                         
  -6 -10   1        104.85        100.00         3.17 o                         
  -5 -10   1        538.71        494.14         9.14 o                         
  -4 -10   1        434.37        421.80         6.20 o                         
  -3 -10   1        448.79        414.40         4.31 o                         
  -2 -10   1         48.76         42.26         1.97 o                         
  -1 -10   1          4.29         13.99         1.55 o                         
   0 -10   1         61.45         42.21         2.30 o                         
   1 -10   1        582.28        517.53         6.73 o                         
   2 -10   1        332.67        312.26         5.26 o                         
   3 -10   1        600.52        651.71         5.19 o                         
   4 -10   1        316.60        304.03         3.58 o                         
   5 -10   1         69.80         63.75         3.49 o                         
   6 -10   1          1.74          1.77         0.57 o                         
   7 -10   1         51.92         61.12         1.85 o                         
  -8  -9   1          0.34          1.54         0.38 o                         
  -7  -9   1         13.19         16.31         1.06 o                         
  -6  -9   1         43.54         34.03         1.95 o                         
  -5  -9   1        161.60        146.97         4.03 o                         
  -4  -9   1        115.87        107.97         1.92 o                         
  -3  -9   1        212.99        202.86         5.29 o                         
  -2  -9   1         61.26         73.79         3.04 o                         
  -1  -9   1        369.21        411.10        14.50 o                         
   0  -9   1        614.96        655.53         8.71 o                         
   1  -9   1        701.05        776.18         8.79 o                         
   2  -9   1        223.17        222.82         5.25 o                         
   3  -9   1         60.67         59.18         2.27 o                         
   4  -9   1        282.36        246.57         3.16 o                         
   5  -9   1         34.25         40.26         2.14 o                         
   6  -9   1         15.65         12.14         1.18 o                         
   7  -9   1         19.17         22.32         1.17 o                         
   8  -9   1          7.86          7.90         0.53 o                         
  -8  -8   1          2.47          3.54         0.42 o                         
  -7  -8   1         12.35         13.68         1.06 o                         
  -6  -8   1        186.51        190.75         4.58 o                         
  -5  -8   1        195.17        189.74         4.14 o                         
  -4  -8   1         51.84         52.05         1.48 o                         
  -3  -8   1        116.68        105.94         4.85 o                         
  -2  -8   1        574.65        557.91         8.10 o                         
  -1  -8   1        554.29        587.07         8.18 o                         
   0  -8   1       2938.60       3015.87        23.61 o                         
   1  -8   1        711.56        734.65         7.38 o                         
   2  -8   1        978.40        894.61         7.59 o                         
   3  -8   1        295.03        285.36         4.80 o                         
   4  -8   1        107.39        109.53         2.13 o                         
   5  -8   1         75.82         72.21         2.27 o                         
   6  -8   1          6.21          5.99         0.81 o                         
   7  -8   1         18.09         16.38         1.11 o                         
   8  -8   1         19.20         24.56         1.13 o                         
  -8  -7   1          6.57          5.78         0.57 o                         
  -7  -7   1          2.69          2.04         0.61 o                         
  -6  -7   1         48.98         53.12         2.45 o                         
  -5  -7   1         14.22         13.65         0.98 o                         
  -4  -7   1        109.34         92.97         3.24 o                         
  -3  -7   1        155.11        171.47         4.09 o                         
  -2  -7   1         52.60         52.95         1.68 o                         
  -1  -7   1        752.24        821.16        22.15 o                         
   0  -7   1        218.63        238.37         4.31 o                         
   1  -7   1       1493.20       1608.42        21.99 o                         
   2  -7   1        558.02        626.56         6.70 o                         
   3  -7   1        141.67        152.12         3.81 o                         
   4  -7   1         31.64         27.26         2.05 o                         
   5  -7   1        471.27        426.99         6.54 o                         
   6  -7   1         30.33         37.71         1.80 o                         
   7  -7   1         52.19         58.74         2.05 o                         
   8  -7   1         27.00         33.43         1.21 o                         
  -8  -6   1         44.97         49.62         1.63 o                         
  -7  -6   1         44.68         43.28         1.65 o                         
  -6  -6   1        128.71        109.66         3.48 o                         
  -5  -6   1        276.76        288.53         4.94 o                         
  -4  -6   1        336.03        349.57         9.50 o                         
  -3  -6   1        534.17        595.91        10.04 o                         
  -2  -6   1         11.19         17.82         0.93 o                         
  -1  -6   1        217.63        200.66         3.15 o                         
   0  -6   1        177.35        183.03         2.94 o                         
   1  -6   1       2210.68       2225.99        15.23 o                         
   2  -6   1       3148.01       3203.56        70.07 o                         
   3  -6   1       2253.44       2438.50        68.45 o                         
   4  -6   1        175.83        191.68        14.06 o                         
   5  -6   1        138.87        141.78         3.15 o                         
   6  -6   1          3.62          4.76         1.18 o                         
   7  -6   1         52.04         54.90         2.03 o                         
   8  -6   1          1.27          0.91         0.38 o                         
  -8  -5   1         44.06         43.25         2.15 o                         
  -7  -5   1          9.61          8.58         0.82 o                         
  -6  -5   1        176.72        163.86         4.23 o                         
  -5  -5   1        120.91        135.04         3.71 o                         
  -4  -5   1         53.66         56.35         2.65 o                         
  -2  -5   1       1985.98       2100.93        22.06 o                         
  -1  -5   1         82.43         89.55         1.50 o                         
   0  -5   1       6564.71       6665.83        42.53 o                         
   1  -5   1       2139.99       2208.10        15.28 o                         
   2  -5   1       2073.70       2166.18        17.99 o                         
   3  -5   1       1127.35       1208.46        11.56 o                         
   4  -5   1        572.78        553.66        23.00 o                         
   5  -5   1        201.15        201.00         5.60 o                         
   6  -5   1        252.43        231.17         5.04 o                         
   7  -5   1         26.25         28.72         1.51 o                         
   8  -5   1          7.83          7.94         0.70 o                         
  -9  -4   1         28.05         33.51         2.07 o                         
  -8  -4   1         48.74         57.48         2.69 o                         
  -7  -4   1         14.22         14.64         1.18 o                         
  -6  -4   1        359.79        365.85         5.06 o                         
  -5  -4   1         83.62         75.24         5.05 o                         
  -4  -4   1         67.78         53.15         2.45 o                         
  -2  -4   1       1144.22       1151.82        13.10 o                         
  -1  -4   1       4263.07       4186.59        23.07 o                         
   0  -4   1       1879.32       1859.27        10.51 o                         
   1  -4   1       3581.03       3609.16        25.12 o                         
   2  -4   1       3526.16       3510.00        20.73 o                         
   3  -4   1       1455.49       1482.24        13.02 o                         
   4  -4   1        187.40        197.49         4.71 o                         
   5  -4   1         82.83         82.92         5.19 o                         
   6  -4   1          3.19          3.31         0.68 o                         
   7  -4   1         54.12         61.12         2.16 o                         
   8  -4   1         35.64         43.37         1.83 o                         
  -9  -3   1          3.94          1.81         0.80 o                         
  -8  -3   1         12.52         13.87         1.16 o                         
  -7  -3   1        118.83        114.98         3.92 o                         
  -6  -3   1         92.72         86.76         2.40 o                         
  -5  -3   1        259.28        244.07         9.03 o                         
  -4  -3   1        103.37        123.61         4.70 o                         
  -2  -3   1       1491.45       1526.63        16.03 o                         
  -1  -3   1       4268.44       4381.35       253.67 o                         
   0  -3   1       8334.74       8100.90        44.36 o                         
   1  -3   1        639.53        687.01         6.48 o                         
   2  -3   1       1317.87       1340.97         9.49 o                         
   3  -3   1         37.05         49.14         2.01 o                         
   4  -3   1        928.22        932.92        18.99 o                         
   5  -3   1        258.44        214.29         8.40 o                         
   6  -3   1        189.93        190.48         3.92 o                         
   7  -3   1         63.97         70.27         2.32 o                         
   8  -3   1         67.55         73.16         2.98 o                         
   9  -3   1          9.48          9.49         1.16 o                         
  -9  -2   1         35.64         38.57         2.39 o                         
  -8  -2   1         27.26         27.84         1.64 o                         
  -7  -2   1         32.89         33.56         1.97 o                         
  -6  -2   1        164.33        153.59         3.16 o                         
  -5  -2   1        250.59        233.86         8.74 o                         
  -4  -2   1         16.54         17.16         2.25 o                         
  -3  -2   1        336.94        418.49         8.04 o                         
  -2  -2   1        939.31        956.43        11.61 o                         
  -1  -2   1       6793.66       6804.40       226.67 o                         
   0  -2   1         17.06         23.79         0.55 o                         
   1  -2   1       9236.95       8394.94       105.97 o                         
   2  -2   1       2168.33       2153.29        15.89 o                         
   3  -2   1        533.43        538.02         6.84 o                         
   4  -2   1        857.29        938.13        28.73 o                         
   5  -2   1         82.77         82.50         5.24 o                         
   6  -2   1         85.53         83.02         2.31 o                         
   7  -2   1          8.05          7.57         0.96 o                         
   8  -2   1         16.55         13.25         0.96 o                         
   9  -2   1         23.35         27.10         3.08 o                         
  -9  -1   1         23.20         28.88         2.09 o                         
  -8  -1   1          1.13          1.95         0.68 o                         
  -7  -1   1        175.92        158.41         4.23 o                         
  -6  -1   1          9.90         11.32         1.34 o                         
  -5  -1   1        532.23        512.80        12.99 o                         
  -4  -1   1         69.19         87.52         4.57 o                         
  -3  -1   1       1271.80       1313.86        28.25 o                         
  -2  -1   1        516.54        500.62         6.96 o                         
  -1  -1   1       2897.50       2913.01        26.64 o                         
   0  -1   1        169.21        199.82         1.34 o                         
   1  -1   1       5307.72       4917.90        31.62 o                         
   2  -1   1        206.31        224.21         3.36 o                         
   3  -1   1        915.21        963.57         9.48 o                         
   4  -1   1        546.47        603.42        12.97 o                         
   5  -1   1        628.16        585.19        14.17 o                         
   6  -1   1        170.60        154.78         4.59 o                         
   7  -1   1         28.09         26.95         1.75 o                         
   8  -1   1          0.45          0.16         0.54 o                         
   9  -1   1         14.49         16.31         2.20 o                         
  -9   0   1         19.54         21.33         1.83 o                         
  -8   0   1          8.76          8.97         1.01 o                         
  -7   0   1        159.72        143.52         4.00 o                         
  -6   0   1          0.82          1.23         0.70 o                         
  -5   0   1         47.42         53.00         4.00 o                         
  -4   0   1          0.75          5.96         5.07 o                         
  -3   0   1        217.49        216.24         2.92 o                         
  -2   0   1        939.35        926.92        10.60 o                         
  -1   0   1        674.47        723.52         7.89 o                         
   0   0   1          4.52         13.74         0.85 o                         
   1   0   1      10792.50       9214.02        80.11 o                         
   2   0   1        310.50        400.69         7.43 o                         
   3   0   1        283.68        298.93         7.53 o                         
   4   0   1        143.31        196.34         6.98 o                         
   5   0   1          3.58          9.81         2.09 o                         
   6   0   1          0.04          0.45         0.61 o                         
   7   0   1         33.25         23.69         2.00 o                         
   8   0   1         12.45         10.04         1.84 o                         
   9   0   1         75.65         76.26         5.84 o                         
  -9   1   1         24.85         28.60         2.09 o                         
  -8   1   1          2.46          2.48         0.64 o                         
  -7   1   1        186.24        165.01         5.29 o                         
  -6   1   1          9.93         10.53         1.31 o                         
  -5   1   1        474.82        467.07        12.08 o                         
  -4   1   1         59.67         75.94         4.16 o                         
  -3   1   1       1230.82       1217.46        41.36 o                         
  -2   1   1        519.39        527.60        19.68 o                         
  -1   1   1       3250.99       3196.20        28.90 o                         
   0   1   1         77.12         93.89         1.52 o                         
   1   1   1       5632.21       5265.17        46.96 o                         
   2   1   1        232.27        266.61         3.45 o                         
   3   1   1        928.41        972.51        14.94 o                         
   4   1   1        616.00        687.04        13.69 o                         
   5   1   1        614.47        581.07        13.73 o                         
   6   1   1        159.02        140.64         5.62 o                         
   7   1   1         29.83         25.46         1.71 o                         
   8   1   1          0.69          0.88         1.50 o                         
   9   1   1         14.34         15.85         1.46 o                         
  -9   2   1         36.08         37.63         2.35 o                         
  -8   2   1         27.33         28.08         1.93 o                         
  -7   2   1         33.12         33.36         1.93 o                         
  -6   2   1        149.78        131.46         3.76 o                         
  -5   2   1        230.62        215.10         7.90 o                         
  -4   2   1         11.70          9.49         1.50 o                         
  -3   2   1        366.43        415.40        19.13 o                         
  -2   2   1       1050.40       1042.54        11.94 o                         
  -1   2   1       6554.61       6710.65        59.23 o                         
   0   2   1         26.60         34.88         1.19 o                         
   1   2   1       9275.57       8723.52        75.88 o                         
   2   2   1       2302.82       2282.06        15.65 o                         
   3   2   1        529.81        525.73        10.05 o                         
   4   2   1        858.41        907.74        15.92 o                         
   5   2   1         81.13         74.89         4.68 o                         
   6   2   1         80.26         69.62         2.78 o                         
   7   2   1          6.38          4.74         0.88 o                         
   8   2   1         15.90          9.71         1.71 o                         
   9   2   1         23.32         29.88         1.88 o                         
  -9   3   1          4.17          5.57         1.00 o                         
  -8   3   1         13.24         16.96         2.35 o                         
  -7   3   1        108.05        100.20         3.29 o                         
  -6   3   1         93.19         83.29         2.96 o                         
  -5   3   1        256.42        244.08         8.23 o                         
  -4   3   1        112.76        122.60         5.08 o                         
  -3   3   1       1684.80       1639.45        34.82 o                         
  -2   3   1       1439.20       1388.71        12.54 o                         
  -1   3   1       4198.45       4095.37        55.21 o                         
   0   3   1       8850.15       9047.06        78.21 o                         
   1   3   1        706.75        758.54         9.10 o                         
   2   3   1       1233.12       1294.02        40.73 o                         
   3   3   1         33.04         55.17         3.00 o                         
   4   3   1        929.35        909.40        15.68 o                         
   5   3   1        247.85        198.94         7.56 o                         
   6   3   1        187.68        174.34         3.79 o                         
   7   3   1         63.74         65.58         3.32 o                         
   8   3   1         66.98         68.39         4.06 o                         
   9   3   1          9.06         12.68         1.22 o                         
  -8   4   1         48.60         52.90         3.83 o                         
  -7   4   1         15.71         15.39         2.68 o                         
  -6   4   1        343.96        332.74         6.12 o                         
  -5   4   1         69.43         59.93         4.00 o                         
  -4   4   1         77.36         62.40         3.53 o                         
  -3   4   1       1027.04       1071.45        10.19 o                         
  -2   4   1       1176.66       1190.14        10.16 o                         
  -1   4   1       4507.37       4420.30        38.79 o                         
   0   4   1       1937.67       1966.55        19.24 o                         
   1   4   1       3605.75       3617.51        33.66 o                         
   2   4   1       3555.27       3717.90       109.82 o                         
   3   4   1       1630.36       1579.52        20.24 o                         
   4   4   1        202.64        204.33         6.74 o                         
   5   4   1         80.17         77.13         3.35 o                         
   6   4   1          2.91          1.19         0.75 o                         
   7   4   1         57.23         59.63         3.13 o                         
   8   4   1         36.59         44.12         3.20 o                         
  -7   5   1          7.13          4.77         1.31 o                         
  -6   5   1        161.82        147.25         7.12 o                         
  -5   5   1        145.43        160.48         6.26 o                         
  -4   5   1         54.01         62.17         3.43 o                         
  -3   5   1        103.51        108.74         2.67 o                         
  -2   5   1       2063.97       2165.66        16.32 o                         
  -1   5   1         43.80         45.24         1.19 o                         
   1   5   1       2069.27       2169.37        21.71 o                         
   2   5   1       2005.80       2146.07        23.12 o                         
   3   5   1       1090.43       1125.20        15.86 o                         
   4   5   1        562.58        513.81        11.08 o                         
   5   5   1        235.23        225.76         7.33 o                         
   6   5   1        232.08        221.22         6.84 o                         
   7   5   1         27.28         30.74         3.10 o                         
   8   5   1          7.88          9.08         1.45 o                         
  -7   6   1         44.99         38.82         3.59 o                         
  -6   6   1        143.11        125.49         6.57 o                         
  -5   6   1        271.21        288.35         6.44 o                         
  -4   6   1        319.10        334.63         8.30 o                         
  -3   6   1        603.40        652.03         7.65 o                         
  -2   6   1          5.18         14.76         3.91 o                         
  -1   6   1        243.89        237.62         3.08 o                         
   1   6   1       2250.63       2303.25        23.10 o                         
   2   6   1       3192.37       3396.11        33.87 o                         
   3   6   1       2212.32       2308.71        26.86 o                         
   4   6   1        178.89        196.14         6.69 o                         
   5   6   1        140.97        150.82         3.92 o                         
   6   6   1          5.07          5.05         1.07 o                         
   7   6   1         54.55         56.25         4.06 o                         
   8   6   1          1.73          0.13         0.60 o                         
  -6   7   1         56.30         63.94         4.71 o                         
  -5   7   1         16.08         16.54         2.37 o                         
  -3   7   1        162.90        186.66         5.85 o                         
  -2   7   1         24.34         25.98         2.15 o                         
   1   7   1       1528.43       1787.37        19.01 o                         
   2   7   1        634.95        754.72        10.91 o                         
   3   7   1        145.19        148.15         4.91 o                         
   4   7   1         34.21         29.83         2.49 o                         
   5   7   1        437.08        407.84        12.90 o                         
   6   7   1         33.10         37.76         3.58 o                         
   7   7   1         47.38         54.46         3.84 o                         
  -5   8   1        222.89        225.87         8.70 o                         
  -3   8   1        120.08        127.54         5.09 o                         
  -2   8   1        567.02        586.07        11.64 o                         
   5   8   1         73.56         78.77         5.03 o                         
   6   8   1          6.03          5.86         1.49 o                         
   7   8   1         15.70         13.89         1.90 o                         
  -3   9   1        194.88        221.15         7.28 o                         
  -2   9   1         55.77         74.62         4.16 o                         
   4   9   1        254.72        263.82         8.97 o                         
   5   9   1         38.83         55.64         4.28 o                         
   6   9   1         16.41         13.63         2.21 o                         
  -6  10   1        109.62        105.03         5.04 o                         
  -3  10   1        436.64        459.97        11.32 o                         
  -2  10   1         33.31         34.43         2.97 o                         
   4  10   1        320.73        347.59        10.52 o                         
   5  10   1         73.77         79.79         5.03 o                         
  -6  11   1         27.04         32.51         2.70 o                         
  -2  11   1        141.40        138.68         6.14 o                         
   2  11   1         24.05         30.40         2.83 o                         
   3  11   1         73.91         88.60         5.00 o                         
   4  11   1        100.47        113.36         5.92 o                         
   6  11   1        134.03        144.95         5.56 o                         
  -6  12   1         24.12         25.59         2.20 o                         
  -5  12   1         33.48         29.80         2.90 o                         
  -2  12   1        347.89        339.85        10.27 o                         
  -1  12   1        247.21        239.79         5.95 o                         
   0  12   1         43.50         53.53         3.79 o                         
   1  12   1        254.05        230.21         7.88 o                         
   2  12   1        128.40        156.07         6.53 o                         
   3  12   1        191.61        200.73         7.66 o                         
   6  12   1         17.78         15.06         1.67 o                         
  -6  13   1         60.96         56.50         3.02 o                         
  -5  13   1         27.17         23.09         2.47 o                         
  -2  13   1        203.36        233.00         8.69 o                         
  -1  13   1          2.92          2.92         0.82 o                         
   0  13   1        146.01        150.41         6.47 o                         
   1  13   1          0.09          2.34         0.91 o                         
   2  13   1         98.39        112.20         5.55 o                         
   6  13   1         58.81         47.65         2.67 o                         
  -6  14   1          9.52          9.64         1.10 o                         
  -5  14   1         14.42         17.55         1.97 o                         
  -4  14   1        142.03        122.83         5.94 o                         
   0  14   1        247.37        245.01         8.40 o                         
   1  14   1        160.02        168.66         6.86 o                         
   5  14   1         15.80         15.66         1.82 o                         
   6  14   1         11.81          9.27         1.04 o                         
  -5  15   1         12.28         13.81         1.60 o                         
  -4  15   1         18.38         19.67         2.28 o                         
   0  15   1        126.52        121.57         5.68 o                         
   1  15   1          1.90          2.36         0.98 o                         
   5  15   1          2.17          2.70         0.77 o                         
  -5  16   1         29.70         39.31         2.24 o                         
  -4  16   1          5.11          4.83         1.11 o                         
  -3  16   1         48.94         40.91         3.23 o                         
  -2  16   1         25.82         24.87         2.68 o                         
  -1  16   1         22.03         20.72         2.41 o                         
   4  16   1          7.18          8.27         1.43 o                         
   5  16   1          3.23          1.82         0.56 o                         
  -4  17   1          1.75          4.83         0.96 o                         
  -3  17   1         29.34         33.70         2.61 o                         
  -2  17   1          3.65          3.84         1.13 o                         
  -1  17   1         40.51         42.28         3.04 o                         
   3  17   1          4.62          5.74         1.25 o                         
   4  17   1          0.35          1.33         0.65 o                         
  -4  18   1         11.87         11.76         1.05 o                         
  -3  18   1         12.33         13.86         1.42 o                         
  -2  18   1          2.87          3.70         0.90 o                         
  -1  18   1         12.20         13.34         1.44 o                         
   1  18   1         18.26         22.28         1.90 o                         
   2  18   1         10.41         14.32         1.57 o                         
   3  18   1          5.13          3.96         0.82 o                         
   4  18   1          7.80          8.62         0.89 o                         
  -2 -19   2         25.99         26.62         1.27 o                         
  -1 -19   2          3.10          2.62         0.57 o                         
   0 -19   2         25.99         29.91         1.15 o                         
   1 -19   2         14.83         12.57         0.73 o                         
   2 -19   2          2.76          2.31         0.57 o                         
  -3 -18   2         35.69         38.01         1.62 o                         
  -2 -18   2          5.35          8.17         0.61 o                         
  -1 -18   2          5.30          4.40         0.54 o                         
   0 -18   2          6.05          8.26         0.59 o                         
   1 -18   2         25.31         23.63         1.02 o                         
   2 -18   2          4.70          5.41         0.63 o                         
   3 -18   2         14.05         11.88         1.37 o                         
  -4 -17   2         12.85         12.01         1.47 o                         
  -3 -17   2          4.15          1.14         0.47 o                         
  -2 -17   2         18.16         25.11         1.24 o                         
  -1 -17   2         27.70         26.43         1.07 o                         
   0 -17   2         32.06         27.23         1.08 o                         
   1 -17   2         78.87         69.61         2.31 o                         
   2 -17   2          1.72          3.27         0.53 o                         
   3 -17   2          9.29         13.41         0.92 o                         
   4 -17   2         10.31         15.44         1.61 o                         
  -5 -16   2         19.41         16.69         1.69 o                         
  -4 -16   2         78.79         80.17         9.26 o                         
  -3 -16   2         66.15         66.13         2.28 o                         
  -2 -16   2        123.77        126.16         4.77 o                         
  -1 -16   2         27.03         23.81         1.10 o                         
   0 -16   2         41.28         36.83         2.59 o                         
   1 -16   2          3.48          4.78         0.59 o                         
   2 -16   2          1.23          1.63         0.46 o                         
   3 -16   2         20.09         20.94         1.11 o                         
   4 -16   2         10.91         12.22         0.88 o                         
   5 -16   2          0.19          0.35         0.97 o                         
  -6 -15   2         12.69         18.33         0.81 o                         
  -5 -15   2         15.16         18.00         2.05 o                         
  -4 -15   2         43.98         40.52         2.77 o                         
  -3 -15   2          8.74         13.25         0.87 o                         
  -2 -15   2         31.68         31.65         1.67 o                         
  -1 -15   2         69.42         64.64         2.26 o                         
   0 -15   2        100.14         91.20         4.52 o                         
   1 -15   2         48.94         52.90         1.92 o                         
   2 -15   2         29.49         32.99         1.60 o                         
   3 -15   2         31.61         23.90         1.28 o                         
   4 -15   2          2.01          4.63         0.72 o                         
   5 -15   2         31.53         34.93         1.38 o                         
  -6 -14   2         31.39         38.75         1.38 o                         
  -5 -14   2          1.75          4.32         0.88 o                         
  -4 -14   2          1.78          5.86         0.88 o                         
  -3 -14   2        129.21        125.44         3.23 o                         
  -2 -14   2         55.65         54.44         2.63 o                         
  -1 -14   2         29.35         31.54         1.77 o                         
   0 -14   2        228.78        204.26         5.47 o                         
   1 -14   2        100.18         96.19         2.86 o                         
   2 -14   2         20.89         22.71         1.34 o                         
   3 -14   2        102.29         95.19         2.36 o                         
   4 -14   2         42.20         40.82         1.66 o                         
   5 -14   2         89.72         97.70         2.28 o                         
   6 -14   2          1.52          2.95         0.51 o                         
  -7 -13   2          1.57          2.35         0.46 o                         
  -6 -13   2         60.20         60.43         3.72 o                         
  -5 -13   2         25.07         23.38         2.11 o                         
  -4 -13   2          2.98          4.50         0.70 o                         
  -3 -13   2         98.96         73.12         2.37 o                         
  -2 -13   2        107.77         97.85         3.87 o                         
  -1 -13   2        125.43        128.76         3.46 o                         
   0 -13   2        107.88        109.20         2.85 o                         
   1 -13   2        168.66        162.56         3.15 o                         
   2 -13   2         85.59         89.27         2.10 o                         
   3 -13   2         37.48         37.28         1.55 o                         
   4 -13   2         28.28         23.31         1.35 o                         
   5 -13   2         19.34         21.50         1.40 o                         
   6 -13   2          7.85          7.15         0.65 o                         
  -7 -12   2         12.34         17.46         0.94 o                         
  -6 -12   2         15.60         19.22         1.57 o                         
  -5 -12   2        149.78        138.91         5.34 o                         
  -4 -12   2         31.81         43.20         1.53 o                         
  -3 -12   2        125.21        106.10         2.87 o                         
  -2 -12   2        109.52        109.35         3.21 o                         
  -1 -12   2         87.11         79.56         2.40 o                         
   0 -12   2        166.73        160.82         4.57 o                         
   1 -12   2        186.11        204.21         3.15 o                         
   2 -12   2        123.32        116.31         2.79 o                         
   3 -12   2         76.82         60.64         1.95 o                         
   4 -12   2         79.91         92.30         2.42 o                         
   5 -12   2        128.67        120.52         3.43 o                         
   6 -12   2         16.25         23.00         1.17 o                         
   7 -12   2          7.82          9.70         0.68 o                         
  -7 -11   2         49.72         51.98         1.81 o                         
  -6 -11   2          9.65         10.60         1.35 o                         
  -5 -11   2         49.63         52.37         2.82 o                         
  -4 -11   2         13.95         14.69         0.94 o                         
  -3 -11   2        105.29        106.74         2.05 o                         
  -2 -11   2        331.82        327.69         5.06 o                         
  -1 -11   2        269.65        259.70         8.52 o                         
   0 -11   2         32.09         29.22         1.55 o                         
   1 -11   2        126.90        110.13         3.11 o                         
   2 -11   2        274.01        286.51         3.75 o                         
   3 -11   2        107.67         99.89         1.97 o                         
   4 -11   2         32.71         26.95         1.36 o                         
   5 -11   2        124.71        118.14         4.22 o                         
   6 -11   2         31.56         27.90         1.40 o                         
   7 -11   2          6.14          7.21         0.59 o                         
  -8 -10   2          7.62          5.63         0.63 o                         
  -7 -10   2          7.19         11.05         0.76 o                         
  -6 -10   2         16.44         13.68         1.88 o                         
  -5 -10   2        103.86         95.77         3.25 o                         
  -4 -10   2        302.96        258.49         4.17 o                         
  -3 -10   2        521.71        526.66         5.05 o                         
  -2 -10   2        256.51        216.72         5.34 o                         
  -1 -10   2         58.48         64.86         4.06 o                         
   0 -10   2         41.74         43.88         1.82 o                         
   1 -10   2        141.13        159.98         3.62 o                         
   2 -10   2         17.57         15.72         1.51 o                         
   3 -10   2         91.33         77.90         1.68 o                         
   4 -10   2        204.53        162.69         3.00 o                         
   5 -10   2         59.75         51.97         2.86 o                         
   6 -10   2          4.70          8.78         1.20 o                         
   7 -10   2          4.31          4.58         0.59 o                         
  -8  -9   2         14.63         19.87         1.00 o                         
  -7  -9   2         45.24         53.64         1.89 o                         
  -6  -9   2        129.44        127.17         3.69 o                         
  -5  -9   2         39.01         39.94         2.14 o                         
  -4  -9   2        996.74        937.92        10.89 o                         
  -3  -9   2          5.50          2.59         0.83 o                         
  -2  -9   2          6.96         19.88        11.54 o                         
  -1  -9   2         95.95        101.22         8.13 o                         
   0  -9   2       1194.30       1219.87        12.87 o                         
   1  -9   2        373.62        348.65         5.57 o                         
   2  -9   2         52.78         55.23         2.16 o                         
   3  -9   2          0.18          1.25         0.63 o                         
   4  -9   2         44.88         47.51         1.35 o                         
   5  -9   2         33.77         30.29         2.29 o                         
   6  -9   2         18.51         20.77         1.81 o                         
   7  -9   2         18.43         20.02         1.29 o                         
   8  -9   2         46.78         46.54         2.18 o                         
  -8  -8   2         24.34         30.58         1.14 o                         
  -7  -8   2         50.54         53.79         1.96 o                         
  -6  -8   2        117.73        101.07         3.35 o                         
  -5  -8   2         79.63         70.33         2.18 o                         
  -4  -8   2        183.61        204.96         2.79 o                         
  -3  -8   2        142.26        131.90         4.19 o                         
  -2  -8   2         58.19         54.24         2.43 o                         
  -1  -8   2       1073.22       1094.26        36.42 o                         
   0  -8   2       2133.35       2162.79        23.89 o                         
   1  -8   2        838.36        922.74         7.35 o                         
   2  -8   2       2528.53       2631.38        21.55 o                         
   3  -8   2         61.88         62.71         2.31 o                         
   4  -8   2        137.54        104.90         2.09 o                         
   5  -8   2         87.40        100.45         3.34 o                         
   6  -8   2         23.45         16.68         1.37 o                         
   7  -8   2          5.20          5.31         0.66 o                         
   8  -8   2          8.67         10.90         0.78 o                         
  -8  -7   2         45.34         54.85         1.43 o                         
  -7  -7   2         38.76         36.91         1.47 o                         
  -6  -7   2        273.68        267.33         5.53 o                         
  -5  -7   2        234.73        240.54         6.58 o                         
  -4  -7   2        325.02        305.31         6.78 o                         
  -3  -7   2         64.18         62.88         4.19 o                         
  -2  -7   2        158.83        162.97         5.69 o                         
  -1  -7   2        568.63        545.87         7.41 o                         
   0  -7   2        307.37        258.66         3.77 o                         
   1  -7   2        355.09        379.44         4.46 o                         
   2  -7   2        858.73        949.37        10.20 o                         
   3  -7   2        665.32        658.04        12.48 o                         
   4  -7   2        154.05        139.62         6.22 o                         
   5  -7   2         60.41         65.65         4.08 o                         
   6  -7   2         67.88         57.28         3.41 o                         
   7  -7   2         70.73         78.21         3.32 o                         
   8  -7   2         17.03         21.53         1.05 o                         
  -8  -6   2         13.79         18.79         0.90 o                         
  -7  -6   2         22.73         22.22         1.22 o                         
  -6  -6   2         53.56         54.76         2.15 o                         
  -5  -6   2        375.81        376.16         9.40 o                         
  -4  -6   2         72.71         76.61         4.70 o                         
  -3  -6   2        451.20        444.79        12.72 o                         
  -2  -6   2        958.93        942.96        10.47 o                         
  -1  -6   2       1062.85       1101.64        11.16 o                         
   0  -6   2        951.78       1028.09         9.51 o                         
   1  -6   2       1168.75       1146.21        11.70 o                         
   2  -6   2        120.91        155.38         3.83 o                         
   3  -6   2        789.81        844.09        23.47 o                         
   4  -6   2         80.02         69.25         4.04 o                         
   5  -6   2        202.20        192.67         8.20 o                         
   6  -6   2         60.61         72.11         2.76 o                         
   7  -6   2         62.19         74.66         2.63 o                         
   8  -6   2         34.44         30.54         1.34 o                         
  -8  -5   2         27.93         23.67         1.50 o                         
  -7  -5   2         97.08         99.87         2.81 o                         
  -6  -5   2         26.61         25.53         1.46 o                         
  -5  -5   2        638.15        638.88         9.60 o                         
  -4  -5   2        249.01        293.68         8.93 o                         
  -2  -5   2         70.87         78.54         2.45 o                         
  -1  -5   2        360.70        398.48         4.21 o                         
   0  -5   2       3703.86       3692.09        22.60 o                         
   1  -5   2        285.45        254.87         3.30 o                         
   2  -5   2       1421.72       1621.05        21.53 o                         
   3  -5   2         11.45         12.75         0.95 o                         
   4  -5   2          6.87         10.61         2.63 o                         
   5  -5   2        156.54        159.44         6.19 o                         
   6  -5   2        188.10        189.48         4.51 o                         
   7  -5   2         54.28         48.77         1.89 o                         
   8  -5   2         35.03         42.89         2.00 o                         
  -9  -4   2         18.94         26.46         1.82 o                         
  -8  -4   2          7.04          7.52         0.80 o                         
  -7  -4   2         21.31         21.13         1.21 o                         
  -6  -4   2         39.15         37.98         2.44 o                         
  -5  -4   2        100.69         90.59         5.60 o                         
  -4  -4   2        321.31        367.08         9.45 o                         
  -2  -4   2       2144.18       2361.37        22.65 o                         
  -1  -4   2       2958.05       2984.33        50.24 o                         
   0  -4   2       2271.60       2306.30        13.49 o                         
   1  -4   2        368.21        362.86         5.92 o                         
   2  -4   2       1051.25       1009.98        11.01 o                         
   3  -4   2        450.20        448.39         5.45 o                         
   4  -4   2        350.36        351.59         6.48 o                         
   5  -4   2        131.93        121.69         4.36 o                         
   6  -4   2        313.76        292.05         5.69 o                         
   7  -4   2         66.92         58.84         2.08 o                         
   8  -4   2         19.96         26.19         1.57 o                         
  -9  -3   2          2.07          3.71         0.83 o                         
  -8  -3   2         46.69         43.76         1.96 o                         
  -7  -3   2         61.43         56.04         2.15 o                         
  -6  -3   2        118.25        118.05         2.83 o                         
  -5  -3   2          1.77          5.26         1.50 o                         
  -4  -3   2         47.69         59.44         3.32 o                         
  -2  -3   2       1580.72       1725.80        19.48 o                         
  -1  -3   2       1920.81       1958.58        13.98 o                         
   0  -3   2       2989.28       2979.99        23.25 o                         
   1  -3   2        855.46        899.39        10.13 o                         
   2  -3   2        284.81        341.94         4.89 o                         
   3  -3   2        261.19        319.65         5.40 o                         
   4  -3   2        261.77        264.56         8.45 o                         
   5  -3   2        665.18        645.43        15.16 o                         
   6  -3   2        153.12        143.67         3.07 o                         
   7  -3   2         24.69         26.07         1.64 o                         
   8  -3   2         11.00          7.53         1.04 o                         
  -9  -2   2         27.56         30.91         2.14 o                         
  -8  -2   2         48.14         44.08         2.02 o                         
  -7  -2   2          8.53          9.47         1.14 o                         
  -6  -2   2          7.31         11.27         0.88 o                         
  -5  -2   2         55.48         44.14         3.78 o                         
  -3  -2   2       1386.91       1334.54        16.59 o                         
  -2  -2   2        687.99        718.99         9.89 o                         
  -1  -2   2        362.79        398.39         4.31 o                         
   0  -2   2       3925.46       3860.72        20.36 o                         
   1  -2   2        926.74        985.10         6.87 o                         
   2  -2   2        638.27        637.67         5.61 o                         
   3  -2   2       4124.62       4140.53        91.80 o                         
   4  -2   2        301.35        284.54         8.80 o                         
   5  -2   2        225.14        191.46         7.92 o                         
   6  -2   2         31.95         33.55         1.35 o                         
   7  -2   2        135.70        131.45         4.05 o                         
   8  -2   2         28.39         24.83         2.91 o                         
   9  -2   2         14.89         12.90         1.33 o                         
  -9  -1   2         16.56         14.92         1.89 o                         
  -8  -1   2          8.42          8.20         0.97 o                         
  -7  -1   2        133.94        120.72         3.70 o                         
  -6  -1   2         42.19         38.25         1.57 o                         
  -5  -1   2         87.07         77.51         4.92 o                         
  -4  -1   2        708.64        760.89        12.01 o                         
  -3  -1   2        338.84        385.34         7.12 o                         
  -2  -1   2        745.66        744.36         9.84 o                         
  -1  -1   2       2650.16       2634.35        17.63 o                         
   0  -1   2       2446.38       2430.80        18.29 o                         
   1  -1   2       1419.22       1445.24        14.71 o                         
   2  -1   2       6248.99       6093.61        57.39 o                         
   3  -1   2        480.36        544.19        10.92 o                         
   4  -1   2        687.77        714.26        14.49 o                         
   5  -1   2         31.67         37.85         3.55 o                         
   6  -1   2         78.36         68.37         2.88 o                         
   7  -1   2          0.23          1.52         0.67 o                         
   8  -1   2         98.75        109.00         4.23 o                         
   9  -1   2         47.58         50.91         2.49 o                         
  -9   0   2         25.06         28.04         2.03 o                         
  -8   0   2        181.95        174.41         3.93 o                         
  -7   0   2          0.12          2.08         0.88 o                         
  -6   0   2        217.13        205.13         4.14 o                         
  -5   0   2        920.81        891.53        17.70 o                         
  -4   0   2         31.64         23.15         1.79 o                         
  -3   0   2        226.17        179.75         4.52 o                         
  -2   0   2         40.19         51.65         2.04 o                         
  -1   0   2       2668.06       2614.99        17.07 o                         
   0   0   2       2173.55       2310.24        40.15 o                         
   1   0   2      12003.14      11207.44       235.02 o                         
   2   0   2      14208.52      12438.84       110.39 o                         
   3   0   2        309.90        393.18         8.87 o                         
   4   0   2        586.54        558.81        12.54 o                         
   5   0   2        519.41        467.08        12.60 o                         
   6   0   2          0.18          1.26         0.62 o                         
   7   0   2         16.47         10.26         1.33 o                         
   8   0   2         22.21         14.83         2.15 o                         
   9   0   2          0.13         -0.02         0.38 o                         
  -9   1   2         15.73         12.19         1.35 o                         
  -8   1   2          8.81          8.17         1.24 o                         
  -7   1   2        124.22        110.35         4.27 o                         
  -6   1   2         40.52         39.55         1.80 o                         
  -5   1   2         97.88         86.79         4.99 o                         
  -4   1   2        727.16        751.75        56.84 o                         
  -3   1   2        326.11        368.16         6.82 o                         
  -2   1   2        698.27        702.29         9.41 o                         
  -1   1   2       2738.16       2726.43        25.99 o                         
   0   1   2       2233.85       2305.01        15.56 o                         
   1   1   2       1289.83       1354.36        17.09 o                         
   2   1   2       6132.24       6230.34        58.28 o                         
   3   1   2        477.13        533.98        10.45 o                         
   4   1   2        749.27        773.40        14.85 o                         
   5   1   2         22.45         28.48         3.03 o                         
   6   1   2         73.05         61.03         2.79 o                         
   7   1   2          0.20          0.04         0.93 o                         
   8   1   2        101.92        101.76         5.14 o                         
  -9   2   2         26.74         26.53         1.97 o                         
  -8   2   2         42.45         41.34         3.46 o                         
  -7   2   2         10.17         12.11         1.49 o                         
  -6   2   2          8.47         10.55         1.88 o                         
  -5   2   2         59.36         54.25         3.90 o                         
  -4   2   2        154.01        153.04        12.22 o                         
  -3   2   2       1478.78       1422.70        17.05 o                         
  -2   2   2        768.33        792.93        10.47 o                         
  -1   2   2        382.42        436.97         6.61 o                         
   0   2   2       3654.96       3658.14        44.70 o                         
   1   2   2        938.93        993.67        11.71 o                         
   2   2   2        840.88        843.37        11.89 o                         
   3   2   2       3935.87       3993.97        42.18 o                         
   4   2   2        307.90        298.35         8.65 o                         
   5   2   2        219.96        187.12         7.56 o                         
   6   2   2         37.46         36.40         2.05 o                         
   7   2   2        129.47        122.96         6.82 o                         
   8   2   2         27.52         26.34         2.61 o                         
   9   2   2         14.58         12.88         1.35 o                         
  -9   3   2          1.78          4.54         0.94 o                         
  -8   3   2         46.69         46.20         3.63 o                         
  -7   3   2         64.41         52.96         2.92 o                         
  -6   3   2        132.48        125.84         3.67 o                         
  -5   3   2          4.29          9.71         1.62 o                         
  -4   3   2         42.90         44.05         4.14 o                         
  -3   3   2       1499.98       1641.09        34.12 o                         
  -2   3   2       1685.64       1793.25        19.79 o                         
  -1   3   2       1750.35       1804.37        19.60 o                         
   0   3   2       2901.78       2893.97        27.90 o                         
   1   3   2        895.58        927.17        11.33 o                         
   2   3   2        279.53        340.79         8.63 o                         
   3   3   2        203.52        249.19         6.69 o                         
   4   3   2        232.03        224.17         7.32 o                         
   5   3   2        694.54        718.31        33.73 o                         
   6   3   2        155.45        132.73         4.80 o                         
   7   3   2         22.79         22.13         2.28 o                         
   8   3   2          9.46          7.89         1.43 o                         
  -9   4   2         20.39         24.47         1.71 o                         
  -8   4   2          6.08          5.85         1.45 o                         
  -7   4   2         25.00         21.33         2.73 o                         
  -6   4   2         43.95         42.17         2.13 o                         
  -5   4   2        105.79         98.28         5.13 o                         
  -4   4   2        284.63        311.85        16.11 o                         
  -3   4   2       1030.04       1040.04        10.30 o                         
  -2   4   2       2375.13       2435.16        18.08 o                         
  -1   4   2       3037.90       3047.43        38.72 o                         
   0   4   2       2165.08       2184.92        22.26 o                         
   1   4   2        374.45        362.48         6.17 o                         
   2   4   2       1100.17       1088.23        14.34 o                         
   3   4   2        549.14        529.27        10.41 o                         
   4   4   2        311.56        300.87         8.69 o                         
   5   4   2        105.39        102.75         3.26 o                         
   6   4   2        321.20        286.87         7.12 o                         
   7   4   2         61.56         51.00         3.95 o                         
   8   4   2         21.57         24.07         2.38 o                         
  -8   5   2         27.28         20.16         2.30 o                         
  -7   5   2         93.55         90.88         5.43 o                         
  -6   5   2         18.21         16.07         2.51 o                         
  -5   5   2        657.89        672.44        12.05 o                         
  -4   5   2        238.55        265.85         6.55 o                         
  -3   5   2       1451.28       1610.41        23.77 o                         
  -2   5   2         59.96         71.78         1.93 o                         
  -1   5   2        259.62        284.52         6.59 o                         
   0   5   2       3459.70       3527.83        34.08 o                         
   1   5   2        271.35        240.49         5.01 o                         
   2   5   2       1389.21       1611.13        19.21 o                         
   3   5   2         23.48         25.78         2.09 o                         
   4   5   2          6.34         10.96         1.66 o                         
   5   5   2        139.09        135.31         3.79 o                         
   6   5   2        186.98        192.17         5.80 o                         
   7   5   2         55.97         46.79         3.80 o                         
   8   5   2         33.42         40.29         2.86 o                         
  -7   6   2         19.53         17.81         2.50 o                         
  -6   6   2         59.26         57.00         4.50 o                         
  -5   6   2        364.36        355.88        10.76 o                         
  -4   6   2         82.77         80.28         3.92 o                         
  -3   6   2        416.44        444.12        17.31 o                         
  -2   6   2        864.55        896.37        14.04 o                         
  -1   6   2        917.16        954.61        14.36 o                         
   1   6   2       1165.63       1213.70        14.77 o                         
   2   6   2        181.10        218.11         5.42 o                         
   3   6   2        834.09        867.42        14.05 o                         
   4   6   2         67.45         54.75         3.56 o                         
   5   6   2        208.44        189.06         4.50 o                         
   6   6   2         60.09         71.26         4.91 o                         
   7   6   2         66.95         77.47         4.86 o                         
   8   6   2         32.74         28.11         2.33 o                         
  -7   7   2         36.53         30.67         3.02 o                         
  -6   7   2        284.30        275.74         9.84 o                         
  -5   7   2        207.79        211.68         5.74 o                         
  -3   7   2         65.82         69.57         3.68 o                         
  -2   7   2        145.01        148.82         5.37 o                         
   1   7   2        299.63        346.53         6.67 o                         
   2   7   2        941.43       1084.37        14.84 o                         
   3   7   2        677.45        717.70        12.56 o                         
   4   7   2        156.70        162.10         6.24 o                         
   5   7   2         63.32         70.19         3.28 o                         
   6   7   2         69.15         58.11         4.37 o                         
   7   7   2         70.45         83.74         4.78 o                         
   8   7   2         19.49         21.16         1.75 o                         
  -6   8   2        111.18         97.17         5.62 o                         
  -5   8   2         88.64         79.67         7.63 o                         
  -3   8   2        159.77        163.96         6.10 o                         
  -2   8   2         69.86         69.80         3.87 o                         
   1   8   2        885.68       1045.56        13.75 o                         
   2   8   2       2444.65       2713.65        29.60 o                         
   3   8   2         44.47         52.16         3.14 o                         
   4   8   2        148.90        122.58         6.12 o                         
   5   8   2         89.08        108.05         6.02 o                         
   6   8   2         25.03         20.06         2.59 o                         
   7   8   2          6.69          7.79         1.59 o                         
  -5   9   2         27.04         29.86         3.10 o                         
  -3   9   2          5.43          4.10         1.06 o                         
  -2   9   2          4.05          3.01         0.86 o                         
   4   9   2         51.56         58.12         4.25 o                         
   5   9   2         37.59         37.03         3.56 o                         
   6   9   2         18.90         21.93         2.60 o                         
   7   9   2         21.28         26.70         2.40 o                         
  -6  10   2         12.49         10.60         1.62 o                         
  -5  10   2        102.08         99.85         5.59 o                         
  -3  10   2        527.27        575.21        13.14 o                         
  -2  10   2        274.70        250.16         8.28 o                         
  -1  10   2         46.54         56.00         3.80 o                         
   3  10   2         86.20         78.75         4.75 o                         
   4  10   2        196.45        168.33         7.33 o                         
   5  10   2         55.69         51.25         4.08 o                         
   6  10   2          4.11          5.44         1.25 o                         
  -6  11   2         12.84         13.32         1.75 o                         
  -5  11   2         50.53         54.41         4.04 o                         
  -3  11   2        101.86        119.79         5.90 o                         
  -2  11   2        311.66        314.98         6.95 o                         
  -1  11   2        310.03        307.67         9.62 o                         
   2  11   2        302.28        329.43         9.72 o                         
   3  11   2        116.78        118.75         5.93 o                         
   4  11   2         30.73         29.85         3.09 o                         
   5  11   2        121.77        135.51         6.51 o                         
   6  11   2         32.69         29.73         1.81 o                         
  -6  12   2         14.70         14.29         1.68 o                         
  -5  12   2        145.86        131.01         6.06 o                         
  -2  12   2        106.67        107.67         5.80 o                         
  -1  12   2         99.11         97.51         3.82 o                         
   0  12   2        180.06        169.70         6.91 o                         
   1  12   2        178.07        197.49         7.42 o                         
   2  12   2        132.52        127.40         6.02 o                         
   3  12   2         73.29         66.58         4.46 o                         
   4  12   2         84.46        109.87         5.81 o                         
   5  12   2        137.12        151.70         6.50 o                         
   6  12   2         18.59         23.92         2.01 o                         
  -6  13   2         54.13         49.48         2.80 o                         
  -5  13   2         18.24         15.62         2.08 o                         
  -4  13   2          5.51          8.50         1.86 o                         
  -1  13   2        104.81        112.21         4.16 o                         
   0  13   2        123.91        131.77         4.54 o                         
   1  13   2        185.94        181.41         7.18 o                         
   2  13   2         73.27         78.70         4.81 o                         
   3  13   2         34.83         39.27         3.44 o                         
   4  13   2         24.49         24.29         2.61 o                         
   5  13   2         19.76         31.40         2.69 o                         
   6  13   2          7.33          6.23         0.91 o                         
  -6  14   2         31.09         32.19         1.95 o                         
  -5  14   2          2.53          3.65         1.05 o                         
  -4  14   2          2.56          6.28         1.52 o                         
  -3  14   2        117.40        116.85         6.20 o                         
  -1  14   2         26.53         27.95         2.77 o                         
   0  14   2        215.74        188.34         7.36 o                         
   1  14   2        102.32        103.90         5.41 o                         
   2  14   2         21.09         25.20         2.66 o                         
   3  14   2        106.05        113.17         5.56 o                         
   4  14   2         46.14         57.66         3.71 o                         
  -5  15   2         15.46         17.80         1.75 o                         
  -4  15   2         45.74         40.34         3.20 o                         
  -3  15   2          8.51         13.90         2.08 o                         
  -2  15   2         29.13         30.78         3.12 o                         
  -1  15   2         72.09         78.67         4.82 o                         
   0  15   2        114.45        113.62         5.57 o                         
   1  15   2         38.50         46.08         3.58 o                         
   2  15   2         29.74         39.17         3.20 o                         
   3  15   2         31.41         32.69         2.81 o                         
   5  15   2         33.34         31.80         2.23 o                         
  -5  16   2         16.47         13.55         1.32 o                         
  -4  16   2         72.51         66.52         3.65 o                         
  -3  16   2         76.09         78.14         4.43 o                         
  -2  16   2        120.26        123.37         5.81 o                         
  -1  16   2         26.08         24.77         2.57 o                         
   0  16   2         44.42         40.60         3.18 o                         
   1  16   2          4.02          6.01         1.27 o                         
   2  16   2          0.62          1.53         0.72 o                         
   5  16   2          0.59          0.56         0.41 o                         
  -4  17   2         10.04          7.77         1.11 o                         
  -3  17   2          4.48          3.09         0.98 o                         
  -2  17   2         16.23         22.82         2.30 o                         
  -1  17   2         26.33         26.35         2.35 o                         
   4  17   2         11.60         16.42         1.52 o                         
  -3  18   2         32.04         35.56         2.21 o                         
  -2  18   2          3.18          4.11         0.83 o                         
   1  18   2         26.33         26.40         2.04 o                         
   2  18   2          3.45          4.95         0.94 o                         
   3  18   2         13.68         12.45         1.34 o                         
  -2 -19   3          4.14          5.62         0.64 o                         
  -1 -19   3         30.74         35.09         1.52 o                         
   0 -19   3          5.51          4.93         0.67 o                         
   1 -19   3         10.10         12.01         0.90 o                         
   2 -19   3          0.82          0.51         1.05 o                         
  -3 -18   3         10.05          9.41         0.82 o                         
  -2 -18   3         50.98         49.64         3.65 o                         
  -1 -18   3         39.50         31.61         1.30 o                         
   0 -18   3          1.81          2.25         0.42 o                         
   1 -18   3         13.19          7.78         0.69 o                         
   2 -18   3         32.94         39.46         2.71 o                         
   3 -18   3          2.94          1.63         0.65 o                         
  -4 -17   3          6.78          8.09         1.25 o                         
  -3 -17   3          4.56          3.54         0.76 o                         
  -2 -17   3          2.06          1.79         0.51 o                         
  -1 -17   3         22.52         25.24         1.27 o                         
   0 -17   3          1.33          2.60         0.48 o                         
   1 -17   3          3.31          4.48         0.56 o                         
   2 -17   3         62.24         71.60         2.08 o                         
   3 -17   3          9.92          8.67         0.75 o                         
   4 -17   3          9.46         12.07         1.12 o                         
  -5 -16   3          5.99          6.33         0.68 o                         
  -4 -16   3          2.99          3.77         0.75 o                         
  -3 -16   3         14.24         17.56         1.19 o                         
  -2 -16   3          8.96          6.00         0.94 o                         
  -1 -16   3         63.41         61.22         2.03 o                         
   0 -16   3         15.83          9.02         0.73 o                         
   1 -16   3         50.23         46.66         1.57 o                         
   2 -16   3         21.38         22.84         1.18 o                         
   3 -16   3          4.80          4.51         0.75 o                         
   4 -16   3         11.27         13.06         1.10 o                         
   5 -16   3         48.81         47.41         2.37 o                         
  -6 -15   3         11.17          9.79         1.06 o                         
  -5 -15   3         25.94         32.79         1.86 o                         
  -4 -15   3         43.47         42.01         1.89 o                         
  -3 -15   3          6.93          8.13         0.73 o                         
  -2 -15   3          5.88          4.89         0.60 o                         
  -1 -15   3         10.69         12.04         0.98 o                         
   0 -15   3         11.44         10.65         1.04 o                         
   1 -15   3        246.93        258.12         5.22 o                         
   2 -15   3          9.41          8.08         0.89 o                         
   3 -15   3         33.76         34.39         1.50 o                         
   4 -15   3          1.10          1.13         0.64 o                         
   5 -15   3          7.40         10.62         0.75 o                         
  -6 -14   3          0.13          1.39         0.36 o                         
  -5 -14   3         26.49         27.20         2.62 o                         
  -4 -14   3         91.36         75.87         3.32 o                         
  -3 -14   3         19.22         22.63         1.46 o                         
  -2 -14   3          3.47          2.49         0.56 o                         
  -1 -14   3          1.73          3.58         0.64 o                         
   0 -14   3         39.86         34.47         1.90 o                         
   1 -14   3        311.90        278.35         5.35 o                         
   2 -14   3         33.56         20.16         1.27 o                         
   3 -14   3         24.88         29.23         1.31 o                         
   4 -14   3         11.15         11.91         0.81 o                         
   5 -14   3          6.73          9.75         0.88 o                         
   6 -14   3         37.39         35.66         1.02 o                         
  -6 -13   3         59.71         76.31         2.77 o                         
  -5 -13   3         22.38         19.98         2.60 o                         
  -4 -13   3         24.16         19.56         1.50 o                         
  -3 -13   3        113.10        110.80         2.92 o                         
  -2 -13   3        151.77        148.10         3.37 o                         
  -1 -13   3        316.14        291.16         5.54 o                         
   0 -13   3        665.56        591.10         8.62 o                         
   1 -13   3         92.34         79.23         2.96 o                         
   2 -13   3        172.97        183.44         5.35 o                         
   3 -13   3         26.51         24.91         1.25 o                         
   4 -13   3         44.42         32.36         1.56 o                         
   5 -13   3         18.57         26.32         1.29 o                         
   6 -13   3         23.60         21.10         1.25 o                         
  -7 -12   3         16.97         15.64         0.87 o                         
  -6 -12   3         92.89        107.40         5.32 o                         
  -5 -12   3         31.35         27.31         2.17 o                         
  -4 -12   3         26.42         28.45         1.55 o                         
  -3 -12   3        233.05        204.64         3.61 o                         
  -2 -12   3        389.83        369.18         6.15 o                         
  -1 -12   3         96.22         88.35         2.56 o                         
   0 -12   3        456.48        491.64        19.90 o                         
   1 -12   3        292.44        298.89         7.82 o                         
   2 -12   3          8.42          7.75         0.58 o                         
   3 -12   3          9.90         12.36         0.90 o                         
   4 -12   3         18.26         15.12         1.13 o                         
   5 -12   3         49.73         50.04         1.89 o                         
   6 -12   3          9.54         10.11         0.96 o                         
   7 -12   3          1.31          1.63         0.86 o                         
  -7 -11   3          8.62         15.93         1.03 o                         
  -6 -11   3         18.28         13.80         1.54 o                         
  -5 -11   3          9.47          7.18         1.00 o                         
  -4 -11   3        118.31        112.87         3.06 o                         
  -3 -11   3        137.60        126.73         2.39 o                         
  -2 -11   3        326.50        308.59         4.29 o                         
  -1 -11   3        220.73        209.93         4.48 o                         
   0 -11   3         73.72         84.71         5.61 o                         
   1 -11   3        269.13        245.02         4.15 o                         
   2 -11   3          9.62         10.62         0.71 o                         
   3 -11   3        155.67        151.62         2.45 o                         
   4 -11   3         49.03         55.96         2.12 o                         
   5 -11   3         49.49         42.67         2.08 o                         
   6 -11   3         25.40         31.94         1.42 o                         
   7 -11   3         48.44         54.03         1.72 o                         
  -7 -10   3          3.78          4.53         0.65 o                         
  -6 -10   3         13.48          9.17         1.54 o                         
  -5 -10   3        132.95        120.32         4.55 o                         
  -4 -10   3        251.82        219.12         3.32 o                         
  -3 -10   3        527.53        534.40         5.58 o                         
  -2 -10   3        128.11        119.78         4.01 o                         
  -1 -10   3        512.32        481.56        11.73 o                         
   0 -10   3        407.86        381.53        15.67 o                         
   1 -10   3         69.87         70.81         2.42 o                         
   2 -10   3        525.66        531.04         8.04 o                         
   3 -10   3         36.62         34.37         1.22 o                         
   4 -10   3          8.27          4.37         0.80 o                         
   5 -10   3         79.81         74.31         3.40 o                         
   6 -10   3         30.54         29.42         1.64 o                         
   7 -10   3         18.92         23.11         1.44 o                         
  -8  -9   3         71.35         82.07         2.30 o                         
  -7  -9   3         13.01         13.28         1.00 o                         
  -6  -9   3         72.68         73.60         3.46 o                         
  -5  -9   3         25.56         35.42         2.13 o                         
  -4  -9   3        712.17        638.27         6.42 o                         
  -3  -9   3        420.37        382.71         7.57 o                         
  -2  -9   3        232.34        225.86         5.37 o                         
  -1  -9   3        306.28        325.77        25.87 o                         
   0  -9   3        210.00        213.18         4.29 o                         
   1  -9   3        379.45        388.30         5.62 o                         
   2  -9   3        314.76        290.24         6.95 o                         
   3  -9   3         22.97         23.10         1.51 o                         
   4  -9   3        155.67        164.67         4.56 o                         
   5  -9   3         48.61         46.18         2.72 o                         
   6  -9   3         23.17         29.68         1.75 o                         
   7  -9   3          0.72          0.35         0.42 o                         
  -8  -8   3         22.21         27.72         1.09 o                         
  -7  -8   3         10.38          8.95         0.74 o                         
  -6  -8   3         10.07          7.33         1.03 o                         
  -5  -8   3        141.70        145.84         6.31 o                         
  -4  -8   3        104.34        109.98         2.35 o                         
  -3  -8   3        200.93        189.85         5.05 o                         
  -2  -8   3        224.52        225.61        12.53 o                         
  -1  -8   3        213.87        197.40        12.16 o                         
   0  -8   3       1975.03       1899.95        19.68 o                         
   1  -8   3        664.66        656.22        13.01 o                         
   2  -8   3        695.84        755.39        16.24 o                         
   3  -8   3        165.93        170.75         5.69 o                         
   4  -8   3        102.61        103.79         2.46 o                         
   5  -8   3         76.29         64.71         3.22 o                         
   6  -8   3        127.76        128.15         3.66 o                         
   7  -8   3         10.51         12.45         0.89 o                         
   8  -8   3          8.34         12.23         0.74 o                         
  -8  -7   3         39.13         45.03         1.51 o                         
  -7  -7   3          7.11          9.02         0.78 o                         
  -6  -7   3         32.57         25.57         2.03 o                         
  -5  -7   3        398.88        386.20        11.48 o                         
  -4  -7   3        110.84        102.29         3.89 o                         
  -3  -7   3        161.84        186.75         9.28 o                         
  -2  -7   3         72.64         74.45         2.77 o                         
  -1  -7   3        855.35        808.60        14.39 o                         
   0  -7   3         91.63         94.07         2.23 o                         
   1  -7   3        253.55        252.01         5.95 o                         
   2  -7   3        559.70        562.87         8.45 o                         
   3  -7   3         27.41         34.08         2.07 o                         
   4  -7   3         80.71         70.69         3.24 o                         
   5  -7   3         93.09        104.69         5.28 o                         
   6  -7   3          2.26          2.57         0.70 o                         
   7  -7   3         15.53         20.24         1.32 o                         
   8  -7   3          6.78          7.60         0.82 o                         
  -8  -6   3         18.65         18.12         0.91 o                         
  -7  -6   3         66.75         76.30         2.16 o                         
  -6  -6   3         13.88         14.86         1.19 o                         
  -5  -6   3        159.73        149.35         3.52 o                         
  -4  -6   3        144.77        144.47         4.49 o                         
  -3  -6   3        870.24        920.67        11.21 o                         
  -2  -6   3       2119.11       2179.59        18.79 o                         
  -1  -6   3       1156.86       1200.70        27.03 o                         
   0  -6   3         89.85        125.70         4.21 o                         
   1  -6   3        106.58        110.82         3.11 o                         
   2  -6   3       1216.12       1396.07        29.13 o                         
   3  -6   3        676.68        723.23        21.11 o                         
   4  -6   3        300.91        292.18         8.89 o                         
   5  -6   3        456.22        447.88         8.49 o                         
   6  -6   3          3.97          2.03         0.59 o                         
   7  -6   3          5.97          5.10         0.88 o                         
   8  -6   3         11.34          9.22         0.96 o                         
  -8  -5   3         79.86         86.57         1.99 o                         
  -7  -5   3         91.09         85.24         2.32 o                         
  -6  -5   3        202.78        183.21         3.96 o                         
  -5  -5   3         76.08         75.35         2.18 o                         
  -4  -5   3        391.26        409.86        10.96 o                         
  -3  -5   3        141.69        125.44         8.60 o                         
  -2  -5   3         80.16         63.78         2.26 o                         
  -1  -5   3        181.13        203.39         3.53 o                         
   0  -5   3         66.46         90.31         2.42 o                         
   1  -5   3        231.37        284.29         9.83 o                         
   2  -5   3        164.53        132.55         3.43 o                         
   3  -5   3        652.13        726.08        17.94 o                         
   4  -5   3        168.98        178.97         6.95 o                         
   5  -5   3        293.52        272.23         5.54 o                         
   6  -5   3         79.98         73.25         2.15 o                         
   7  -5   3         41.30         40.35         1.64 o                         
   8  -5   3         10.96         12.37         0.87 o                         
  -8  -4   3         28.62         33.88         1.44 o                         
  -7  -4   3          6.28          6.25         0.72 o                         
  -6  -4   3          3.15          3.47         0.95 o                         
  -5  -4   3         99.16        100.35         3.27 o                         
  -3  -4   3        608.31        755.30        13.35 o                         
  -2  -4   3        671.80        736.65         8.25 o                         
  -1  -4   3       1117.92       1120.73        28.37 o                         
   0  -4   3       5852.65       5633.26        86.18 o                         
   1  -4   3        853.66        877.97         9.01 o                         
   2  -4   3       1899.05       1813.76        33.21 o                         
   3  -4   3        303.93        301.39         4.46 o                         
   4  -4   3         32.88         30.38         2.89 o                         
   5  -4   3        180.68        186.95         6.46 o                         
   6  -4   3         59.24         62.13         2.61 o                         
   7  -4   3         44.00         45.07         1.76 o                         
   8  -4   3         35.05         39.17         1.56 o                         
  -9  -3   3          0.04          0.60         0.63 o                         
  -8  -3   3         48.03         50.21         1.77 o                         
  -7  -3   3         78.92         70.22         2.40 o                         
  -6  -3   3         51.75         53.11         2.50 o                         
  -5  -3   3        351.58        317.67        10.99 o                         
  -3  -3   3       1548.79       1571.32        19.98 o                         
  -2  -3   3       2124.17       2290.01        44.17 o                         
  -1  -3   3       3304.98       3188.83        22.65 o                         
   0  -3   3       1902.15       1901.68        13.38 o                         
   1  -3   3         46.27         60.37         4.53 o                         
   2  -3   3       1919.13       1857.37        12.47 o                         
   3  -3   3         96.36        114.72         3.25 o                         
   4  -3   3         36.93         37.88         3.18 o                         
   5  -3   3         46.18         46.65         2.19 o                         
   6  -3   3        224.05        242.22         4.42 o                         
   7  -3   3         14.99         22.86         1.28 o                         
   8  -3   3          0.63          0.37         0.92 o                         
  -9  -2   3          2.38          2.74         0.54 o                         
  -8  -2   3          0.03          0.23         0.45 o                         
  -7  -2   3        143.65        126.06         3.20 o                         
  -6  -2   3        105.18         96.84         2.56 o                         
  -5  -2   3        141.53        118.39         6.46 o                         
  -4  -2   3         66.01         77.91         3.72 o                         
  -3  -2   3       1491.23       1657.60        20.30 o                         
  -2  -2   3         16.66         18.73         4.03 o                         
  -1  -2   3       1812.31       1797.68        16.33 o                         
   0  -2   3        108.91        122.11         3.11 o                         
   1  -2   3       2090.20       2067.53        15.18 o                         
   2  -2   3        657.80        643.87         7.26 o                         
   3  -2   3        519.29        497.79        10.54 o                         
   4  -2   3       1066.86       1049.56        18.74 o                         
   5  -2   3        415.26        423.58        28.07 o                         
   6  -2   3        106.04        115.64         3.37 o                         
   7  -2   3        111.03        116.71         3.55 o                         
   8  -2   3         33.45         36.44         2.76 o                         
  -9  -1   3          0.55          0.33         0.83 o                         
  -8  -1   3         40.32         39.52         2.42 o                         
  -7  -1   3         89.70         80.31         2.56 o                         
  -6  -1   3        288.46        278.20         4.33 o                         
  -5  -1   3        491.62        460.98        12.80 o                         
  -4  -1   3        887.83        895.51        14.11 o                         
  -3  -1   3       2425.09       2558.49        27.86 o                         
  -2  -1   3       4897.20       5055.64        37.40 o                         
  -1  -1   3        218.29        227.87         2.53 o                         
   0  -1   3        684.86        770.65        12.06 o                         
   1  -1   3        320.25        328.19         4.09 o                         
   2  -1   3       2707.39       2740.10        49.12 o                         
   3  -1   3       2247.09       2210.21        27.52 o                         
   4  -1   3         47.07         52.62         3.76 o                         
   5  -1   3         12.89         14.18         2.32 o                         
   6  -1   3        143.96        151.76         3.93 o                         
   7  -1   3         84.65         76.39         4.11 o                         
   8  -1   3          3.32          5.06         0.91 o                         
  -9   0   3         26.21         30.47         1.48 o                         
  -8   0   3          6.35          9.31         1.55 o                         
  -7   0   3         47.31         45.69         2.20 o                         
  -6   0   3          0.73          0.64         0.81 o                         
  -5   0   3         13.30         14.21         2.11 o                         
  -4   0   3         99.62        109.68         4.27 o                         
  -3   0   3        645.69        764.66        11.61 o                         
  -2   0   3         80.96         70.20         2.68 o                         
  -1   0   3       1208.54       1329.08        56.29 o                         
   0   0   3       3956.51       3805.61        51.35 o                         
   1   0   3       2156.09       2192.96        35.92 o                         
   2   0   3       3059.67       2715.90        29.36 o                         
   3   0   3        685.10        805.25        13.97 o                         
   4   0   3        212.22        246.63         8.17 o                         
   5   0   3         74.19         60.52         4.48 o                         
   6   0   3         48.47         61.44         2.34 o                         
   7   0   3          2.82          2.22         1.16 o                         
   8   0   3          9.31         12.44         1.25 o                         
  -9   1   3          0.57          0.83         0.48 o                         
  -8   1   3         44.06         41.30         2.38 o                         
  -7   1   3         89.68         80.09         3.86 o                         
  -6   1   3        254.49        243.00         4.56 o                         
  -5   1   3        530.11        487.98        12.54 o                         
  -4   1   3        831.14        844.73        13.43 o                         
  -3   1   3       2302.65       2384.05        26.34 o                         
  -2   1   3       4919.24       5071.91        47.89 o                         
  -1   1   3        179.63        183.54         4.07 o                         
   0   1   3        669.49        738.66         6.64 o                         
   1   1   3        287.67        306.48        12.18 o                         
   2   1   3       2355.52       2647.91       121.37 o                         
   3   1   3       2511.85       2590.62        30.77 o                         
   4   1   3         37.71         47.11         3.48 o                         
   5   1   3         17.28         15.91         2.34 o                         
   6   1   3        144.96        143.35        11.00 o                         
   7   1   3         97.03         76.75         4.93 o                         
   8   1   3          4.61          4.66         1.16 o                         
  -9   2   3          2.21          2.64         0.70 o                         
  -8   2   3          0.14          0.35         0.88 o                         
  -7   2   3        152.61        139.46         5.47 o                         
  -6   2   3        104.75         94.83         3.21 o                         
  -5   2   3        126.27        111.04         5.65 o                         
  -4   2   3         58.98         67.92         3.21 o                         
  -3   2   3       1537.36       1690.81        20.40 o                         
  -2   2   3          8.12          6.02         0.90 o                         
  -1   2   3       1760.81       1677.94        18.29 o                         
   0   2   3         69.09         90.51         5.36 o                         
   1   2   3       2131.01       2098.47        44.48 o                         
   2   2   3        660.23        690.68         6.68 o                         
   3   2   3        539.37        536.52        10.93 o                         
   4   2   3       1036.26       1016.09        18.26 o                         
   5   2   3        395.53        403.28        17.39 o                         
   6   2   3        111.46        109.42        10.95 o                         
   7   2   3        108.79         93.00         5.35 o                         
   8   2   3         31.24         30.97         2.73 o                         
  -9   3   3          0.04         -0.19         0.43 o                         
  -8   3   3         52.00         47.84         3.63 o                         
  -7   3   3         78.64         71.16         3.39 o                         
  -6   3   3         63.24         63.77         2.62 o                         
  -5   3   3        327.00        296.92         9.26 o                         
  -4   3   3        108.71        112.61         6.76 o                         
  -3   3   3       1444.59       1464.77        18.77 o                         
  -2   3   3       1917.09       2031.71        22.88 o                         
  -1   3   3       3419.36       3401.23        33.94 o                         
   0   3   3       1916.99       1898.58        29.29 o                         
   1   3   3         33.90         64.16        21.51 o                         
   2   3   3       2043.55       2058.18        23.67 o                         
   3   3   3         53.45         73.79         3.82 o                         
   4   3   3         51.58         49.04         3.67 o                         
   5   3   3         37.86         37.56         2.93 o                         
   6   3   3        224.59        224.51        22.73 o                         
   7   3   3         19.48         25.42         2.91 o                         
   8   3   3          1.07          2.05         0.86 o                         
  -8   4   3         29.19         31.31         2.85 o                         
  -7   4   3          5.88          8.20         1.81 o                         
  -6   4   3          1.70          1.42         0.78 o                         
  -5   4   3        113.09        115.89         4.01 o                         
  -4   4   3        348.66        359.45        11.18 o                         
  -3   4   3        558.98        686.54         8.27 o                         
  -2   4   3        657.68        706.47        11.19 o                         
  -1   4   3        990.20       1006.32        13.94 o                         
   0   4   3       5903.17       5742.10        67.74 o                         
   1   4   3        798.34        837.13        11.63 o                         
   2   4   3       1843.55       1875.23        22.38 o                         
   3   4   3        330.54        339.59         8.42 o                         
   4   4   3         23.36         21.50         2.40 o                         
   5   4   3        217.02        216.08         7.01 o                         
   6   4   3         56.71         49.02         4.11 o                         
   7   4   3         41.22         38.11         3.51 o                         
   8   4   3         37.20         36.41         2.89 o                         
  -8   5   3         75.74         75.12         4.26 o                         
  -7   5   3         93.77         87.56         5.29 o                         
  -6   5   3        196.12        165.09         7.48 o                         
  -5   5   3         57.17         55.33         2.77 o                         
  -4   5   3        434.33        451.87         7.14 o                         
  -3   5   3        166.07        142.12         3.39 o                         
  -2   5   3         91.26         83.01         2.18 o                         
  -1   5   3        122.56        143.18         2.07 o                         
   0   5   3         47.87         63.79         2.55 o                         
   1   5   3        303.89        342.32         6.75 o                         
   2   5   3        227.63        190.88         5.40 o                         
   3   5   3        637.91        707.01        12.94 o                         
   4   5   3        147.48        159.41         6.45 o                         
   5   5   3        299.75        272.10         6.63 o                         
   6   5   3         76.53         68.98         4.81 o                         
   7   5   3         39.54         34.57         3.32 o                         
   8   5   3         10.94         10.27         1.50 o                         
  -7   6   3         65.77         68.81         4.64 o                         
  -6   6   3         14.55         15.71         2.50 o                         
  -5   6   3        136.40        129.09         6.27 o                         
  -4   6   3        134.46        149.71         5.81 o                         
  -3   6   3        865.87       1004.34        16.02 o                         
  -2   6   3       2042.03       2181.93        26.63 o                         
  -1   6   3       1194.70       1174.76        17.01 o                         
   0   6   3         35.73         68.59         2.90 o                         
   1   6   3        114.31        125.80         4.12 o                         
   2   6   3       1200.19       1432.99        18.76 o                         
   3   6   3        640.05        708.94        12.95 o                         
   4   6   3        322.75        334.91         9.59 o                         
   5   6   3        415.31        402.36         8.87 o                         
   6   6   3          4.59          2.22         0.97 o                         
   7   6   3          7.02          7.15         1.63 o                         
   8   6   3          9.56          8.63         0.94 o                         
  -7   7   3          6.07          6.53         1.38 o                         
  -6   7   3         32.43         23.81         2.91 o                         
  -5   7   3        399.52        395.82         8.02 o                         
  -4   7   3        111.73        118.52         5.33 o                         
  -3   7   3        179.57        199.55         6.54 o                         
  -2   7   3         67.86         72.54         3.83 o                         
  -1   7   3        889.95        818.94        14.33 o                         
   1   7   3        200.32        223.73         5.68 o                         
   2   7   3        572.59        584.95        10.60 o                         
   3   7   3         39.73         44.40         3.09 o                         
   4   7   3        104.59         97.44         3.67 o                         
   5   7   3         89.14        103.03         4.07 o                         
   6   7   3          2.13          1.88         0.88 o                         
   7   7   3         15.27         17.94         2.26 o                         
   8   7   3          7.55          8.63         1.12 o                         
  -6   8   3          8.61          7.81         1.62 o                         
  -5   8   3        157.05        169.34         5.18 o                         
  -4   8   3         92.53        106.61         5.78 o                         
  -3   8   3        219.10        223.05         7.35 o                         
  -2   8   3        205.11        203.87         6.96 o                         
  -1   8   3        143.48        128.31         5.38 o                         
   1   8   3        705.38        734.93        11.74 o                         
   2   8   3        686.02        850.98        13.80 o                         
   3   8   3        176.78        180.73         6.28 o                         
   4   8   3         82.75         86.04         3.50 o                         
   5   8   3         97.13         88.21         5.52 o                         
   6   8   3        130.02        135.43         6.58 o                         
   7   8   3          8.91         10.09         1.72 o                         
  -6   9   3         75.78         73.67         4.30 o                         
  -5   9   3         24.64         43.01         3.63 o                         
  -4   9   3        675.53        603.28        14.86 o                         
  -3   9   3        407.08        376.74        10.22 o                         
  -2   9   3        248.49        253.98         8.19 o                         
  -1   9   3        315.04        319.43         9.32 o                         
   3   9   3         27.18         29.76         2.89 o                         
   4   9   3        164.56        181.81         7.71 o                         
   5   9   3         53.81         56.12         4.35 o                         
   6   9   3         25.02         37.77         3.42 o                         
   7   9   3          0.96          2.64         1.05 o                         
  -6  10   3         10.42          8.18         1.39 o                         
  -5  10   3        146.88        139.63         6.65 o                         
  -4  10   3        263.68        225.05         8.89 o                         
  -3  10   3        470.03        497.64        12.47 o                         
  -2  10   3        177.67        176.16         7.05 o                         
  -1  10   3        521.22        499.38        12.49 o                         
   0  10   3        375.38        361.97        10.61 o                         
   3  10   3         33.14         34.07         3.20 o                         
   4  10   3         11.24          8.56         1.86 o                         
   5  10   3         68.80         66.84         4.64 o                         
   6  10   3         26.24         23.39         2.61 o                         
   7  10   3         19.95         26.94         2.11 o                         
  -6  11   3         20.33         15.83         1.90 o                         
  -5  11   3          9.34          7.78         1.60 o                         
  -4  11   3        125.30        114.19         6.28 o                         
  -3  11   3        136.22        133.16         6.35 o                         
  -2  11   3        318.54        302.20         6.90 o                         
  -1  11   3        190.43        188.33         5.30 o                         
   0  11   3         61.23         74.77         4.89 o                         
   1  11   3        285.18        263.22         8.62 o                         
   2  11   3         11.94         12.83         2.00 o                         
   3  11   3        156.27        152.20         6.94 o                         
   4  11   3         45.25         55.77         4.29 o                         
   5  11   3         44.07         39.05         3.55 o                         
   6  11   3         24.69         34.76         2.87 o                         
  -6  12   3         99.97        104.11         4.49 o                         
  -5  12   3         26.73         25.14         2.68 o                         
  -4  12   3         22.99         25.79         2.98 o                         
  -3  12   3        260.68        245.07         9.47 o                         
  -2  12   3        347.83        346.49         9.55 o                         
  -1  12   3         68.46         71.26         2.72 o                         
   0  12   3        455.71        479.24        13.44 o                         
   1  12   3        254.87        263.52        15.79 o                         
   2  12   3          5.22          4.36         1.22 o                         
   3  12   3         13.50         16.14         2.30 o                         
   4  12   3         15.40         13.46         2.07 o                         
   5  12   3         50.55         54.37         3.82 o                         
   6  12   3         10.54         11.69         1.35 o                         
  -6  13   3         57.10         64.18         3.15 o                         
  -5  13   3         21.92         18.46         2.17 o                         
  -4  13   3         23.67         21.43         2.70 o                         
  -3  13   3        111.13        115.96         6.37 o                         
  -2  13   3        147.81        155.66         7.42 o                         
  -1  13   3        324.29        337.95         7.73 o                         
   0  13   3        669.47        640.96        40.58 o                         
   1  13   3         95.60         87.13         3.81 o                         
   2  13   3        158.52        173.50         7.26 o                         
   3  13   3         25.46         25.42         2.81 o                         
   4  13   3         43.04         33.73         3.11 o                         
   5  13   3         21.30         32.40         2.77 o                         
   6  13   3         20.53         14.25         1.26 o                         
  -6  14   3          0.29          2.64         0.66 o                         
  -5  14   3         26.19         26.20         2.37 o                         
  -4  14   3         92.86         82.65         4.78 o                         
  -3  14   3         20.11         25.82         2.99 o                         
  -2  14   3          5.33          4.38         1.28 o                         
  -1  14   3          0.30          0.35         0.48 o                         
   0  14   3         27.53         22.37         2.65 o                         
   1  14   3        324.76        299.33         9.51 o                         
   2  14   3         30.73         20.49         2.48 o                         
   3  14   3         28.41         33.25         3.13 o                         
   4  14   3         10.48         12.10         1.79 o                         
   5  14   3         10.23         15.98         1.74 o                         
  -5  15   3         29.93         34.65         2.39 o                         
  -4  15   3         44.96         44.95         3.30 o                         
  -3  15   3          5.89          6.34         1.43 o                         
  -2  15   3          5.92          5.25         1.44 o                         
  -1  15   3          8.89         10.97         1.31 o                         
   0  15   3         11.81         11.65         1.86 o                         
   1  15   3        242.12        245.43         8.37 o                         
   2  15   3         13.06         13.69         1.97 o                         
   3  15   3         28.48         32.33         2.84 o                         
   4  15   3          1.74          2.03         0.67 o                         
   5  15   3          6.65         10.30         1.21 o                         
  -5  16   3          5.38          5.82         0.85 o                         
  -4  16   3          3.08          2.00         0.76 o                         
  -3  16   3         13.72         18.72         2.14 o                         
  -2  16   3         14.76         12.12         1.85 o                         
  -1  16   3         74.49         81.30         4.52 o                         
   0  16   3         21.94         14.01         1.87 o                         
   1  16   3         42.76         40.67         3.19 o                         
   2  16   3         22.72         27.40         2.53 o                         
   3  16   3          2.61          3.01         0.88 o                         
   5  16   3         44.65         32.94         1.73 o                         
  -4  17   3          6.87          7.78         1.11 o                         
  -3  17   3          4.22          3.26         0.95 o                         
  -2  17   3          2.31          2.28         0.92 o                         
  -1  17   3         23.12         29.15         2.38 o                         
   1  17   3          1.56          3.47         0.98 o                         
   2  17   3         57.90         77.83         3.72 o                         
   4  17   3          8.14          9.15         1.11 o                         
  -3  18   3         11.12         11.98         1.25 o                         
  -2  18   3         54.08         58.82         2.90 o                         
   3  18   3          1.73          0.56         0.45 o                         
  -2 -19   4          0.29          0.23         0.38 o                         
  -1 -19   4         10.30         12.45         0.86 o                         
   0 -19   4          9.94         12.27         0.89 o                         
   1 -19   4         28.74         29.41         1.63 o                         
  -3 -18   4         13.77         19.70         1.61 o                         
  -2 -18   4         12.33         12.93         1.02 o                         
  -1 -18   4         28.61         32.28         1.29 o                         
   0 -18   4         43.00         48.71         1.40 o                         
   1 -18   4          5.01          4.67         0.48 o                         
   2 -18   4          9.37         10.07         0.70 o                         
   3 -18   4          5.75          5.77         0.86 o                         
  -4 -17   4         57.02         64.52         3.00 o                         
  -3 -17   4         23.64         29.12         1.60 o                         
  -2 -17   4         27.81         28.14         1.36 o                         
  -1 -17   4         64.40         67.28         1.83 o                         
   0 -17   4          4.70          5.80         0.88 o                         
   1 -17   4          6.31          7.95         0.78 o                         
   2 -17   4         32.53         30.32         1.39 o                         
   3 -17   4         35.31         40.22         1.73 o                         
   4 -17   4          8.78         10.23         1.12 o                         
  -5 -16   4         25.25         29.99         1.99 o                         
  -4 -16   4         12.04         11.67         1.70 o                         
  -3 -16   4          0.36          0.22         0.39 o                         
  -2 -16   4          1.29          1.32         0.57 o                         
  -1 -16   4          0.13          0.31         0.52 o                         
   0 -16   4         72.53         64.49         2.31 o                         
   1 -16   4         15.85         13.36         0.95 o                         
   2 -16   4         88.26         84.09         2.54 o                         
   3 -16   4         23.63         20.93         1.21 o                         
   4 -16   4         34.67         37.63         1.72 o                         
  -5 -15   4         54.30         61.16         1.79 o                         
  -4 -15   4         13.25         15.21         1.00 o                         
  -3 -15   4         41.33         38.10         1.56 o                         
  -2 -15   4        160.69        160.08         3.39 o                         
  -1 -15   4         20.72         17.96         1.73 o                         
   0 -15   4        100.25         95.03         3.63 o                         
   1 -15   4         21.50         21.17         1.44 o                         
   2 -15   4         28.45         27.83         1.60 o                         
   3 -15   4         22.93         19.84         1.30 o                         
   4 -15   4         26.67         33.41         1.89 o                         
   5 -15   4         13.77         12.47         0.98 o                         
  -6 -14   4         22.49         22.12         0.90 o                         
  -5 -14   4         20.57         24.97         1.78 o                         
  -4 -14   4         24.63         24.24         1.51 o                         
  -3 -14   4          1.72          1.88         0.56 o                         
  -2 -14   4         91.50         80.76         2.20 o                         
  -1 -14   4          6.33          6.74         2.85 o                         
   0 -14   4         83.75         79.79         3.49 o                         
   1 -14   4         12.40         11.85         1.19 o                         
   2 -14   4        107.12         98.53         3.14 o                         
   3 -14   4        181.15        184.50         4.19 o                         
   4 -14   4         14.54         15.86         1.17 o                         
   5 -14   4         62.62         65.93         1.98 o                         
   6 -14   4          0.34          0.45         0.31 o                         
  -6 -13   4         90.43         88.92         2.30 o                         
  -5 -13   4        116.99        123.94         5.83 o                         
  -4 -13   4         34.09         34.82         1.64 o                         
  -3 -13   4        144.36        148.80         3.33 o                         
  -2 -13   4         36.71         36.25         1.67 o                         
  -1 -13   4        901.51        777.65        11.75 o                         
   0 -13   4         25.86         26.66         2.05 o                         
   1 -13   4          9.29          6.76         1.15 o                         
   2 -13   4        236.27        235.67         4.33 o                         
   3 -13   4         37.54         44.69         1.83 o                         
   4 -13   4         73.02         68.68         2.18 o                         
   5 -13   4         16.15         14.48         1.11 o                         
   6 -13   4          2.47          2.76         0.40 o                         
  -7 -12   4         29.49         27.80         1.33 o                         
  -6 -12   4         11.73         21.41         1.33 o                         
  -5 -12   4         11.49         10.72         1.45 o                         
  -4 -12   4        173.60        144.75         3.41 o                         
  -3 -12   4        147.30        135.26         2.90 o                         
  -2 -12   4        126.68        130.83         3.18 o                         
  -1 -12   4        135.25        138.48         2.90 o                         
   0 -12   4        242.64        207.41         4.60 o                         
   1 -12   4        273.17        265.52         4.60 o                         
   2 -12   4          6.68          6.40         0.74 o                         
   3 -12   4         76.25         75.30         2.44 o                         
   4 -12   4         33.48         32.54         1.66 o                         
   5 -12   4          3.49          4.75         0.78 o                         
   6 -12   4         39.33         50.92         1.54 o                         
  -7 -11   4         65.02         72.50         2.06 o                         
  -6 -11   4          4.56          3.83         0.71 o                         
  -5 -11   4         25.28         18.61         2.43 o                         
  -4 -11   4        201.14        194.87         4.01 o                         
  -3 -11   4        512.06        511.18         5.38 o                         
  -2 -11   4        975.57        923.14         9.98 o                         
  -1 -11   4        340.06        330.12         5.00 o                         
   0 -11   4        363.39        342.11         5.87 o                         
   1 -11   4         17.65         17.69         1.20 o                         
   2 -11   4          6.64          5.45         0.64 o                         
   3 -11   4         97.16         96.22         2.87 o                         
   4 -11   4        109.24        106.35         3.71 o                         
   5 -11   4         17.52         15.10         1.26 o                         
   6 -11   4         15.34         13.24         1.06 o                         
   7 -11   4          0.82          0.79         0.82 o                         
  -7 -10   4         59.19         68.10         1.88 o                         
  -6 -10   4          9.20          7.08         0.80 o                         
  -5 -10   4         84.09         72.43         3.53 o                         
  -4 -10   4         23.30         18.04         1.23 o                         
  -3 -10   4        268.20        248.66         3.33 o                         
  -2 -10   4        118.39        108.58         5.76 o                         
  -1 -10   4        281.83        245.00         8.35 o                         
   0 -10   4        176.48        186.90        10.24 o                         
   1 -10   4          5.69          4.87         1.25 o                         
   2 -10   4          7.85         10.09         0.90 o                         
   3 -10   4         88.51         98.62         2.11 o                         
   4 -10   4         66.37         64.69         3.26 o                         
   5 -10   4         39.37         44.10         2.74 o                         
   6 -10   4          8.28          5.92         0.80 o                         
   7 -10   4          7.65          8.09         0.94 o                         
  -8  -9   4         30.12         34.91         2.11 o                         
  -7  -9   4          2.89          4.56         0.56 o                         
  -6  -9   4         27.95         30.91         1.57 o                         
  -5  -9   4        142.60        141.30         6.26 o                         
  -4  -9   4         68.30         85.75         2.16 o                         
  -3  -9   4        324.60        329.64         5.44 o                         
  -2  -9   4        179.14        155.41         4.56 o                         
  -1  -9   4        681.64        651.36        13.67 o                         
   0  -9   4        359.62        360.18        10.89 o                         
   1  -9   4        534.02        518.10         9.69 o                         
   2  -9   4        279.72        273.42         6.04 o                         
   3  -9   4        129.23        132.42         3.15 o                         
   4  -9   4         19.54         19.83         1.86 o                         
   5  -9   4         22.80         22.17         2.07 o                         
   6  -9   4         34.81         36.34         2.37 o                         
   7  -9   4          0.59          0.73         0.58 o                         
  -8  -8   4         50.48         59.09         1.73 o                         
  -7  -8   4         32.30         31.24         1.36 o                         
  -6  -8   4         10.43         14.97         1.48 o                         
  -5  -8   4        166.97        150.93         5.04 o                         
  -4  -8   4         34.75         39.20         1.44 o                         
  -3  -8   4         46.98         53.74         2.78 o                         
  -2  -8   4         69.07         69.31         2.90 o                         
  -1  -8   4         68.34         78.50         4.22 o                         
   0  -8   4         50.05         48.72         2.27 o                         
   1  -8   4        101.12        100.82         3.50 o                         
   2  -8   4         73.92         79.99         7.00 o                         
   3  -8   4        631.59        592.92        29.81 o                         
   4  -8   4        520.55        537.45        11.65 o                         
   5  -8   4         47.18         35.95         2.58 o                         
   6  -8   4         14.29         17.06         1.72 o                         
   7  -8   4         26.99         24.95         1.56 o                         
  -8  -7   4          2.24          3.80         0.57 o                         
  -7  -7   4         20.29         20.79         1.15 o                         
  -6  -7   4          5.87          6.54         0.82 o                         
  -5  -7   4        157.82        146.30         3.53 o                         
  -4  -7   4        306.97        323.06         5.67 o                         
  -3  -7   4        468.99        442.10         7.81 o                         
  -2  -7   4        835.28        853.84        17.00 o                         
  -1  -7   4       1439.91       1448.46        20.75 o                         
   0  -7   4        214.19        219.05         6.68 o                         
   1  -7   4        267.06        278.65         6.30 o                         
   2  -7   4        114.00        100.61         3.46 o                         
   3  -7   4        527.69        512.46        22.26 o                         
   4  -7   4        341.05        349.58        15.86 o                         
   5  -7   4         92.94         84.15         3.91 o                         
   6  -7   4         69.93         66.17         2.64 o                         
   7  -7   4         11.70         12.28         1.48 o                         
   8  -7   4         32.25         29.36         1.31 o                         
  -8  -6   4         30.47         33.01         1.27 o                         
  -7  -6   4        158.20        150.05         3.68 o                         
  -6  -6   4         93.98         85.68         2.70 o                         
  -5  -6   4         32.38         28.04         1.55 o                         
  -4  -6   4        351.52        345.96        14.61 o                         
  -3  -6   4          7.17          9.99         1.15 o                         
  -2  -6   4        136.62        152.14         5.43 o                         
  -1  -6   4        571.61        568.36         7.73 o                         
   0  -6   4         91.08        102.88         2.86 o                         
   1  -6   4       2369.23       2444.09        49.27 o                         
   2  -6   4        579.39        556.62         8.59 o                         
   3  -6   4         29.15         21.41         2.34 o                         
   4  -6   4        317.00        327.60        10.17 o                         
   5  -6   4        587.81        575.29        10.39 o                         
   6  -6   4        151.79        131.63         4.70 o                         
   7  -6   4         16.41         16.35         2.18 o                         
   8  -6   4         14.70         18.18         1.19 o                         
  -8  -5   4         11.03         14.41         0.92 o                         
  -7  -5   4         48.83         43.51         1.67 o                         
  -6  -5   4         76.65         76.11         2.54 o                         
  -5  -5   4        188.82        173.79         3.73 o                         
  -4  -5   4         72.15         64.87         4.26 o                         
  -3  -5   4       1556.73       1584.73        45.18 o                         
  -2  -5   4        115.53        131.10         3.44 o                         
  -1  -5   4       3417.59       3587.52        67.91 o                         
   0  -5   4       2084.38       2015.08        23.75 o                         
   1  -5   4         51.10         59.40         3.55 o                         
   2  -5   4        910.28        807.52         9.96 o                         
   3  -5   4        108.43        144.85         7.46 o                         
   4  -5   4        206.60        214.80         7.84 o                         
   5  -5   4        510.76        521.54        15.51 o                         
   6  -5   4         34.38         34.71         2.18 o                         
   7  -5   4         43.01         40.61         3.33 o                         
   8  -5   4         28.61         30.34         1.57 o                         
  -8  -4   4         16.89         21.26         1.31 o                         
  -7  -4   4         37.43         36.65         1.52 o                         
  -6  -4   4        232.73        214.48         5.96 o                         
  -5  -4   4        113.55        108.97         5.15 o                         
  -4  -4   4        182.43        232.27         7.74 o                         
  -3  -4   4         57.65         56.13         1.89 o                         
  -2  -4   4       6930.05       7226.18        48.09 o                         
  -1  -4   4        907.72        886.50         7.42 o                         
   0  -4   4       3122.70       3083.95        31.95 o                         
   1  -4   4        366.23        397.68        27.05 o                         
   2  -4   4       1909.33       1864.29       102.64 o                         
   3  -4   4        292.65        268.95         7.98 o                         
   4  -4   4        371.86        385.31        10.87 o                         
   5  -4   4         30.07         27.39         1.75 o                         
   6  -4   4        102.79        103.53         8.63 o                         
   7  -4   4          3.53          5.33         1.50 o                         
   8  -4   4         63.78         56.72         1.76 o                         
  -8  -3   4          8.72         13.67         0.95 o                         
  -7  -3   4         67.20         62.41         2.31 o                         
  -6  -3   4        213.36        179.91         6.06 o                         
  -5  -3   4          4.94          8.66         1.38 o                         
  -4  -3   4        284.80        314.96        19.89 o                         
  -3  -3   4        190.01        198.75         8.64 o                         
  -2  -3   4       4120.51       4368.06        31.06 o                         
  -1  -3   4       1439.74       1531.30        11.61 o                         
   0  -3   4        480.08        482.69         5.19 o                         
   1  -3   4        166.41        181.15         3.21 o                         
   2  -3   4        637.90        597.55        28.48 o                         
   3  -3   4        396.49        440.35        10.34 o                         
   4  -3   4        455.03        488.02        12.51 o                         
   5  -3   4        235.90        232.26         5.05 o                         
   6  -3   4         30.17         39.93         2.24 o                         
   7  -3   4        170.56        196.11        10.80 o                         
   8  -3   4          5.27          4.59         0.57 o                         
  -9  -2   4          3.34          4.77         0.91 o                         
  -8  -2   4         26.30         28.01         1.32 o                         
  -7  -2   4         66.58         64.38         2.31 o                         
  -6  -2   4        100.15         91.24         2.76 o                         
  -5  -2   4        358.00        353.41        10.87 o                         
  -4  -2   4        160.54        154.60         5.63 o                         
  -3  -2   4        936.29       1030.14        42.52 o                         
  -2  -2   4       3155.26       3409.23        19.91 o                         
  -1  -2   4        686.96        657.86         5.42 o                         
   0  -2   4        101.08         89.32         2.23 o                         
   1  -2   4        287.66        349.94         5.34 o                         
   2  -2   4       3648.16       3830.35        40.00 o                         
   3  -2   4        112.78         90.69         4.49 o                         
   4  -2   4        166.07        176.27         7.30 o                         
   5  -2   4         78.43         89.53         3.29 o                         
   6  -2   4         28.23         23.07         1.57 o                         
   7  -2   4         38.99         37.03         1.89 o                         
   8  -2   4         10.36         11.71         1.21 o                         
  -9  -1   4          6.62          8.49         1.18 o                         
  -8  -1   4          7.45          6.69         0.75 o                         
  -7  -1   4         40.11         36.32         2.15 o                         
  -6  -1   4        270.58        240.47         4.61 o                         
  -5  -1   4        142.63        126.62         5.50 o                         
  -4  -1   4        247.68        276.55         7.54 o                         
  -3  -1   4        147.74        180.23        13.96 o                         
  -2  -1   4       2608.49       2897.24       133.40 o                         
  -1  -1   4        934.57       1030.54         7.02 o                         
   0  -1   4        992.88       1066.29         7.27 o                         
   1  -1   4        262.68        251.49         8.62 o                         
   2  -1   4        188.60        165.88         5.14 o                         
   3  -1   4       1545.10       1704.95        23.88 o                         
   4  -1   4         12.45          5.12         1.24 o                         
   5  -1   4         17.13         19.38         1.48 o                         
   6  -1   4          4.33          3.77         1.59 o                         
   7  -1   4         14.71         12.96         1.48 o                         
   8  -1   4          4.11          4.88         1.28 o                         
  -9   0   4          7.69         10.46         1.27 o                         
  -8   0   4         92.97         90.40         3.06 o                         
  -7   0   4         76.72         72.62         2.74 o                         
  -6   0   4        789.12        702.62         8.16 o                         
  -5   0   4         15.26         21.08         2.03 o                         
  -4   0   4        212.63        247.82         7.08 o                         
  -3   0   4        826.84        827.57        13.07 o                         
  -2   0   4          7.22         15.86         5.59 o                         
  -1   0   4       5150.66       4945.02        50.95 o                         
   0   0   4       1844.77       1913.87        16.62 o                         
   1   0   4       2136.21       2431.20        44.20 o                         
   2   0   4        611.96        747.81        12.20 o                         
   3   0   4       1670.17       1787.61        24.71 o                         
   4   0   4          0.25          0.71         1.06 o                         
   5   0   4        395.08        481.76         9.07 o                         
   6   0   4         51.37         52.44         3.84 o                         
   7   0   4         69.25         62.68         4.47 o                         
   8   0   4         73.21         67.16         3.94 o                         
  -9   1   4          6.65          7.51         1.16 o                         
  -8   1   4          7.11          8.02         1.58 o                         
  -7   1   4         41.09         39.32         2.02 o                         
  -6   1   4        263.50        233.61         5.80 o                         
  -5   1   4        147.23        121.77        12.68 o                         
  -4   1   4        228.50        256.31         7.16 o                         
  -3   1   4        124.83        138.57         4.73 o                         
  -2   1   4       2795.03       2855.55        30.29 o                         
  -1   1   4        878.63       1017.18        51.72 o                         
   0   1   4       1010.07       1058.91        29.82 o                         
   1   1   4        278.51        285.15         9.04 o                         
   2   1   4        184.59        154.79         5.04 o                         
   3   1   4       1573.09       1765.21        24.37 o                         
   4   1   4         10.77          8.46         1.62 o                         
   5   1   4         24.43         25.89         1.51 o                         
   6   1   4          3.08          5.29         1.06 o                         
   7   1   4         12.05          8.27         1.79 o                         
   8   1   4          4.31          6.92         0.81 o                         
  -8   2   4         27.60         26.71         2.69 o                         
  -7   2   4         68.56         63.99         3.19 o                         
  -6   2   4         83.32         79.26         2.96 o                         
  -5   2   4        412.93        392.52        17.20 o                         
  -4   2   4        171.21        159.01         5.66 o                         
  -3   2   4       1064.07       1130.86        16.29 o                         
  -2   2   4       3128.63       3257.21        34.05 o                         
  -1   2   4        675.64        624.14         9.64 o                         
   0   2   4        122.36        116.49         2.51 o                         
   1   2   4        263.35        272.97         4.36 o                         
   2   2   4       3692.85       3987.62        87.38 o                         
   3   2   4        119.74         92.98         4.59 o                         
   4   2   4        191.93        194.31         7.59 o                         
   5   2   4         80.42         77.78         4.98 o                         
   6   2   4         26.32         18.80         2.54 o                         
   7   2   4         32.91         26.67         2.99 o                         
   8   2   4         10.88         11.57         1.73 o                         
  -8   3   4          8.80         13.45         1.92 o                         
  -7   3   4         65.63         57.92         3.15 o                         
  -6   3   4        218.20        184.67         9.19 o                         
  -5   3   4          7.43         12.05         1.39 o                         
  -4   3   4        320.56        325.96        14.99 o                         
  -3   3   4        194.36        197.86         5.94 o                         
  -2   3   4       4117.21       4243.82        42.82 o                         
  -1   3   4       1456.08       1470.36        18.01 o                         
   0   3   4        574.45        546.82         9.77 o                         
   1   3   4        175.23        181.55         6.95 o                         
   2   3   4        688.60        690.01        25.81 o                         
   3   3   4        391.81        429.30        10.26 o                         
   4   3   4        456.76        472.62        12.13 o                         
   5   3   4        203.01        179.49         5.48 o                         
   6   3   4         29.02         32.25         3.32 o                         
   7   3   4        177.87        185.41         7.55 o                         
   8   3   4          4.82          4.82         1.17 o                         
  -8   4   4         17.40         18.36         2.22 o                         
  -7   4   4         41.79         37.81         3.44 o                         
  -6   4   4        236.93        225.26        17.30 o                         
  -5   4   4         90.26         86.77         3.52 o                         
  -4   4   4        147.00        147.92         4.07 o                         
  -3   4   4         38.10         40.38         2.77 o                         
  -2   4   4       6955.73       6934.94        66.39 o                         
  -1   4   4        888.90        854.47        12.99 o                         
   0   4   4       3135.47       3205.68        23.72 o                         
   1   4   4        451.05        466.72        15.44 o                         
   2   4   4       1936.44       1900.18        47.84 o                         
   3   4   4        319.05        299.85         8.30 o                         
   4   4   4        373.05        371.38        10.62 o                         
   5   4   4         23.79         18.15         1.86 o                         
   6   4   4        106.20        100.96         5.85 o                         
   7   4   4          4.96          5.96         1.65 o                         
   8   4   4         61.07         52.36         2.31 o                         
  -8   5   4         11.63         13.59         1.82 o                         
  -7   5   4         49.73         37.76         3.43 o                         
  -6   5   4         78.29         76.74         5.04 o                         
  -5   5   4        181.18        165.80         7.17 o                         
  -4   5   4         91.48         89.35         3.12 o                         
  -3   5   4       1613.76       1652.21        54.51 o                         
  -2   5   4         97.08        130.65         4.82 o                         
  -1   5   4       3606.94       3746.41        39.75 o                         
   0   5   4       2032.36       2068.21        61.01 o                         
   1   5   4         56.46         65.69         2.27 o                         
   2   5   4        936.47        889.97         9.97 o                         
   3   5   4        114.17        151.12         5.79 o                         
   4   5   4        199.89        186.78         7.40 o                         
   5   5   4        533.44        542.50        17.25 o                         
   6   5   4         34.01         30.34         3.20 o                         
   7   5   4         41.31         41.97         3.57 o                         
   8   5   4         29.58         30.26         1.65 o                         
  -7   6   4        155.93        147.72         6.59 o                         
  -6   6   4         96.68         85.64         5.31 o                         
  -5   6   4         45.87         40.16         3.55 o                         
  -4   6   4        395.43        412.62        10.51 o                         
  -3   6   4         11.12         14.56         1.87 o                         
  -2   6   4        137.55        145.55         5.44 o                         
  -1   6   4        555.26        545.02        11.07 o                         
   0   6   4        110.45        135.92         6.34 o                         
   1   6   4       2264.43       2477.44        73.73 o                         
   2   6   4        579.65        562.04        15.83 o                         
   3   6   4         22.20         28.24         2.54 o                         
   4   6   4        367.46        363.22        12.00 o                         
   5   6   4        616.58        615.26        13.62 o                         
   6   6   4        145.64        128.91         6.47 o                         
   7   6   4         17.18         14.88         2.27 o                         
   8   6   4         15.84         19.40         1.18 o                         
  -7   7   4         20.68         19.99         2.42 o                         
  -6   7   4          5.40          4.43         1.17 o                         
  -5   7   4        161.81        162.73         8.39 o                         
  -4   7   4        316.22        347.07         7.84 o                         
  -3   7   4        463.75        430.62        10.60 o                         
  -2   7   4        905.32        913.70        15.98 o                         
  -1   7   4       1375.42       1389.09        20.91 o                         
   0   7   4        198.85        207.69         6.96 o                         
   1   7   4        260.74        295.32         5.46 o                         
   2   7   4        109.63        101.34         3.28 o                         
   3   7   4        500.93        514.69        11.64 o                         
   4   7   4        324.04        319.67         7.09 o                         
   5   7   4         70.86         65.89         4.76 o                         
   6   7   4         75.43         67.76         4.67 o                         
   7   7   4         11.65         10.89         1.78 o                         
   8   7   4         30.85         29.38         1.88 o                         
  -6   8   4         11.88         15.80         2.36 o                         
  -5   8   4        167.79        151.99         6.96 o                         
  -4   8   4         26.72         33.09         3.76 o                         
  -3   8   4         48.94         49.41         3.58 o                         
  -2   8   4         69.54         78.68         4.48 o                         
  -1   8   4         59.11         70.15         4.23 o                         
   0   8   4         53.23         49.77         3.51 o                         
   1   8   4        120.42        166.37        30.03 o                         
   2   8   4         68.87         76.86         3.02 o                         
   3   8   4        645.35        670.14        13.57 o                         
   4   8   4        480.07        488.11        10.61 o                         
   5   8   4         38.32         28.34         3.18 o                         
   6   8   4         18.91         23.58         2.81 o                         
   7   8   4         27.05         25.59         2.42 o                         
  -6   9   4         27.15         27.85         2.65 o                         
  -5   9   4        145.81        141.12         6.70 o                         
  -4   9   4         75.81        101.11         8.07 o                         
  -3   9   4        383.73        389.57         7.96 o                         
  -2   9   4        139.52        128.12         5.97 o                         
  -1   9   4        721.93        722.20        15.32 o                         
   0   9   4        302.72        318.75         9.84 o                         
   1   9   4        534.36        546.32        13.61 o                         
   2   9   4        238.29        248.57         5.71 o                         
   3   9   4        155.94        148.78         6.72 o                         
   4   9   4         10.60         11.51         2.16 o                         
   5   9   4         32.88         33.71         3.44 o                         
   6   9   4         30.54         30.19         3.06 o                         
   7   9   4          0.40          0.76         0.73 o                         
  -6  10   4          9.45          6.67         1.26 o                         
  -5  10   4         85.81         76.66         4.92 o                         
  -4  10   4         22.12         21.34         2.75 o                         
  -3  10   4        274.66        250.48         6.43 o                         
  -2  10   4        115.57        117.00         3.47 o                         
  -1  10   4        307.20        296.92         9.79 o                         
   0  10   4        165.75        194.37         7.93 o                         
   1  10   4         11.67         13.49         2.06 o                         
   2  10   4          8.33         13.28         1.89 o                         
   3  10   4         81.69         85.30         5.22 o                         
   4  10   4         73.79         71.30         4.86 o                         
   5  10   4         41.43         47.50         3.95 o                         
   6  10   4          7.84          6.84         1.48 o                         
   7  10   4          7.61          9.40         1.25 o                         
  -6  11   4          4.45          5.88         1.22 o                         
  -5  11   4         22.48         13.01         2.01 o                         
  -4  11   4        201.39        201.62         8.41 o                         
  -3  11   4        472.90        487.28         9.37 o                         
  -2  11   4       1020.69        967.90        11.13 o                         
  -1  11   4        289.82        302.18         9.69 o                         
   0  11   4        407.85        398.72        16.95 o                         
   1  11   4         16.43         18.42         2.72 o                         
   2  11   4          1.98          1.66         0.62 o                         
   3  11   4         74.27         74.18         4.88 o                         
   4  11   4        130.80        125.05         6.40 o                         
   5  11   4         11.69          9.99         1.84 o                         
   6  11   4         16.84         17.26         2.02 o                         
  -6  12   4         12.58         19.46         1.86 o                         
  -5  12   4         12.56         10.81         1.71 o                         
  -4  12   4        178.37        156.25         7.28 o                         
  -3  12   4        145.32        137.50         7.01 o                         
  -2  12   4        130.30        134.90         3.87 o                         
  -1  12   4        119.52        127.73         6.39 o                         
   0  12   4        249.38        228.26        15.89 o                         
   1  12   4        279.19        284.94        27.69 o                         
   2  12   4          8.96         10.16         1.37 o                         
   3  12   4         82.32         77.11         4.97 o                         
   4  12   4         35.21         32.99         3.27 o                         
   5  12   4          4.96          7.80         1.48 o                         
   6  12   4         43.60         56.98         3.20 o                         
  -6  13   4         90.66         79.30         3.37 o                         
  -5  13   4        120.88        122.53         5.45 o                         
  -4  13   4         31.57         32.33         3.21 o                         
  -3  13   4        153.85        164.29         7.59 o                         
  -2  13   4         33.22         34.01         3.51 o                         
  -1  13   4        941.91        903.17        68.67 o                         
   0  13   4         20.37         20.79         2.53 o                         
   1  13   4          6.09          4.78         1.30 o                         
   2  13   4        261.63        256.75         8.95 o                         
   3  13   4         38.62         46.85         3.78 o                         
   4  13   4         61.07         61.76         4.14 o                         
   5  13   4         20.75         19.86         2.17 o                         
   6  13   4          3.32          2.12         0.54 o                         
  -6  14   4         22.93         20.66         1.43 o                         
  -5  14   4         22.49         23.83         2.23 o                         
  -4  14   4         25.21         23.45         2.51 o                         
  -3  14   4          2.29          2.84         1.31 o                         
  -2  14   4         88.80         84.82         5.29 o                         
  -1  14   4          9.85         12.17         1.42 o                         
   0  14   4         80.12         72.19         4.64 o                         
   1  14   4         15.07         14.00         2.07 o                         
   2  14   4         96.61         93.81         5.19 o                         
   3  14   4        184.89        206.24         7.65 o                         
   4  14   4         14.65         18.26         2.16 o                         
   5  14   4         63.13         75.00         3.58 o                         
  -5  15   4         53.16         58.62         3.04 o                         
  -4  15   4         14.89         17.24         2.05 o                         
  -3  15   4         33.23         31.43         3.00 o                         
  -2  15   4        147.36        157.18         6.86 o                         
  -1  15   4         15.26         15.25         1.46 o                         
   0  15   4        103.13         99.01         5.20 o                         
   1  15   4         26.45         27.35         2.82 o                         
   2  15   4         22.33         24.38         2.61 o                         
   3  15   4         26.90         26.80         2.61 o                         
   4  15   4         34.63         49.77         3.07 o                         
   5  15   4         15.91         13.10         1.29 o                         
  -5  16   4         22.69         26.36         1.67 o                         
  -4  16   4         10.90         12.04         1.51 o                         
  -3  16   4          0.46          1.09         0.69 o                         
  -2  16   4          0.94          1.32         0.67 o                         
  -1  16   4          0.66          0.79         0.76 o                         
   0  16   4         73.36         72.86         4.22 o                         
   1  16   4         14.68         12.54         1.78 o                         
   2  16   4         96.38        102.17         4.85 o                         
   3  16   4         20.31         19.80         2.00 o                         
   4  16   4         35.26         43.90         2.31 o                         
  -4  17   4         55.96         65.60         2.85 o                         
  -3  17   4         24.24         31.12         2.33 o                         
  -2  17   4         25.65         28.05         2.32 o                         
  -1  17   4         58.50         72.89         3.57 o                         
   1  17   4          7.14          8.57         1.42 o                         
   2  17   4         36.27         37.54         2.55 o                         
   3  17   4         38.55         51.80         2.55 o                         
   4  17   4          9.29          8.43         0.96 o                         
  -3  18   4         13.34         18.34         1.39 o                         
  -2  18   4         12.41         14.10         1.34 o                         
   3  18   4          5.13          3.96         0.72 o                         
  -3 -18   5         38.40         47.52         2.21 o                         
  -2 -18   5         10.14         12.13         0.89 o                         
  -1 -18   5         26.03         23.43         0.79 o                         
   0 -18   5         30.99         31.80         1.05 o                         
   1 -18   5         30.09         33.78         1.05 o                         
   2 -18   5         41.04         37.88         1.15 o                         
  -4 -17   5        102.42        119.05         3.73 o                         
  -3 -17   5          3.51          3.13         0.60 o                         
  -2 -17   5         20.77         19.64         1.09 o                         
  -1 -17   5         38.00         41.07         1.39 o                         
   0 -17   5         60.89         61.15         1.53 o                         
   1 -17   5         28.00         27.64         1.31 o                         
   2 -17   5          6.52          6.18         0.64 o                         
   3 -17   5         13.47         11.47         0.89 o                         
  -4 -16   5         59.53         56.34         2.10 o                         
  -3 -16   5          9.17          7.86         0.66 o                         
  -2 -16   5         45.95         44.84         1.84 o                         
  -1 -16   5          0.69          0.49         0.54 o                         
   0 -16   5         24.61         22.22         1.35 o                         
   1 -16   5        124.65        110.52         2.91 o                         
   2 -16   5         23.19         18.43         1.18 o                         
   3 -16   5          6.08          5.32         0.67 o                         
   4 -16   5          5.37          3.72         0.58 o                         
  -5 -15   5          5.98          6.19         0.80 o                         
  -4 -15   5          1.41          0.37         0.94 o                         
  -3 -15   5         25.20         27.10         1.29 o                         
  -2 -15   5         19.13         19.07         1.14 o                         
  -1 -15   5          4.10          5.42         1.24 o                         
   0 -15   5         21.67         21.68         3.18 o                         
   1 -15   5         25.11         26.14         1.33 o                         
   2 -15   5         42.32         34.59         1.69 o                         
   3 -15   5        120.34        126.48         3.07 o                         
   4 -15   5          5.24          2.79         0.63 o                         
   5 -15   5          7.94          9.49         0.77 o                         
  -6 -14   5          9.83         16.39         1.02 o                         
  -5 -14   5         67.53         75.66         2.64 o                         
  -4 -14   5         25.35         26.46         1.50 o                         
  -3 -14   5         89.10         85.70         2.19 o                         
  -2 -14   5         30.71         26.46         1.40 o                         
  -1 -14   5        148.74        150.81         5.77 o                         
   0 -14   5        109.17         97.74         3.80 o                         
   1 -14   5         33.72         27.74         1.76 o                         
   2 -14   5          4.18          4.11         0.78 o                         
   3 -14   5        118.05        106.41         3.06 o                         
   4 -14   5         33.64         29.42         1.88 o                         
   5 -14   5         11.78         12.66         0.82 o                         
  -6 -13   5         28.12         39.41         1.82 o                         
  -5 -13   5         52.81         66.01         3.08 o                         
  -4 -13   5         24.76         20.45         1.10 o                         
  -3 -13   5         10.00          9.18         0.91 o                         
  -2 -13   5        113.90        114.53         2.64 o                         
  -1 -13   5        189.59        178.94         7.01 o                         
   0 -13   5        274.87        231.76         6.04 o                         
   1 -13   5         42.11         36.20         2.35 o                         
   2 -13   5        116.19         99.66         3.19 o                         
   3 -13   5        115.17        104.21         3.76 o                         
   4 -13   5         20.13         27.70         1.60 o                         
   5 -13   5          6.55          7.19         0.76 o                         
   6 -13   5          4.20          2.63         0.72 o                         
  -7 -12   5         28.92         34.24         3.33 o                         
  -6 -12   5         35.75         45.84         1.50 o                         
  -5 -12   5          7.09         10.23         1.04 o                         
  -4 -12   5         15.61         18.07         1.27 o                         
  -3 -12   5         67.93         65.52         2.28 o                         
  -2 -12   5        110.78        109.97         3.51 o                         
  -1 -12   5         50.08         42.41         1.81 o                         
   0 -12   5        365.04        325.37         5.96 o                         
   1 -12   5        324.85        286.37         6.79 o                         
   2 -12   5        571.82        517.39        15.54 o                         
   3 -12   5         60.93         53.33         2.38 o                         
   4 -12   5         31.00         26.08         1.62 o                         
   5 -12   5         59.69         55.60         2.17 o                         
   6 -12   5          0.30          0.15         0.40 o                         
  -7 -11   5         22.26         19.60         1.24 o                         
  -6 -11   5         25.67         18.19         1.06 o                         
  -5 -11   5          9.22         12.61         1.23 o                         
  -4 -11   5         17.51         17.99         1.24 o                         
  -3 -11   5          2.95          6.44         0.83 o                         
  -2 -11   5        102.92         95.98         2.69 o                         
  -1 -11   5        175.77        173.45         4.37 o                         
   0 -11   5        633.99        605.70        11.18 o                         
   1 -11   5        154.44        159.47         4.06 o                         
   2 -11   5         31.58         33.51         1.47 o                         
   3 -11   5         24.64         26.45         1.49 o                         
   4 -11   5         46.43         39.66         2.11 o                         
   5 -11   5         38.81         44.40         2.09 o                         
   6 -11   5         14.91         10.78         1.04 o                         
  -7 -10   5         23.39         28.59         2.00 o                         
  -6 -10   5         19.04         26.14         1.35 o                         
  -5 -10   5         17.30         25.57         1.71 o                         
  -4 -10   5        103.34        104.78         2.91 o                         
  -3 -10   5         75.28         74.56         2.17 o                         
  -2 -10   5       1181.53       1160.74        19.54 o                         
  -1 -10   5         32.07         31.22         2.15 o                         
   0 -10   5         38.81         42.28         4.02 o                         
   1 -10   5        115.20        106.95         3.22 o                         
   2 -10   5        108.58         95.74         2.69 o                         
   3 -10   5        366.69        371.48         9.87 o                         
   4 -10   5        152.34        146.01         4.26 o                         
   5 -10   5        100.16         85.36         2.99 o                         
   6 -10   5          7.84          5.94         0.77 o                         
   7 -10   5          5.02          5.16         0.68 o                         
  -7  -9   5          4.17          6.84         0.62 o                         
  -6  -9   5         56.99         59.83         3.13 o                         
  -5  -9   5         45.27         49.44         2.91 o                         
  -4  -9   5         57.16         46.92         1.61 o                         
  -3  -9   5        234.24        235.47         3.47 o                         
  -2  -9   5        424.68        427.41        11.51 o                         
  -1  -9   5        241.50        234.60         8.12 o                         
   0  -9   5        199.69        178.87         6.93 o                         
   1  -9   5        301.24        297.23         9.11 o                         
   2  -9   5        100.31        111.28         2.81 o                         
   3  -9   5        517.03        515.91         7.90 o                         
   4  -9   5        177.75        186.95         5.85 o                         
   5  -9   5          0.84          0.78         1.28 o                         
   6  -9   5         22.89         20.58         1.70 o                         
   7  -9   5          4.67          5.56         0.68 o                         
  -8  -8   5         37.50         49.66         1.68 o                         
  -7  -8   5          9.99         13.48         0.86 o                         
  -6  -8   5        345.07        347.88        11.60 o                         
  -5  -8   5          9.09          8.13         1.31 o                         
  -4  -8   5         61.15         56.76         1.72 o                         
  -3  -8   5        632.69        589.42        15.43 o                         
  -2  -8   5         38.84         41.11         3.32 o                         
  -1  -8   5        536.43        532.72        12.06 o                         
   0  -8   5        110.06        131.71         5.59 o                         
   1  -8   5         55.33         43.12         3.24 o                         
   2  -8   5        743.42        687.21        14.47 o                         
   3  -8   5        187.42        177.26         3.77 o                         
   4  -8   5        104.19        105.50         4.37 o                         
   5  -8   5        127.16        116.43         4.56 o                         
   6  -8   5         33.96         24.80         2.56 o                         
   7  -8   5          2.97          2.18         0.59 o                         
  -8  -7   5          6.30          8.73         0.63 o                         
  -7  -7   5         29.54         30.70         1.32 o                         
  -6  -7   5          3.97          2.92         0.74 o                         
  -5  -7   5         60.74         59.50         3.10 o                         
  -4  -7   5        164.97        170.64         3.92 o                         
  -3  -7   5         42.51         45.03         2.49 o                         
  -2  -7   5         98.82        101.11         6.14 o                         
  -1  -7   5       1073.40       1020.96        16.94 o                         
   0  -7   5        957.57        921.37        15.67 o                         
   1  -7   5        357.60        314.01         8.55 o                         
   2  -7   5         94.18        113.20         5.20 o                         
   3  -7   5         80.51         82.60         4.81 o                         
   4  -7   5        498.01        498.98        10.82 o                         
   5  -7   5        127.29        118.96         5.46 o                         
   6  -7   5         13.63          9.66         1.48 o                         
   7  -7   5          7.77          8.84         1.61 o                         
  -8  -6   5         11.71         16.37         0.89 o                         
  -7  -6   5         93.11         94.99         2.35 o                         
  -6  -6   5        383.69        353.88         9.66 o                         
  -5  -6   5         76.06         84.17         3.05 o                         
  -4  -6   5         62.73         57.72         2.05 o                         
  -3  -6   5        438.86        428.04        24.69 o                         
  -2  -6   5         80.72         75.32         3.19 o                         
  -1  -6   5        149.79        160.50         5.66 o                         
   0  -6   5         31.46         43.47         2.92 o                         
   1  -6   5        275.19        248.01         7.13 o                         
   2  -6   5         44.84         29.03         2.56 o                         
   3  -6   5        113.18        127.69         5.83 o                         
   4  -6   5        262.76        274.86         6.91 o                         
   5  -6   5         18.55         25.23         2.17 o                         
   6  -6   5         17.41         14.65         1.66 o                         
   7  -6   5         20.06         18.56         1.57 o                         
   8  -6   5         10.68          9.22         0.86 o                         
  -8  -5   5         30.13         30.22         1.24 o                         
  -7  -5   5         58.56         61.13         1.94 o                         
  -6  -5   5        164.12        153.27         4.21 o                         
  -5  -5   5        274.80        255.66         5.59 o                         
  -4  -5   5         96.94        105.19         5.38 o                         
  -3  -5   5          8.15         17.64         1.49 o                         
  -2  -5   5        660.80        781.89        11.19 o                         
  -1  -5   5       1303.70       1287.25        17.95 o                         
   0  -5   5       1400.56       1403.34        18.84 o                         
   1  -5   5        207.07        226.19         6.46 o                         
   2  -5   5        523.32        575.66        62.38 o                         
   3  -5   5        351.80        379.95        24.91 o                         
   4  -5   5         26.71         32.77         1.89 o                         
   5  -5   5          2.61          4.61         1.06 o                         
   6  -5   5          8.34          6.77         1.20 o                         
   7  -5   5          7.48          6.61         0.83 o                         
   8  -5   5          1.19          3.61         0.88 o                         
  -8  -4   5         12.36         13.27         0.89 o                         
  -7  -4   5         79.11         79.75         2.21 o                         
  -6  -4   5        120.41        119.11         3.17 o                         
  -5  -4   5         43.66         37.47         1.41 o                         
  -4  -4   5         61.28         65.16         4.11 o                         
  -3  -4   5         11.78         13.38         1.02 o                         
  -2  -4   5        201.79        197.83         5.38 o                         
  -1  -4   5       1807.26       1997.21        24.22 o                         
   0  -4   5        115.25        137.33         4.43 o                         
   1  -4   5        656.16        694.91        51.33 o                         
   2  -4   5        352.90        354.59        21.45 o                         
   3  -4   5         75.84         85.97         5.37 o                         
   4  -4   5         68.34         69.83         7.14 o                         
   5  -4   5         28.21         35.67         1.99 o                         
   6  -4   5         57.30         54.16         4.38 o                         
   7  -4   5         30.19         23.27         1.48 o                         
   8  -4   5         58.34         57.03         1.56 o                         
  -8  -3   5         11.88         13.09         0.90 o                         
  -7  -3   5        129.59        120.17         2.74 o                         
  -6  -3   5        424.90        351.37         7.81 o                         
  -5  -3   5        449.68        446.79         9.19 o                         
  -4  -3   5        114.60        108.28         3.62 o                         
  -3  -3   5         57.82         64.15         2.41 o                         
  -2  -3   5        712.36        758.57         8.91 o                         
  -1  -3   5        660.69        625.04         7.14 o                         
   0  -3   5       1389.62       1428.08        34.37 o                         
   1  -3   5        387.23        388.12         6.56 o                         
   2  -3   5        236.05        232.38         6.72 o                         
   3  -3   5        205.00        229.18         7.52 o                         
   4  -3   5         77.15         83.32         5.09 o                         
   5  -3   5        201.53        181.69         6.45 o                         
   6  -3   5         36.13         36.37         4.26 o                         
   7  -3   5         46.50         41.85         3.11 o                         
   8  -3   5          0.32          0.56         0.40 o                         
  -8  -2   5         16.88         16.73         1.02 o                         
  -7  -2   5          1.97          2.57         0.58 o                         
  -6  -2   5         64.51         55.76         2.18 o                         
  -5  -2   5          7.49          5.55         0.69 o                         
  -4  -2   5        345.86        330.86         8.97 o                         
  -3  -2   5       1172.08       1275.99        39.29 o                         
  -2  -2   5        564.44        582.77        16.10 o                         
  -1  -2   5       1572.01       1742.83        13.97 o                         
   0  -2   5        357.50        404.08         4.15 o                         
   1  -2   5        147.97        149.56         3.14 o                         
   2  -2   5        973.34        944.05        16.05 o                         
   3  -2   5        154.29        180.73         6.67 o                         
   4  -2   5         96.27        112.70         5.94 o                         
   5  -2   5          5.52          8.15         1.42 o                         
   6  -2   5         16.13         19.88         2.69 o                         
   7  -2   5        128.29        124.50         6.56 o                         
   8  -2   5         52.36         50.46         2.17 o                         
  -8  -1   5         21.64         22.70         1.17 o                         
  -7  -1   5          6.45          6.17         0.85 o                         
  -6  -1   5        334.91        301.22         5.96 o                         
  -5  -1   5         20.04         19.85         1.27 o                         
  -4  -1   5         88.91         87.48         4.44 o                         
  -3  -1   5        411.80        382.73         8.87 o                         
  -2  -1   5        678.02        758.05        10.13 o                         
  -1  -1   5       4979.00       5058.88       118.71 o                         
   0  -1   5       3687.33       3766.56        35.73 o                         
   1  -1   5        390.19        434.72        14.79 o                         
   2  -1   5        222.86        253.53         7.00 o                         
   3  -1   5        227.59        242.28         7.88 o                         
   4  -1   5       1070.77       1007.62        19.63 o                         
   5  -1   5        125.90        126.26         4.67 o                         
   6  -1   5        247.17        240.96        11.26 o                         
   7  -1   5          3.76          2.95         0.84 o                         
   8  -1   5         10.03         10.44         0.84 o                         
  -8   0   5         69.38         71.09         3.28 o                         
  -7   0   5         47.44         37.87         1.98 o                         
  -6   0   5         11.18          7.25         1.28 o                         
  -5   0   5        228.54        219.59         6.87 o                         
  -4   0   5        188.42        191.62         6.61 o                         
  -3   0   5         93.81        126.50         4.89 o                         
  -2   0   5        449.96        563.93        15.19 o                         
  -1   0   5        307.25        321.40         7.86 o                         
   0   0   5        958.37        987.47         8.55 o                         
   1   0   5         12.27         11.45         1.49 o                         
   2   0   5        182.38        170.38         5.69 o                         
   3   0   5        954.61       1147.35        19.19 o                         
   4   0   5        112.36        115.27         6.13 o                         
   5   0   5        136.62        115.46         4.46 o                         
   6   0   5         11.84         11.92         1.49 o                         
   7   0   5          0.49          2.64         0.81 o                         
   8   0   5          0.12          0.25         0.62 o                         
  -8   1   5         21.32         22.02         1.68 o                         
  -7   1   5          5.64          7.28         1.47 o                         
  -6   1   5        291.12        270.94        10.84 o                         
  -5   1   5         33.61         32.51         1.79 o                         
  -4   1   5         75.82         78.02         4.14 o                         
  -3   1   5        414.08        379.34         8.81 o                         
  -2   1   5        626.85        726.29        34.35 o                         
  -1   1   5       4896.25       4990.13        48.47 o                         
   0   1   5       3638.93       3596.68        85.51 o                         
   1   1   5        338.89        392.81        27.53 o                         
   2   1   5        232.51        268.03         7.35 o                         
   3   1   5        200.41        216.60         7.56 o                         
   4   1   5        979.53        981.67        19.40 o                         
   5   1   5        122.72        119.67         5.57 o                         
   6   1   5        233.11        239.75        28.78 o                         
   7   1   5          6.24          3.05         1.12 o                         
   8   1   5         11.77         10.83         1.09 o                         
  -8   2   5         17.49         17.31         1.41 o                         
  -7   2   5          1.81          2.96         0.92 o                         
  -6   2   5         65.39         61.69         4.28 o                         
  -5   2   5          6.06          2.75         0.55 o                         
  -4   2   5        332.63        335.71         8.98 o                         
  -3   2   5       1129.32       1223.46        18.12 o                         
  -2   2   5        550.74        560.61        10.42 o                         
  -1   2   5       1530.37       1665.45        20.31 o                         
   0   2   5        326.41        348.44         5.04 o                         
   1   2   5        174.98        180.39         3.77 o                         
   2   2   5        982.82        937.49        15.33 o                         
   3   2   5        141.07        162.21         6.44 o                         
   4   2   5         86.89        105.34         5.85 o                         
   5   2   5          7.96         10.39         1.11 o                         
   6   2   5         15.01         19.10         2.66 o                         
   7   2   5        128.65        116.60         5.96 o                         
   8   2   5         51.61         50.95         2.24 o                         
  -8   3   5         11.71         11.46         1.11 o                         
  -7   3   5        123.68        118.61        10.99 o                         
  -6   3   5        454.97        380.58        11.44 o                         
  -5   3   5        449.87        441.83         8.55 o                         
  -4   3   5         97.92         92.61         4.70 o                         
  -3   3   5         52.82         52.93         3.25 o                         
  -2   3   5        760.24        802.59        13.32 o                         
  -1   3   5        619.68        553.22         9.96 o                         
   0   3   5       1538.05       1497.30        38.38 o                         
   1   3   5        381.94        383.89         5.43 o                         
   2   3   5        241.52        252.87        11.81 o                         
   3   3   5        205.41        217.98         7.44 o                         
   4   3   5         74.83         75.61         4.97 o                         
   5   3   5        193.96        157.15         5.26 o                         
   6   3   5         42.98         35.17         3.53 o                         
   7   3   5         48.05         41.23         3.51 o                         
   8   3   5          0.32          0.93         0.50 o                         
  -8   4   5         11.21          9.90         1.57 o                         
  -7   4   5         75.41         68.63         4.59 o                         
  -6   4   5        125.18        117.55         6.22 o                         
  -5   4   5         45.41         38.35         3.47 o                         
  -4   4   5         71.21         71.81         2.97 o                         
  -3   4   5         18.55         23.73         2.30 o                         
  -2   4   5        185.29        178.63         5.78 o                         
  -1   4   5       1827.26       1854.61        22.88 o                         
   0   4   5        114.75        138.21         3.35 o                         
   1   4   5        630.71        641.77         7.91 o                         
   2   4   5        312.32        321.31         9.06 o                         
   3   4   5         72.71         70.81         4.21 o                         
   4   4   5         68.68         66.71         4.78 o                         
   5   4   5         35.56         43.90         2.82 o                         
   6   4   5         56.13         46.10         3.99 o                         
   7   4   5         29.91         21.91         2.60 o                         
   8   4   5         59.68         57.38         2.21 o                         
  -8   5   5         28.48         25.22         2.27 o                         
  -7   5   5         60.87         62.10         4.22 o                         
  -6   5   5        149.17        147.54         6.94 o                         
  -5   5   5        253.65        250.56         8.85 o                         
  -4   5   5         99.06        111.67         5.37 o                         
  -3   5   5          9.00         11.20         1.72 o                         
  -2   5   5        692.30        773.58        13.88 o                         
  -1   5   5       1345.61       1330.70        19.08 o                         
   0   5   5       1197.31       1283.52        19.05 o                         
   1   5   5        271.89        293.95         5.28 o                         
   2   5   5        479.17        490.44        31.45 o                         
   3   5   5        347.53        339.93         9.65 o                         
   4   5   5         35.40         40.74         2.55 o                         
   5   5   5          4.40          6.89         1.83 o                         
   6   5   5          9.96          4.86         1.44 o                         
   7   5   5          6.08          5.41         1.47 o                         
   8   5   5          1.31          2.20         0.51 o                         
  -7   6   5         95.31         93.54         5.03 o                         
  -6   6   5        372.03        345.55        10.74 o                         
  -5   6   5         79.11         92.51         6.60 o                         
  -4   6   5         73.64         72.24         4.32 o                         
  -3   6   5        366.59        338.10         9.42 o                         
  -2   6   5         68.08         61.01         3.61 o                         
  -1   6   5        147.81        151.37         5.72 o                         
   0   6   5         20.64         30.46         2.57 o                         
   1   6   5        301.69        299.55         5.64 o                         
   2   6   5         57.79         48.68         2.97 o                         
   3   6   5         92.82        105.87         5.29 o                         
   4   6   5        284.16        280.43         8.34 o                         
   5   6   5         12.44         18.39         2.56 o                         
   6   6   5         18.58         14.17         2.21 o                         
   7   6   5         17.74         16.74         1.44 o                         
   8   6   5         10.38         12.24         1.27 o                         
  -7   7   5         27.45         26.53         2.55 o                         
  -6   7   5          3.44          2.48         1.19 o                         
  -5   7   5         69.88         65.50         4.53 o                         
  -4   7   5        159.47        170.75         5.16 o                         
  -3   7   5         38.61         83.12         4.62 o                         
  -2   7   5        100.62         95.71         4.86 o                         
  -1   7   5       1001.63        962.74        17.13 o                         
   0   7   5       1007.75       1035.76        17.99 o                         
   1   7   5        352.96        328.01         6.20 o                         
   2   7   5         96.90        121.70         6.26 o                         
   3   7   5         78.22         83.88         3.39 o                         
   4   7   5        462.09        445.73         8.80 o                         
   5   7   5        120.40        109.77         6.16 o                         
   6   7   5         13.71          8.78         1.91 o                         
   7   7   5          8.65          9.21         1.00 o                         
  -5   8   5         10.23          8.04         1.63 o                         
  -4   8   5         46.45         44.36         3.70 o                         
  -3   8   5        636.68        585.76         9.94 o                         
  -2   8   5         56.86         55.35         3.93 o                         
  -1   8   5        522.73        524.88        12.61 o                         
   0   8   5        120.39        148.63         6.50 o                         
   1   8   5         53.40         48.56         2.42 o                         
   2   8   5        782.67        779.61        14.64 o                         
   3   8   5        227.55        212.00         5.64 o                         
   4   8   5         93.68         96.45         3.99 o                         
   5   8   5        137.71        126.91         6.57 o                         
   6   8   5         34.45         26.67         2.85 o                         
   7   8   5          2.58          2.40         0.92 o                         
  -6   9   5         57.32         58.35         3.77 o                         
  -5   9   5         41.63         45.46         3.79 o                         
  -4   9   5         60.38         50.22         5.03 o                         
  -3   9   5        222.03        217.42         6.01 o                         
  -2   9   5        397.59        373.26        10.84 o                         
  -1   9   5        258.58        250.35         8.74 o                         
   0   9   5        210.85        215.91         8.35 o                         
   1   9   5        314.66        336.90        10.74 o                         
   2   9   5        116.18        128.76         3.45 o                         
   3   9   5        494.59        488.43        32.97 o                         
   4   9   5        205.54        208.82         8.46 o                         
   5   9   5          0.41          2.90         1.08 o                         
   6   9   5         25.82         21.85         2.51 o                         
   7   9   5          5.04          5.01         1.05 o                         
  -6  10   5         19.51         26.01         2.43 o                         
  -5  10   5         18.48         21.49         2.61 o                         
  -4  10   5        102.04        102.83         6.08 o                         
  -3  10   5        110.47        109.81         4.33 o                         
  -2  10   5       1095.47       1016.39        19.03 o                         
  -1  10   5         24.38         23.54         1.81 o                         
   0  10   5         35.16         43.16         2.61 o                         
   1  10   5        135.73        127.72         8.93 o                         
   2  10   5        126.47        121.26        17.51 o                         
   3  10   5        375.79        345.41        10.80 o                         
   4  10   5        150.82        145.45         7.01 o                         
   5  10   5        105.04         95.22         5.55 o                         
   6  10   5          7.96          6.89         1.43 o                         
   7  10   5          5.61          7.78         1.05 o                         
  -6  11   5         26.59         18.95         1.98 o                         
  -5  11   5          9.69         11.06         1.77 o                         
  -4  11   5         24.17         25.04         3.03 o                         
  -3  11   5          2.38          3.88         1.48 o                         
  -2  11   5         98.92         87.70         3.15 o                         
  -1  11   5        164.66        173.89         6.64 o                         
   0  11   5        629.04        691.39        28.21 o                         
   1  11   5        141.77        153.93        13.03 o                         
   2  11   5         24.89         26.97         2.66 o                         
   3  11   5         27.29         27.12         2.94 o                         
   4  11   5         38.23         34.83         3.41 o                         
   5  11   5         40.89         45.26         3.64 o                         
   6  11   5         13.89         10.16         1.44 o                         
  -6  12   5         33.59         38.03         2.52 o                         
  -5  12   5          7.60          9.14         1.61 o                         
  -4  12   5         17.35         20.01         2.56 o                         
  -3  12   5         61.87         64.87         4.84 o                         
  -2  12   5        135.10        129.87         4.70 o                         
  -1  12   5         55.77         49.86         2.33 o                         
   0  12   5        382.55        395.00        14.11 o                         
   1  12   5        313.68        306.87        41.40 o                         
   2  12   5        561.14        479.80        12.74 o                         
   3  12   5         50.86         43.13         3.75 o                         
   4  12   5         39.16         35.56         3.24 o                         
   5  12   5         55.05         54.53         3.68 o                         
   6  12   5          0.36         -0.40         0.60 o                         
  -6  13   5         27.23         33.66         2.04 o                         
  -5  13   5         52.37         60.84         3.77 o                         
  -4  13   5         20.26         22.28         2.49 o                         
  -3  13   5         13.26         14.05         2.15 o                         
  -2  13   5        115.71        119.09         4.42 o                         
  -1  13   5        203.03        199.28        15.39 o                         
   0  13   5        274.67        231.24         8.42 o                         
   1  13   5         43.19         39.66         3.51 o                         
   2  13   5        118.29        100.74         5.58 o                         
   3  13   5        117.10        110.84         5.74 o                         
   4  13   5         19.50         25.10         2.66 o                         
   5  13   5          5.66          4.59         1.11 o                         
  -5  14   5         61.50         67.87         3.55 o                         
  -4  14   5         27.97         28.74         2.70 o                         
  -3  14   5         92.59         96.41         5.44 o                         
  -2  14   5         42.21         42.32         3.72 o                         
  -1  14   5        130.14        140.13        14.91 o                         
   0  14   5         97.92         90.36         5.17 o                         
   1  14   5         44.35         39.78         3.36 o                         
   2  14   5          4.83          6.88         1.38 o                         
   3  14   5        113.37        104.13         5.29 o                         
   4  14   5         28.98         28.41         2.55 o                         
   5  14   5         11.93         11.20         1.34 o                         
  -5  15   5          6.20          5.06         0.88 o                         
  -4  15   5          1.20          0.42         0.54 o                         
  -3  15   5         29.09         33.54         2.96 o                         
  -2  15   5         21.66         21.73         2.45 o                         
  -1  15   5          5.21          5.43         0.89 o                         
   0  15   5         26.18         23.99         2.56 o                         
   1  15   5         22.29         26.04         2.69 o                         
   2  15   5         37.87         31.72         2.96 o                         
   3  15   5        120.53        131.33         5.49 o                         
   4  15   5          5.78          4.90         1.12 o                         
  -4  16   5         60.73         59.13         3.08 o                         
  -3  16   5          6.95          6.48         1.28 o                         
  -2  16   5         48.01         52.74         3.48 o                         
  -1  16   5          1.56          1.58         0.60 o                         
   0  16   5         23.73         21.34         2.23 o                         
   1  16   5        116.90        108.17         5.05 o                         
   2  16   5         25.34         24.34         2.28 o                         
   3  16   5          6.15          6.07         1.15 o                         
   4  16   5          5.00          4.04         0.73 o                         
  -4  17   5        103.60        118.62         3.55 o                         
  -3  17   5          3.59          3.10         0.82 o                         
  -2  17   5         23.04         23.93         1.97 o                         
   1  17   5         30.59         31.79         2.41 o                         
   2  17   5          7.58          8.63         1.25 o                         
   3  17   5         14.03         13.20         1.26 o                         
  -2 -18   6          4.20          6.65         0.96 o                         
  -1 -18   6          0.41          1.37         0.30 o                         
   0 -18   6         16.20         15.88         0.67 o                         
   1 -18   6         10.39         11.25         0.65 o                         
  -3 -17   6         11.21         11.65         1.28 o                         
  -2 -17   6          9.77         11.97         0.70 o                         
  -1 -17   6         15.29         16.14         0.85 o                         
   0 -17   6         32.35         31.00         1.14 o                         
   1 -17   6         74.83         80.99         2.04 o                         
   2 -17   6         12.06         10.12         0.79 o                         
   3 -17   6         76.12         82.94         2.83 o                         
  -4 -16   6         77.71        100.01         5.57 o                         
  -3 -16   6         15.06         15.28         0.82 o                         
  -2 -16   6          4.19          2.89         0.47 o                         
  -1 -16   6         52.67         48.71         1.88 o                         
   0 -16   6          4.02          4.93         0.60 o                         
   1 -16   6          3.19          2.53         0.53 o                         
   2 -16   6         11.61         12.10         1.14 o                         
   3 -16   6         12.68         13.59         1.08 o                         
   4 -16   6         67.36         74.04         2.68 o                         
  -5 -15   6         15.53         16.48         2.56 o                         
  -4 -15   6         18.75         17.93         1.36 o                         
  -3 -15   6          7.06          6.02         0.69 o                         
  -2 -15   6         68.86         67.33         1.98 o                         
  -1 -15   6        158.40        151.59         5.35 o                         
   0 -15   6         79.18         79.80         3.19 o                         
   1 -15   6         29.89         26.79         1.50 o                         
   2 -15   6         83.90         82.24         3.87 o                         
   3 -15   6         76.96         73.63         2.74 o                         
   4 -15   6         43.23         44.15         1.83 o                         
  -5 -14   6         15.22         20.52         1.80 o                         
  -4 -14   6         19.29         14.17         1.39 o                         
  -3 -14   6         25.51         24.62         1.27 o                         
  -2 -14   6         38.31         28.29         1.43 o                         
  -1 -14   6          0.26          1.36         0.59 o                         
   0 -14   6         22.31         22.49         1.88 o                         
   1 -14   6         16.89         16.96         1.40 o                         
   2 -14   6          1.13          1.18         0.57 o                         
   3 -14   6         46.77         37.29         1.71 o                         
   4 -14   6         44.99         41.34         2.06 o                         
   5 -14   6         24.00         32.82         1.44 o                         
  -6 -13   6         29.19         27.21         2.18 o                         
  -5 -13   6          8.11          9.81         0.94 o                         
  -4 -13   6         66.77         53.60         2.19 o                         
  -3 -13   6         22.59         21.12         1.15 o                         
  -2 -13   6         84.29         72.30         2.33 o                         
  -1 -13   6         92.34         88.67         2.98 o                         
   0 -13   6         98.75         96.78         3.36 o                         
   1 -13   6        187.85        165.58         5.05 o                         
   2 -13   6         23.62         19.76         1.67 o                         
   3 -13   6          9.38          8.85         0.98 o                         
   4 -13   6         82.55         88.39         3.30 o                         
   5 -13   6         52.64         61.28         1.81 o                         
  -6 -12   6         14.11         15.55         1.18 o                         
  -5 -12   6         23.08         23.77         1.26 o                         
  -4 -12   6         51.61         62.85         1.91 o                         
  -3 -12   6          6.89          4.39         0.62 o                         
  -2 -12   6        369.01        334.01         5.18 o                         
  -1 -12   6        231.99        200.10         4.56 o                         
   0 -12   6        306.62        290.10         7.67 o                         
   1 -12   6         60.95         61.39         3.89 o                         
   2 -12   6         24.07         25.64         1.64 o                         
   3 -12   6        194.12        187.46         5.44 o                         
   4 -12   6         15.13         18.79         1.37 o                         
   5 -12   6          6.25          2.85         0.59 o                         
   6 -12   6          6.92          8.31         0.60 o                         
  -7 -11   6          5.94          6.84         0.73 o                         
  -6 -11   6         21.93         24.97         1.14 o                         
  -5 -11   6         82.49         83.76         2.84 o                         
  -4 -11   6         73.69         63.45         2.20 o                         
  -3 -11   6        354.06        354.88         5.75 o                         
  -2 -11   6        389.16        397.31         7.85 o                         
  -1 -11   6         22.83         23.17         1.38 o                         
   0 -11   6        257.37        237.52         4.34 o                         
   1 -11   6        472.13        488.27         7.48 o                         
   2 -11   6        136.41        111.48         4.25 o                         
   3 -11   6        143.23        140.97         4.90 o                         
   4 -11   6        112.70        117.41         3.47 o                         
   5 -11   6         14.90         10.49         0.99 o                         
   6 -11   6         47.99         53.37         1.55 o                         
  -7 -10   6         31.70         34.43         1.13 o                         
  -6 -10   6          8.31         10.55         0.77 o                         
  -5 -10   6         10.35         16.32         1.36 o                         
  -4 -10   6         19.74         21.76         1.57 o                         
  -3 -10   6        191.41        172.89         4.26 o                         
  -2 -10   6        338.30        301.60         8.30 o                         
  -1 -10   6        272.59        270.27         5.37 o                         
   0 -10   6         56.51         46.51         1.88 o                         
   1 -10   6         11.39         12.13         0.98 o                         
   2 -10   6         77.21         81.88         2.49 o                         
   3 -10   6         59.85         56.00         3.70 o                         
   4 -10   6        163.76        152.28         4.11 o                         
   5 -10   6         26.75         33.11         1.81 o                         
   6 -10   6          7.09          7.62         0.79 o                         
  -7  -9   6         49.65         53.47         1.41 o                         
  -6  -9   6         78.69         87.88         2.44 o                         
  -5  -9   6          4.41          5.81         1.18 o                         
  -4  -9   6        174.13        166.15         5.24 o                         
  -3  -9   6        172.41        166.13         4.16 o                         
  -2  -9   6        961.54        920.19        13.00 o                         
  -1  -9   6        377.99        355.67         6.26 o                         
   0  -9   6        133.15        105.93         6.32 o                         
   1  -9   6        797.67        802.48        24.71 o                         
   2  -9   6        316.59        306.20         7.16 o                         
   3  -9   6         44.76         51.32         1.68 o                         
   4  -9   6         36.62         36.13         2.60 o                         
   5  -9   6         68.30         64.48         4.08 o                         
   6  -9   6          7.44          6.40         0.79 o                         
   7  -9   6          5.89          5.75         0.61 o                         
  -7  -8   6         16.60         18.35         0.92 o                         
  -6  -8   6         35.30         41.36         1.80 o                         
  -5  -8   6        137.55        133.95         4.71 o                         
  -4  -8   6         23.82         23.16         1.38 o                         
  -3  -8   6        116.41        108.22         2.89 o                         
  -2  -8   6        135.94        144.04         6.43 o                         
  -1  -8   6         19.26         20.41         2.50 o                         
   0  -8   6         59.84         59.31         3.98 o                         
   1  -8   6        310.59        289.16         9.06 o                         
   2  -8   6         63.99         70.33         3.18 o                         
   3  -8   6        489.68        501.36         6.74 o                         
   4  -8   6        152.43        148.23         5.20 o                         
   5  -8   6        182.74        155.31        12.81 o                         
   6  -8   6         16.56         21.34         1.69 o                         
   7  -8   6          9.71          6.96         0.86 o                         
  -8  -7   6         17.59         21.62         0.97 o                         
  -7  -7   6         27.57         29.37         1.22 o                         
  -6  -7   6         31.26         26.78         1.50 o                         
  -5  -7   6        122.99        123.51         4.02 o                         
  -4  -7   6         35.39         36.43         1.69 o                         
  -3  -7   6        394.12        396.13         7.65 o                         
  -2  -7   6        270.95        254.58         8.34 o                         
  -1  -7   6          3.08          5.79         1.22 o                         
   0  -7   6        301.24        281.59         8.31 o                         
   1  -7   6        174.03        184.73         6.80 o                         
   2  -7   6       1009.38        909.95        16.88 o                         
   3  -7   6        205.95        218.87         4.90 o                         
   4  -7   6        317.14        322.06         9.82 o                         
   5  -7   6         46.74         50.19         2.95 o                         
   6  -7   6          4.92          4.29         1.90 o                         
   7  -7   6          0.93          2.48         1.60 o                         
  -8  -6   6         71.25         81.95         2.52 o                         
  -7  -6   6         39.84         40.15         1.48 o                         
  -6  -6   6         30.09         28.72         1.58 o                         
  -5  -6   6        437.30        396.12         7.46 o                         
  -4  -6   6         78.59         78.48         3.11 o                         
  -3  -6   6        128.06        119.05         4.01 o                         
  -2  -6   6        649.66        672.34        13.59 o                         
  -1  -6   6        305.48        340.83         8.86 o                         
   0  -6   6        263.53        270.16         7.69 o                         
   1  -6   6        510.04        514.01        11.29 o                         
   2  -6   6         88.23         73.03         4.27 o                         
   3  -6   6        582.47        593.14        11.42 o                         
   4  -6   6        464.64        450.45        11.68 o                         
   5  -6   6          5.86         12.08         1.81 o                         
   6  -6   6         47.39         39.32         2.74 o                         
   7  -6   6         82.25         89.77         3.04 o                         
  -8  -5   6         24.85         26.77         1.08 o                         
  -7  -5   6         16.90         21.22         1.14 o                         
  -6  -5   6        505.46        470.23         7.54 o                         
  -5  -5   6         61.64         47.04         1.97 o                         
  -4  -5   6         26.69         28.92         1.47 o                         
  -3  -5   6         76.50         79.87         6.05 o                         
  -2  -5   6         18.54         14.17         1.30 o                         
  -1  -5   6       1105.40       1105.70        16.75 o                         
   0  -5   6        323.23        366.83         8.57 o                         
   1  -5   6        604.15        585.68        11.65 o                         
   2  -5   6        446.69        454.49        10.54 o                         
   3  -5   6         16.44         13.94         1.90 o                         
   4  -5   6        208.96        228.71         5.86 o                         
   5  -5   6         85.02         80.53         4.83 o                         
   6  -5   6         22.43         23.40         1.55 o                         
   7  -5   6         74.19         80.76         2.38 o                         
  -8  -4   6         68.62         68.64         2.44 o                         
  -7  -4   6         40.25         46.71         2.29 o                         
  -6  -4   6         35.18         33.63         1.68 o                         
  -5  -4   6         98.55         88.03         2.39 o                         
  -4  -4   6        128.07        129.80        10.28 o                         
  -3  -4   6          7.52          4.76         0.91 o                         
  -2  -4   6         89.86         73.18         2.71 o                         
  -1  -4   6        244.79        288.61         5.50 o                         
   0  -4   6       1605.59       1656.54        21.01 o                         
   1  -4   6        625.96        602.78        52.15 o                         
   2  -4   6        420.83        453.59        26.53 o                         
   3  -4   6        133.48        148.68         6.23 o                         
   4  -4   6        238.41        226.06         6.41 o                         
   5  -4   6         46.36         49.79         2.37 o                         
   6  -4   6         17.59         15.88         1.39 o                         
   7  -4   6         54.13         47.19         1.94 o                         
   8  -4   6          9.32          8.66         1.14 o                         
  -8  -3   6         11.86         12.03         0.82 o                         
  -7  -3   6          7.81          8.47         0.90 o                         
  -6  -3   6         38.02         34.85         1.70 o                         
  -5  -3   6        143.56        137.00         4.70 o                         
  -4  -3   6         19.92         14.58         1.43 o                         
  -3  -3   6        457.55        435.03        19.01 o                         
  -2  -3   6        308.23        393.95        11.64 o                         
  -1  -3   6       1196.29       1315.22        12.29 o                         
   0  -3   6       1285.12       1346.68        15.42 o                         
   1  -3   6        150.19        156.72         7.36 o                         
   2  -3   6        301.78        294.89        11.57 o                         
   3  -3   6        142.34        163.05         6.59 o                         
   4  -3   6         47.11         62.44         2.65 o                         
   5  -3   6         78.31         77.02         5.30 o                         
   6  -3   6         61.52         54.22         2.51 o                         
   7  -3   6         29.19         32.27         1.69 o                         
   8  -3   6         24.54         25.08         1.29 o                         
  -8  -2   6         21.88         27.08         1.19 o                         
  -7  -2   6          7.33          9.17         0.90 o                         
  -6  -2   6         47.61         42.88         1.54 o                         
  -5  -2   6        334.35        328.76         5.47 o                         
  -4  -2   6        546.81        545.39        45.51 o                         
  -3  -2   6       1190.75       1318.87        79.95 o                         
  -2  -2   6       1076.11       1109.97        11.36 o                         
  -1  -2   6       1719.86       1799.48        14.88 o                         
   0  -2   6        214.11        216.52         5.48 o                         
   1  -2   6        691.72        648.99         8.05 o                         
   2  -2   6        167.15        149.82         3.86 o                         
   3  -2   6         14.11         12.39         1.94 o                         
   4  -2   6        558.46        555.36        20.26 o                         
   5  -2   6        680.78        657.52        14.34 o                         
   6  -2   6          9.92         11.09         1.47 o                         
   7  -2   6         11.78         17.25         1.27 o                         
   8  -2   6          3.69          4.02         0.50 o                         
  -8  -1   6         10.77         13.91         0.99 o                         
  -7  -1   6        125.75        121.03         3.92 o                         
  -6  -1   6        192.70        190.77         8.06 o                         
  -5  -1   6        179.39        160.88         3.60 o                         
  -4  -1   6        472.44        483.03        11.72 o                         
  -3  -1   6        102.24        127.63         6.27 o                         
  -2  -1   6        489.37        568.02         9.73 o                         
  -1  -1   6        265.99        286.78         9.60 o                         
   0  -1   6        219.01        245.39         3.88 o                         
   1  -1   6        232.28        237.81         4.49 o                         
   2  -1   6         75.32         66.55         3.79 o                         
   3  -1   6        208.30        228.53         8.15 o                         
   4  -1   6        333.94        372.18        14.27 o                         
   5  -1   6         21.03         29.70         1.97 o                         
   6  -1   6         47.72         46.59         3.08 o                         
   7  -1   6          3.73          2.70         0.79 o                         
   8  -1   6          9.23          9.20         0.88 o                         
  -8   0   6          1.14          1.69         0.43 o                         
  -7   0   6         18.54         19.98         1.22 o                         
  -6   0   6          0.20          0.41         0.70 o                         
  -5   0   6         11.28         15.57         1.72 o                         
  -4   0   6        214.51        215.48         7.48 o                         
  -3   0   6          4.25          9.61         1.54 o                         
  -2   0   6         13.16         18.89         1.85 o                         
  -1   0   6       1028.06       1074.40        15.40 o                         
   0   0   6        606.75        633.11         6.76 o                         
   1   0   6        228.50        301.04        25.73 o                         
   2   0   6          0.55          1.83         0.86 o                         
   3   0   6        244.92        242.54         8.40 o                         
   4   0   6        122.17        144.37         4.87 o                         
   5   0   6         75.36         89.20         3.27 o                         
   6   0   6          9.88          7.01         1.14 o                         
   7   0   6         11.94         11.21         1.07 o                         
   8   0   6         12.03         12.84         1.06 o                         
  -8   1   6         10.77         15.57         1.15 o                         
  -7   1   6        126.26        127.23         4.92 o                         
  -6   1   6        181.07        155.58         7.39 o                         
  -5   1   6        198.19        193.65         5.44 o                         
  -4   1   6        456.87        485.11        11.60 o                         
  -3   1   6        109.83        127.22         5.25 o                         
  -2   1   6        537.22        606.54        11.52 o                         
  -1   1   6        183.30        175.09         5.30 o                         
   0   1   6        224.10        238.00         8.57 o                         
   1   1   6        232.61        253.93        16.46 o                         
   2   1   6         81.52         74.65         4.08 o                         
   3   1   6        232.30        256.70         8.73 o                         
   4   1   6        377.33        427.04         8.19 o                         
   5   1   6         19.52         28.21         2.04 o                         
   6   1   6         45.33         44.02         4.72 o                         
   7   1   6          2.35          1.55         0.55 o                         
   8   1   6          8.85         10.64         1.01 o                         
  -8   2   6         20.24         22.34         1.52 o                         
  -7   2   6          8.61         11.83         2.05 o                         
  -6   2   6         51.23         40.88         3.71 o                         
  -5   2   6        312.97        327.10        12.82 o                         
  -4   2   6        549.67        511.79        12.13 o                         
  -3   2   6       1247.45       1288.15        19.90 o                         
  -2   2   6       1028.03       1011.43        15.99 o                         
  -1   2   6       1771.90       1794.14        22.54 o                         
   0   2   6        155.63        158.56        17.34 o                         
   1   2   6        675.28        638.33        30.13 o                         
   2   2   6        160.30        137.76         5.73 o                         
   3   2   6         15.59         15.03         2.10 o                         
   4   2   6        588.22        593.38        10.28 o                         
   5   2   6        724.58        712.94        18.71 o                         
   6   2   6          7.88         10.60         1.35 o                         
   7   2   6         10.89         14.73         1.57 o                         
   8   2   6          3.46          3.01         0.78 o                         
  -8   3   6         12.61         12.60         1.15 o                         
  -7   3   6          7.67          5.35         1.38 o                         
  -6   3   6         46.63         41.99         3.73 o                         
  -5   3   6        133.72        132.17         3.85 o                         
  -4   3   6         12.70          6.98         1.35 o                         
  -3   3   6        480.01        454.36        10.78 o                         
  -2   3   6        280.67        325.14         8.47 o                         
  -1   3   6       1178.18       1234.54        17.83 o                         
   0   3   6       1282.45       1298.89        13.26 o                         
   1   3   6        163.12        166.02         3.71 o                         
   2   3   6        313.72        286.28         8.44 o                         
   3   3   6        135.24        149.11         6.69 o                         
   4   3   6         38.43         50.15         2.28 o                         
   5   3   6         74.94         72.71         4.76 o                         
   6   3   6         64.65         55.92         4.41 o                         
   7   3   6         25.33         25.64         1.96 o                         
   8   3   6         24.67         25.10         1.76 o                         
  -8   4   6         73.46         76.05         5.14 o                         
  -7   4   6         35.32         33.23         3.05 o                         
  -6   4   6         40.83         36.21         3.52 o                         
  -5   4   6        104.61        101.96         4.13 o                         
  -4   4   6        117.50        123.17         5.88 o                         
  -3   4   6          9.02          4.95         1.22 o                         
  -2   4   6        114.64         98.45         4.64 o                         
  -1   4   6        161.27        174.57         5.85 o                         
   0   4   6       1621.34       1652.36        42.96 o                         
   1   4   6        541.28        478.99         7.49 o                         
   2   4   6        378.55        381.51         9.83 o                         
   3   4   6        142.88        141.91         6.51 o                         
   4   4   6        227.37        213.72         7.70 o                         
   5   4   6         33.10         33.13         3.44 o                         
   6   4   6         19.76         17.13         2.57 o                         
   7   4   6         57.46         50.80         2.63 o                         
   8   4   6          9.35         11.65         0.99 o                         
  -7   5   6         14.96         18.05         2.26 o                         
  -6   5   6        495.23        494.45        12.87 o                         
  -5   5   6         64.92         56.06         4.07 o                         
  -4   5   6         21.75         26.72         1.97 o                         
  -3   5   6         72.46         71.35         4.35 o                         
  -2   5   6         19.11         11.65         1.71 o                         
  -1   5   6       1150.29       1081.36        17.36 o                         
   0   5   6        304.12        326.76         8.30 o                         
   1   5   6        636.66        622.71         8.58 o                         
   2   5   6        447.81        482.88        11.48 o                         
   3   5   6         21.96         22.31         2.58 o                         
   4   5   6        205.91        197.98         5.87 o                         
   5   5   6         74.75         65.69         4.89 o                         
   6   5   6         22.95         24.80         2.07 o                         
   7   5   6         76.89         81.91         3.18 o                         
  -7   6   6         42.87         44.52         3.30 o                         
  -6   6   6         28.68         31.12         3.05 o                         
  -5   6   6        448.91        428.45        11.90 o                         
  -4   6   6         72.70         67.07         3.23 o                         
  -3   6   6        103.47         88.80         4.93 o                         
  -2   6   6        615.12        571.06        12.67 o                         
  -1   6   6        363.00        379.52         9.68 o                         
   0   6   6        272.41        272.88         8.15 o                         
   1   6   6        549.06        544.12         8.28 o                         
   2   6   6         99.53         82.59         4.62 o                         
   3   6   6        526.43        500.14        11.52 o                         
   4   6   6        470.20        403.45         8.52 o                         
   5   6   6          4.63          9.64         2.05 o                         
   6   6   6         48.39         44.19         2.65 o                         
   7   6   6         82.34         92.78         3.14 o                         
  -5   7   6        117.83        111.70         5.94 o                         
  -4   7   6         28.89         30.27         2.50 o                         
  -3   7   6        416.79        388.79         8.00 o                         
  -2   7   6        267.86        241.46         8.28 o                         
  -1   7   6          0.45          3.47         1.16 o                         
   0   7   6        328.54        309.13         9.28 o                         
   1   7   6        147.77        167.34         4.56 o                         
   2   7   6       1028.80        966.61        17.58 o                         
   3   7   6        200.60        216.44         5.86 o                         
   4   7   6        312.00        332.44        26.98 o                         
   5   7   6         51.20         53.69         3.61 o                         
   6   7   6          5.50          4.57         1.00 o                         
   7   7   6          1.74          2.80         0.63 o                         
  -6   8   6         36.49         40.32         3.13 o                         
  -5   8   6        133.94        128.63         6.41 o                         
  -4   8   6         29.13         26.20         2.09 o                         
  -3   8   6        105.22         97.02         3.19 o                         
  -2   8   6        173.91        184.65         7.46 o                         
  -1   8   6         14.64         18.78         2.44 o                         
   0   8   6         70.79         72.15         4.68 o                         
   1   8   6        250.07        251.88         5.93 o                         
   2   8   6         61.69         61.82         2.91 o                         
   3   8   6        532.85        534.29        18.66 o                         
   4   8   6        154.77        142.31         7.06 o                         
   5   8   6        181.69        138.62         6.82 o                         
   6   8   6         14.31         15.31         2.10 o                         
   7   8   6         10.19          7.61         1.35 o                         
  -6   9   6         73.63         77.06         4.20 o                         
  -5   9   6          2.39          3.58         1.25 o                         
  -4   9   6        194.55        178.56         7.98 o                         
  -3   9   6        139.59        121.38         4.59 o                         
  -2   9   6        998.13        850.82        12.85 o                         
  -1   9   6        376.48        353.99        13.31 o                         
   0   9   6        138.15        114.93         6.22 o                         
   1   9   6        845.23        792.18        11.92 o                         
   2   9   6        255.36        249.61        11.72 o                         
   3   9   6         35.50         34.74         3.40 o                         
   4   9   6         37.41         32.71         3.39 o                         
   5   9   6         67.62         64.87         4.54 o                         
   6   9   6          7.12          5.56         1.39 o                         
   7   9   6          6.11          6.21         1.00 o                         
  -6  10   6          7.97          8.42         1.41 o                         
  -5  10   6         10.15         17.16         2.35 o                         
  -4  10   6         24.71         24.52         2.96 o                         
  -3  10   6        203.61        174.55         8.13 o                         
  -2  10   6        303.26        260.85         5.54 o                         
  -1  10   6        277.03        271.49         5.52 o                         
   0  10   6         54.87         44.59         2.78 o                         
   1  10   6         12.78         15.97         1.72 o                         
   2  10   6         60.66         54.49         4.11 o                         
   3  10   6         44.44         36.57         3.61 o                         
   4  10   6        156.66        142.70         6.93 o                         
   5  10   6         28.75         34.61         3.21 o                         
   6  10   6          6.46          6.98         1.43 o                         
  -6  11   6         18.80         18.52         1.84 o                         
  -5  11   6         78.73         74.03         4.57 o                         
  -4  11   6         68.01         56.97         4.37 o                         
  -3  11   6        362.64        335.40        11.39 o                         
  -2  11   6        373.37        345.12         7.87 o                         
  -1  11   6         14.59         13.27         1.23 o                         
   0  11   6        272.51        249.56        13.05 o                         
   1  11   6        408.43        436.02        38.20 o                         
   2  11   6        148.49        125.25         6.31 o                         
   3  11   6        131.10        117.77         6.18 o                         
   4  11   6        102.66         98.59         5.55 o                         
   5  11   6         14.52          9.60         1.78 o                         
   6  11   6         48.46         56.68         3.15 o                         
  -6  12   6         13.31         10.96         1.27 o                         
  -5  12   6         22.74         20.06         2.27 o                         
  -4  12   6         53.78         61.73         4.42 o                         
  -3  12   6         10.19          6.98         1.68 o                         
  -2  12   6        377.83        349.45         7.80 o                         
  -1  12   6        228.63        210.02        18.65 o                         
   0  12   6        294.27        303.67        37.16 o                         
   1  12   6         70.10         62.61         4.40 o                         
   2  12   6         23.51         22.10         2.65 o                         
   3  12   6        193.35        187.15         7.69 o                         
   4  12   6         16.81         19.15         2.41 o                         
   5  12   6          6.34          4.28         1.13 o                         
   6  12   6          6.56          9.10         1.16 o                         
  -6  13   6         32.42         28.74         1.69 o                         
  -5  13   6         12.79         14.60         1.81 o                         
  -4  13   6         63.11         53.25         3.93 o                         
  -3  13   6         19.19         17.80         2.41 o                         
  -2  13   6         89.17         85.00         5.35 o                         
  -1  13   6        103.30        105.75         8.96 o                         
   0  13   6         81.33         73.61         4.70 o                         
   1  13   6        211.44        180.87         7.35 o                         
   2  13   6         25.81         21.09         2.51 o                         
   3  13   6         10.92         11.28         1.93 o                         
   4  13   6         88.10         99.17         4.93 o                         
   5  13   6         51.11         59.84         3.29 o                         
  -5  14   6         15.67         18.89         1.79 o                         
  -4  14   6         18.54         15.51         2.00 o                         
  -3  14   6         26.18         27.23         2.87 o                         
  -2  14   6         37.52         33.98         3.24 o                         
  -1  14   6          0.18          1.12         1.09 o                         
   0  14   6         26.39         25.19         2.69 o                         
   1  14   6         17.03         20.97         2.55 o                         
   2  14   6          0.54          0.84         0.75 o                         
   3  14   6         49.03         44.62         3.33 o                         
   4  14   6         43.98         42.10         2.98 o                         
   5  14   6         24.38         33.29         2.06 o                         
  -5  15   6         17.16         19.83         1.50 o                         
  -4  15   6         19.99         19.54         1.96 o                         
  -3  15   6          5.40          5.90         1.43 o                         
  -2  15   6         62.72         69.71         4.24 o                         
  -1  15   6        153.72        162.79        14.81 o                         
   0  15   6         67.43         68.86         4.20 o                         
   1  15   6         26.84         23.56         2.45 o                         
   2  15   6         72.73         71.97         4.12 o                         
   3  15   6         81.01         84.44         4.20 o                         
   4  15   6         38.61         39.33         2.44 o                         
  -4  16   6         76.88        103.03         3.76 o                         
  -3  16   6         13.30         13.45         1.64 o                         
  -2  16   6          2.40          2.37         0.87 o                         
  -1  16   6         47.70         56.32         3.23 o                         
   0  16   6          3.19          2.98         1.01 o                         
   1  16   6          2.92          2.78         1.01 o                         
   2  16   6         12.34         13.52         1.71 o                         
   3  16   6         11.05         12.06         1.40 o                         
  -3  17   6         12.69         12.78         1.26 o                         
  -2  17   6         11.58         15.38         1.48 o                         
   1  17   6         69.85         79.68         3.65 o                         
   2  17   6         14.62         13.63         1.45 o                         
  -3 -17   7         62.73         73.34         2.72 o                         
  -2 -17   7         37.42         34.19         1.02 o                         
  -1 -17   7         32.62         32.13         1.30 o                         
   0 -17   7         60.02         64.09         1.77 o                         
   1 -17   7         31.58         29.08         1.09 o                         
   2 -17   7         57.32         68.54         2.72 o                         
  -3 -16   7         47.53         50.75         1.91 o                         
  -2 -16   7         53.22         53.15         1.72 o                         
  -1 -16   7         13.45         15.14         1.23 o                         
   0 -16   7         23.32         24.85         1.21 o                         
   1 -16   7         33.20         34.18         1.36 o                         
   2 -16   7         13.71         15.15         1.10 o                         
   3 -16   7         34.54         31.92         1.97 o                         
  -4 -15   7         31.52         45.82         2.68 o                         
  -3 -15   7         44.51         44.88         1.74 o                         
  -2 -15   7         22.27         23.32         1.13 o                         
  -1 -15   7         20.09         24.96         1.20 o                         
   0 -15   7         79.10         86.98         2.53 o                         
   1 -15   7         29.69         32.20         1.66 o                         
   2 -15   7          5.40          6.11         0.89 o                         
   3 -15   7         18.74         21.28         1.32 o                         
   4 -15   7         18.60         23.07         1.64 o                         
  -5 -14   7         37.07         40.16         1.66 o                         
  -4 -14   7         18.06         14.55         1.02 o                         
  -3 -14   7         32.36         36.93         1.75 o                         
  -2 -14   7          8.24          8.08         0.80 o                         
  -1 -14   7         15.29         15.42         1.17 o                         
   0 -14   7         17.87         16.91         1.25 o                         
   1 -14   7         25.60         29.55         1.56 o                         
   2 -14   7         14.36         12.86         1.01 o                         
   3 -14   7         64.76         70.33         2.74 o                         
   4 -14   7         57.41         64.51         2.25 o                         
  -6 -13   7         45.57         52.70         1.71 o                         
  -5 -13   7         15.62         21.52         1.26 o                         
  -4 -13   7          2.31          2.76         0.84 o                         
  -3 -13   7         28.80         25.96         1.61 o                         
  -2 -13   7         38.60         37.32         1.95 o                         
  -1 -13   7         18.05         20.07         1.42 o                         
   0 -13   7         97.53         93.28         2.97 o                         
   1 -13   7         68.78         70.90         2.43 o                         
   2 -13   7         19.16         21.09         1.76 o                         
   3 -13   7         14.18         14.39         1.42 o                         
   4 -13   7         17.09         19.11         1.44 o                         
   5 -13   7          4.79          4.08         0.46 o                         
  -6 -12   7         64.74         69.93         3.58 o                         
  -5 -12   7         49.85         60.22         1.65 o                         
  -4 -12   7         25.43         21.82         1.15 o                         
  -3 -12   7         29.05         20.59         1.26 o                         
  -2 -12   7         24.69         22.55         1.75 o                         
  -1 -12   7        149.80        136.86         4.67 o                         
   0 -12   7        448.71        432.31         8.05 o                         
   1 -12   7         79.00         76.83         3.25 o                         
   2 -12   7         95.86         89.95         3.90 o                         
   3 -12   7          0.79          0.78         0.73 o                         
   4 -12   7          8.11          9.55         0.95 o                         
   5 -12   7         28.46         31.72         1.31 o                         
  -6 -11   7          6.86          8.30         0.69 o                         
  -5 -11   7         14.96         15.11         1.04 o                         
  -4 -11   7         53.68         44.85         1.84 o                         
  -3 -11   7         52.55         46.91         2.35 o                         
  -2 -11   7         44.65         42.16         2.12 o                         
  -1 -11   7        250.43        217.08         6.00 o                         
   0 -11   7         22.24         20.83         2.36 o                         
   1 -11   7        178.33        183.66         3.74 o                         
   2 -11   7         26.87         30.15         1.54 o                         
   3 -11   7         11.19         11.81         1.44 o                         
   4 -11   7         18.17         25.51         1.55 o                         
   5 -11   7          0.18          1.50         0.48 o                         
   6 -11   7          7.36          7.26         0.67 o                         
  -7 -10   7         23.16         27.58         1.86 o                         
  -6 -10   7          4.09          5.16         0.74 o                         
  -5 -10   7         16.27         16.14         1.10 o                         
  -4 -10   7         23.19         23.09         1.37 o                         
  -3 -10   7         25.81         28.33         1.76 o                         
  -2 -10   7         65.09         68.90         2.81 o                         
  -1 -10   7        425.97        415.01         8.51 o                         
   0 -10   7        248.10        240.57         4.37 o                         
   1 -10   7         13.11         16.97         1.17 o                         
   2 -10   7        109.50        104.82         2.86 o                         
   3 -10   7         41.38         49.62         2.00 o                         
   4 -10   7          4.56          3.41         0.77 o                         
   5 -10   7         20.39         24.90         1.25 o                         
   6 -10   7          1.76          3.54         0.45 o                         
  -7  -9   7          2.32          2.99         0.45 o                         
  -6  -9   7         24.93         25.62         1.52 o                         
  -5  -9   7         15.65         12.44         1.19 o                         
  -4  -9   7         30.61         35.12         1.67 o                         
  -3  -9   7         29.35         30.07         2.11 o                         
  -2  -9   7        511.61        508.92        13.16 o                         
  -1  -9   7        361.60        326.86         5.13 o                         
   0  -9   7        447.20        433.56         5.93 o                         
   1  -9   7        207.62        206.56         4.03 o                         
   2  -9   7         83.08         89.20         2.67 o                         
   3  -9   7         70.21         64.00         2.28 o                         
   4  -9   7         80.47         73.71         2.43 o                         
   5  -9   7         92.81        109.17         3.18 o                         
   6  -9   7          5.09          5.19         0.66 o                         
  -7  -8   7         40.43         48.46         1.53 o                         
  -6  -8   7         99.18        107.36         4.02 o                         
  -5  -8   7        165.22        158.83         5.47 o                         
  -4  -8   7         20.61         21.63         2.54 o                         
  -3  -8   7        191.09        214.81         5.85 o                         
  -2  -8   7         46.21         46.97         2.76 o                         
  -1  -8   7        102.07        110.57         5.34 o                         
   0  -8   7        858.89        835.72        19.30 o                         
   1  -8   7         59.43         51.78         1.99 o                         
   2  -8   7        212.45        209.82         4.74 o                         
   3  -8   7         86.07         74.79         2.24 o                         
   4  -8   7         59.13         59.47         4.16 o                         
   5  -8   7         48.36         39.87         2.02 o                         
   6  -8   7         46.13         49.28         2.41 o                         
   7  -8   7         29.15         36.36         2.94 o                         
  -7  -7   7         76.46         83.89         2.13 o                         
  -6  -7   7          1.35          2.20         0.62 o                         
  -5  -7   7         66.87         55.62         4.68 o                         
  -4  -7   7        311.81        282.47        20.63 o                         
  -3  -7   7         45.38         46.92         3.60 o                         
  -2  -7   7       1109.00       1118.61        19.81 o                         
  -1  -7   7        296.74        272.60         8.75 o                         
   0  -7   7        130.38        125.36         5.72 o                         
   1  -7   7        151.06        129.06         5.90 o                         
   2  -7   7        215.35        213.26         4.19 o                         
   3  -7   7        104.35        116.63         3.38 o                         
   4  -7   7         43.45         43.28         3.51 o                         
   5  -7   7         79.21         71.95         3.36 o                         
   6  -7   7        112.15        138.75        11.15 o                         
   7  -7   7         13.97         19.00         1.29 o                         
  -8  -6   7         37.29         40.61         1.61 o                         
  -7  -6   7          1.93          3.67         0.60 o                         
  -6  -6   7         40.62         45.68         2.96 o                         
  -5  -6   7         48.74         46.82         4.01 o                         
  -4  -6   7        231.57        204.07         6.26 o                         
  -3  -6   7         60.84         61.81         2.12 o                         
  -2  -6   7         10.31         10.10         1.75 o                         
  -1  -6   7        847.57        814.53        15.26 o                         
   0  -6   7        125.19        136.89         5.67 o                         
   1  -6   7         40.32         35.94         2.96 o                         
   2  -6   7        239.91        231.92         5.48 o                         
   3  -6   7        169.76        193.86         5.29 o                         
   4  -6   7         47.16         42.36         1.94 o                         
   5  -6   7        164.66        177.87         4.54 o                         
   6  -6   7         32.35         29.16         2.06 o                         
   7  -6   7          0.01         -0.46         0.46 o                         
  -8  -5   7         19.39         19.83         0.97 o                         
  -7  -5   7          6.14          6.40         0.87 o                         
  -6  -5   7         23.00         26.87         2.69 o                         
  -5  -5   7        442.83        375.22        15.00 o                         
  -4  -5   7         44.98         43.77         3.81 o                         
  -3  -5   7        471.42        464.13        11.62 o                         
  -2  -5   7        467.24        563.68        11.82 o                         
  -1  -5   7        969.08       1030.42        16.73 o                         
   0  -5   7        296.70        306.95         8.33 o                         
   1  -5   7        161.32        147.10         5.67 o                         
   2  -5   7        145.70        124.95         5.65 o                         
   3  -5   7        582.32        592.27         8.74 o                         
   4  -5   7        261.64        250.19         8.93 o                         
   5  -5   7         16.85         20.84         1.56 o                         
   6  -5   7         35.75         30.05         1.73 o                         
   7  -5   7         27.73         33.87         1.21 o                         
  -8  -4   7         13.60         13.07         0.86 o                         
  -7  -4   7         55.50         62.31         2.37 o                         
  -6  -4   7         10.23         12.11         1.89 o                         
  -5  -4   7        141.26        131.98         3.91 o                         
  -4  -4   7        390.09        394.89        17.40 o                         
  -3  -4   7        351.00        404.11        15.81 o                         
  -2  -4   7        121.47        129.36         5.60 o                         
  -1  -4   7        239.42        225.56         8.37 o                         
   0  -4   7        414.88        403.94         9.12 o                         
   1  -4   7         38.47         31.41         2.47 o                         
   2  -4   7        262.98        228.75         7.49 o                         
   3  -4   7        278.09        289.00         5.83 o                         
   4  -4   7         54.11         51.83         2.54 o                         
   5  -4   7         34.56         37.86         1.82 o                         
   6  -4   7          9.05         10.60         1.32 o                         
   7  -4   7          3.82          2.38         0.45 o                         
  -8  -3   7         19.60         18.85         1.02 o                         
  -7  -3   7         17.95         18.50         1.38 o                         
  -6  -3   7         43.10         39.94         2.13 o                         
  -5  -3   7        155.92        130.37         5.21 o                         
  -4  -3   7        119.17        117.79         4.27 o                         
  -3  -3   7        726.74        715.79        14.81 o                         
  -2  -3   7         18.59         14.78         1.87 o                         
  -1  -3   7        961.41       1117.60        41.51 o                         
   0  -3   7        115.24        112.82         2.99 o                         
   1  -3   7         18.91         19.81         1.52 o                         
   2  -3   7        113.25        104.90         6.27 o                         
   3  -3   7        327.29        353.40         5.47 o                         
   4  -3   7         63.71         58.18         2.35 o                         
   5  -3   7         90.80         80.33         2.65 o                         
   6  -3   7         25.23         32.15         1.87 o                         
   7  -3   7         10.40          9.69         0.77 o                         
  -8  -2   7         36.53         38.67         2.39 o                         
  -7  -2   7         73.52         76.53         2.67 o                         
  -6  -2   7        137.47        129.85         4.04 o                         
  -5  -2   7        216.90        173.48         5.50 o                         
  -4  -2   7        482.43        481.73         8.83 o                         
  -3  -2   7        128.77        114.33         5.42 o                         
  -2  -2   7       1574.18       1562.43        22.40 o                         
  -1  -2   7        284.38        294.17        17.33 o                         
   0  -2   7        292.78        353.19         7.84 o                         
   1  -2   7        176.27        161.85         3.95 o                         
   2  -2   7        415.53        453.77        11.05 o                         
   3  -2   7          8.71         11.22         1.75 o                         
   4  -2   7         90.39         85.05         2.44 o                         
   5  -2   7        169.49        165.59         4.76 o                         
   6  -2   7         24.34         20.21         1.53 o                         
   7  -2   7         18.30         20.38         1.11 o                         
  -8  -1   7         24.51         25.98         1.62 o                         
  -7  -1   7         29.99         29.85         1.67 o                         
  -6  -1   7         31.01         35.67         4.09 o                         
  -5  -1   7         30.95         37.26         2.08 o                         
  -4  -1   7        868.67        836.88        16.89 o                         
  -3  -1   7        132.84        129.77         5.80 o                         
  -2  -1   7        438.83        459.75        10.48 o                         
  -1  -1   7        356.84        386.02         8.75 o                         
   0  -1   7       1164.63       1407.03        29.34 o                         
   1  -1   7        906.01        911.91        15.76 o                         
   2  -1   7        777.72        710.90        14.49 o                         
   3  -1   7         93.80         91.45         5.41 o                         
   4  -1   7        582.82        569.42        11.20 o                         
   5  -1   7         87.05         91.53         4.65 o                         
   6  -1   7          0.43          2.11         0.78 o                         
   7  -1   7         10.81         12.95         0.92 o                         
  -8   0   7          9.67         17.39         1.35 o                         
  -7   0   7        127.68        120.41         5.39 o                         
  -6   0   7        408.48        413.80        36.80 o                         
  -5   0   7       1022.15        893.37        34.67 o                         
  -4   0   7        278.51        304.42         5.66 o                         
  -3   0   7          2.68          9.97         1.74 o                         
  -2   0   7        580.22        600.54        12.16 o                         
  -1   0   7        691.62        730.68        12.82 o                         
   0   0   7         30.65         37.94         4.96 o                         
   1   0   7          1.70          6.53         1.10 o                         
   2   0   7         44.16         33.92         2.95 o                         
   3   0   7         40.27         34.43         3.36 o                         
   4   0   7        122.54        146.16         3.18 o                         
   5   0   7        115.53        117.86         4.62 o                         
   6   0   7         17.91         15.06         1.35 o                         
   7   0   7          2.04          3.72         0.68 o                         
  -8   1   7         26.38         29.47         2.20 o                         
  -7   1   7         30.29         29.03         2.05 o                         
  -6   1   7         30.71         36.94         2.59 o                         
  -5   1   7         29.47         33.90         1.95 o                         
  -4   1   7        787.34        747.46        11.27 o                         
  -3   1   7        150.15        146.70         6.15 o                         
  -2   1   7        453.71        469.40        10.71 o                         
  -1   1   7        307.79        336.89         8.25 o                         
   0   1   7       1259.91       1362.09        57.07 o                         
   1   1   7        908.79       1009.34        98.44 o                         
   2   1   7        782.88        718.24        14.88 o                         
   3   1   7         95.26         91.55         5.54 o                         
   4   1   7        541.97        548.44         9.77 o                         
   5   1   7         74.81         75.91         3.62 o                         
   6   1   7          0.29          0.47         0.45 o                         
   7   1   7         12.19         13.84         1.10 o                         
  -8   2   7         36.91         39.08         2.57 o                         
  -7   2   7         70.24         67.90         4.38 o                         
  -6   2   7        147.12        152.34        12.35 o                         
  -5   2   7        208.71        193.27         9.23 o                         
  -4   2   7        538.05        560.30         9.59 o                         
  -3   2   7        114.30        103.48         5.14 o                         
  -2   2   7       1567.76       1589.47        22.79 o                         
  -1   2   7        240.44        224.63         6.75 o                         
   0   2   7        302.27        331.53        11.46 o                         
   1   2   7        189.21        179.08         9.73 o                         
   2   2   7        379.79        393.08        10.70 o                         
   3   2   7         14.78         11.45         2.06 o                         
   4   2   7         96.32         92.89         2.53 o                         
   5   2   7        181.78        173.88         3.98 o                         
   6   2   7         25.27         19.48         1.53 o                         
   7   2   7         17.96         21.82         1.73 o                         
  -8   3   7         17.69         17.84         1.22 o                         
  -7   3   7         20.34         20.69         2.43 o                         
  -6   3   7         42.92         41.93         3.61 o                         
  -5   3   7        148.89        131.11         6.58 o                         
  -4   3   7        159.92        163.39         5.72 o                         
  -3   3   7        711.56        697.52        14.67 o                         
  -2   3   7         12.77         10.62         1.67 o                         
  -1   3   7       1039.89       1088.59        17.38 o                         
   0   3   7         95.25         89.17         3.04 o                         
   1   3   7          4.84          8.13         0.96 o                         
   2   3   7        109.58         95.80         5.20 o                         
   3   3   7        287.27        288.45         9.98 o                         
   4   3   7         86.32         79.66         2.38 o                         
   5   3   7         79.89         72.85         2.77 o                         
   6   3   7         23.77         29.36         2.32 o                         
   7   3   7          8.90          8.37         1.18 o                         
  -8   4   7         13.56         13.09         1.09 o                         
  -7   4   7         58.69         65.55         4.10 o                         
  -6   4   7         10.18          8.94         1.71 o                         
  -4   4   7        383.31        412.63         6.69 o                         
  -3   4   7        375.96        378.49        10.58 o                         
  -2   4   7        122.29        128.77         5.69 o                         
  -1   4   7        263.10        234.22         7.38 o                         
   0   4   7        416.56        382.29         9.26 o                         
   1   4   7         30.84         29.67         2.35 o                         
   2   4   7        311.49        277.29         8.99 o                         
   3   4   7        278.91        306.83         7.24 o                         
   4   4   7         63.58         64.16         2.40 o                         
   5   4   7         29.74         33.14         2.55 o                         
   6   4   7          9.31         10.70         1.43 o                         
   7   4   7          2.88          1.86         0.71 o                         
  -7   5   7          7.09          8.22         1.56 o                         
  -6   5   7         23.28         30.13         2.97 o                         
  -5   5   7        453.61        432.86        11.85 o                         
  -4   5   7         43.64         43.98         2.16 o                         
  -3   5   7        476.48        409.81        11.31 o                         
  -2   5   7        518.30        524.56        12.40 o                         
  -1   5   7        944.43        889.32        16.30 o                         
   0   5   7        305.89        293.14         8.27 o                         
   1   5   7        169.94        165.40         7.53 o                         
   2   5   7        149.02        128.50         6.21 o                         
   3   5   7        632.43        678.61         9.18 o                         
   4   5   7        231.99        223.22        15.13 o                         
   5   5   7         20.53         27.27         2.40 o                         
   6   5   7         32.88         24.77         2.01 o                         
   7   5   7         28.74         36.16         1.92 o                         
  -5   6   7         51.65         49.56         3.96 o                         
  -4   6   7        222.40        206.94         6.41 o                         
  -3   6   7         72.26         71.41         3.80 o                         
  -2   6   7         14.58         10.99         1.84 o                         
  -1   6   7        775.97        686.08        14.47 o                         
   0   6   7        155.31        153.42         6.25 o                         
   1   6   7         44.11         39.92         2.76 o                         
   2   6   7        188.16        174.64         7.23 o                         
   3   6   7        154.71        180.71         4.73 o                         
   4   6   7         41.03         33.67         2.50 o                         
   5   6   7        166.42        168.18         5.45 o                         
   6   6   7         29.66         30.52         2.13 o                         
   7   6   7          0.06          0.70         0.44 o                         
  -5   7   7         61.58         51.09         4.02 o                         
  -4   7   7        306.74        295.10        16.40 o                         
  -3   7   7         53.06         54.21         2.42 o                         
  -2   7   7       1042.81        959.52        17.25 o                         
  -1   7   7        310.78        278.60         9.23 o                         
   0   7   7        141.37        116.15         5.67 o                         
   1   7   7        153.59        136.36         4.27 o                         
   2   7   7        188.09        192.54         6.59 o                         
   3   7   7         79.03         91.14         3.90 o                         
   4   7   7         53.69         48.06         2.86 o                         
   5   7   7         81.16         71.83         6.31 o                         
   6   7   7        113.01        133.21         4.08 o                         
   7   7   7         11.88         15.97         1.66 o                         
  -6   8   7        105.56        114.07         5.06 o                         
  -5   8   7        168.13        141.86         6.69 o                         
  -4   8   7         19.87         21.44         3.09 o                         
  -3   8   7        182.88        190.73         5.58 o                         
  -2   8   7         39.54         36.24         1.96 o                         
  -1   8   7        132.57        146.58         3.89 o                         
   0   8   7        827.28        734.36        16.18 o                         
   1   8   7         48.04         43.16         2.50 o                         
   2   8   7        213.42        203.04         5.57 o                         
   3   8   7         91.35         73.48         5.00 o                         
   4   8   7         60.56         51.20         4.30 o                         
   5   8   7         45.94         41.51         3.62 o                         
   6   8   7         45.26         46.37         3.35 o                         
   7   8   7         28.79         36.01         2.20 o                         
  -6   9   7         22.94         20.42         2.09 o                         
  -5   9   7         16.38         10.55         1.83 o                         
  -4   9   7         33.36         28.55         3.20 o                         
  -3   9   7         26.23         27.90         4.67 o                         
  -2   9   7        563.09        514.69        13.36 o                         
  -1   9   7        326.28        290.06         5.71 o                         
   0   9   7        464.08        475.93         8.74 o                         
   1   9   7        238.04        229.83         6.17 o                         
   2   9   7         96.75        104.34         6.26 o                         
   3   9   7         61.94         50.59         4.13 o                         
   4   9   7         76.16         65.84         4.70 o                         
   5   9   7         91.14        105.39         5.61 o                         
   6   9   7          3.68          3.92         1.16 o                         
  -6  10   7          6.05          8.82         1.22 o                         
  -5  10   7         17.15         19.22         2.37 o                         
  -4  10   7         27.57         26.47         3.13 o                         
  -3  10   7         28.38         28.65         2.19 o                         
  -2  10   7         67.73         73.01         3.55 o                         
  -1  10   7        463.24        449.99         8.42 o                         
   0  10   7        196.73        185.69         5.64 o                         
   1  10   7         13.90         15.94         1.77 o                         
   2  10   7        130.74        114.03         6.05 o                         
   3  10   7         40.52         41.29         3.78 o                         
   4  10   7          2.97          3.06         1.31 o                         
   5  10   7         19.38         22.71         2.54 o                         
   6  10   7          2.96          4.01         0.88 o                         
  -6  11   7          8.15          8.57         1.17 o                         
  -5  11   7         14.17         13.84         2.04 o                         
  -4  11   7         50.43         45.43         3.94 o                         
  -3  11   7         49.01         46.67         3.63 o                         
  -2  11   7         35.14         34.06         2.42 o                         
  -1  11   7        267.73        242.13        10.81 o                         
   0  11   7         15.89         14.82         1.56 o                         
   1  11   7        185.22        168.52         7.26 o                         
   2  11   7         25.21         21.56         2.67 o                         
   3  11   7         11.23          9.69         1.82 o                         
   4  11   7         18.54         24.10         2.74 o                         
   5  11   7          0.44          0.52         0.86 o                         
   6  11   7          7.46          6.09         1.02 o                         
  -6  12   7         64.86         66.63         2.72 o                         
  -5  12   7         54.68         62.44         3.73 o                         
  -4  12   7         25.80         24.93         2.81 o                         
  -3  12   7         29.18         18.22         2.57 o                         
  -2  12   7         20.33         20.22         1.82 o                         
  -1  12   7        124.41        117.15        10.10 o                         
   0  12   7        498.02        505.72        64.51 o                         
   1  12   7         90.94         78.84         4.85 o                         
   2  12   7         91.93         75.11         4.84 o                         
   3  12   7          0.34          0.52         0.83 o                         
   4  12   7          6.15          3.17         1.19 o                         
   5  12   7         30.14         32.59         2.52 o                         
  -5  13   7         16.71         23.78         2.12 o                         
  -4  13   7          2.75          4.00         1.28 o                         
  -3  13   7         29.32         31.34         3.13 o                         
  -2  13   7         35.63         39.48         3.58 o                         
  -1  13   7         20.51         25.14         1.94 o                         
   0  13   7         99.62         88.49         5.10 o                         
   1  13   7         61.63         58.40         4.09 o                         
   2  13   7         23.30         25.96         2.79 o                         
   3  13   7         17.39         18.00         2.21 o                         
   4  13   7         17.11         22.89         2.30 o                         
   5  13   7          3.78          4.70         0.98 o                         
  -5  14   7         35.75         36.67         2.22 o                         
  -4  14   7         18.59         14.30         1.83 o                         
  -3  14   7         31.59         41.55         3.39 o                         
  -2  14   7          6.43          8.43         1.11 o                         
  -1  14   7         13.28         17.33         2.14 o                         
   0  14   7         16.17         15.32         2.07 o                         
   1  14   7         22.87         24.55         2.62 o                         
   2  14   7         18.18         15.04         2.01 o                         
   3  14   7         58.94         60.67         3.69 o                         
   4  14   7         61.65         68.55         3.43 o                         
  -4  15   7         33.75         48.45         2.81 o                         
  -3  15   7         41.02         47.25         3.20 o                         
  -2  15   7         22.15         26.86         2.57 o                         
  -1  15   7         19.98         28.13         2.46 o                         
   0  15   7         83.53         86.78         4.57 o                         
   1  15   7         27.92         30.44         2.67 o                         
   2  15   7          5.80          5.45         1.20 o                         
   3  15   7         17.13         19.73         1.92 o                         
   4  15   7         16.98         21.19         1.58 o                         
  -4  16   7         27.24         31.86         1.79 o                         
  -3  16   7         49.26         53.51         2.85 o                         
  -2  16   7         58.27         67.31         3.34 o                         
  -1  16   7         14.30         18.94         1.80 o                         
   0  16   7         26.60         29.97         2.46 o                         
   1  16   7         35.11         36.84         2.65 o                         
   2  16   7         11.73         12.57         1.47 o                         
   3  16   7         38.67         42.01         2.27 o                         
   2  17   7         53.95         70.70         2.83 o                         
  -1 -17   8         21.55         24.65         1.33 o                         
   0 -17   8          1.20          1.03         0.36 o                         
   1 -17   8         25.00         24.41         1.11 o                         
  -3 -16   8          5.37          5.98         0.92 o                         
  -2 -16   8          5.46          6.01         0.54 o                         
  -1 -16   8         21.65         20.14         1.31 o                         
   0 -16   8         12.99         10.27         1.01 o                         
   1 -16   8         13.61         13.79         1.53 o                         
   2 -16   8         10.75          9.39         1.19 o                         
  -4 -15   8          9.24          8.07         1.07 o                         
  -3 -15   8         45.56         49.19         1.63 o                         
  -2 -15   8         66.68         69.67         2.09 o                         
  -1 -15   8         78.98         76.28         2.37 o                         
   0 -15   8         47.17         51.23         2.64 o                         
   1 -15   8         52.19         56.11         3.34 o                         
   2 -15   8         11.68         13.80         1.68 o                         
   3 -15   8         20.89         27.16         1.89 o                         
  -5 -14   8          0.34          0.67         0.56 o                         
  -4 -14   8          6.80          9.52         0.96 o                         
  -3 -14   8          9.79          7.78         0.85 o                         
  -2 -14   8          9.83          7.98         0.91 o                         
  -1 -14   8         27.01         28.98         1.55 o                         
   0 -14   8         13.73         16.66         1.46 o                         
   1 -14   8          1.79          1.16         0.59 o                         
   2 -14   8          9.20          8.24         1.46 o                         
   3 -14   8          5.39         10.56         1.52 o                         
   4 -14   8         84.85         89.98         3.26 o                         
  -5 -13   8          4.76          5.86         0.71 o                         
  -4 -13   8         33.35         42.78         3.65 o                         
  -3 -13   8          1.95          4.04         0.71 o                         
  -2 -13   8         39.85         34.08         2.16 o                         
  -1 -13   8          5.79          6.29         1.13 o                         
   0 -13   8        335.18        324.36         6.79 o                         
   1 -13   8         49.26         53.71         3.64 o                         
   2 -13   8          2.25          1.45         1.01 o                         
   3 -13   8         11.35         14.62         1.84 o                         
   4 -13   8          8.17          5.89         1.11 o                         
  -6 -12   8         15.17         13.86         0.93 o                         
  -5 -12   8          2.19          3.22         0.72 o                         
  -4 -12   8         32.15         35.10         2.85 o                         
  -3 -12   8          1.55          1.43         0.70 o                         
  -2 -12   8         21.44         20.03         1.47 o                         
  -1 -12   8          9.14          7.83         1.29 o                         
   0 -12   8        118.25        115.49         4.20 o                         
   1 -12   8         33.35         31.53         2.99 o                         
   2 -12   8         26.14         26.97         2.97 o                         
   3 -12   8         26.62         21.68         2.48 o                         
   4 -12   8          0.24          2.00         0.90 o                         
   5 -12   8          4.06          2.54         0.44 o                         
  -6 -11   8          4.37          6.96         0.79 o                         
  -5 -11   8          7.85         11.15         1.10 o                         
  -4 -11   8         10.45          8.71         0.91 o                         
  -3 -11   8        212.92        201.78         6.75 o                         
  -2 -11   8          8.45         10.39         0.96 o                         
  -1 -11   8        170.08        155.69         4.03 o                         
   0 -11   8         94.99         87.54         2.99 o                         
   1 -11   8        575.56        576.19         9.66 o                         
   2 -11   8         44.71         41.14         2.02 o                         
   3 -11   8          6.91          8.07         1.18 o                         
   4 -11   8         17.80         16.63         1.44 o                         
   5 -11   8         67.03         72.61         1.95 o                         
  -6 -10   8          3.26          4.83         0.72 o                         
  -5 -10   8         18.94         16.36         1.29 o                         
  -4 -10   8         11.67          9.96         0.91 o                         
  -3 -10   8        116.22        104.28         4.23 o                         
  -2 -10   8        150.00        143.21         3.42 o                         
  -1 -10   8        518.46        467.91         8.46 o                         
   0 -10   8         30.58         31.85         1.85 o                         
   1 -10   8         62.67         58.47         2.51 o                         
   2 -10   8         64.59         65.47         2.62 o                         
   3 -10   8         50.71         53.04         2.31 o                         
   4 -10   8         63.73         67.52         2.43 o                         
   5 -10   8          7.73         10.66         0.76 o                         
   6 -10   8         64.65         72.04         2.83 o                         
  -7  -9   8          1.06          1.45         0.89 o                         
  -6  -9   8         29.10         31.94         1.63 o                         
  -5  -9   8          2.32          1.20         0.70 o                         
  -4  -9   8         54.76         53.67         5.29 o                         
  -3  -9   8         50.00         29.70         2.36 o                         
  -2  -9   8         28.77         28.06         1.82 o                         
  -1  -9   8        614.58        607.20         8.62 o                         
   0  -9   8        856.88        770.76        12.31 o                         
   1  -9   8         11.86          8.20         1.19 o                         
   2  -9   8         55.80         61.37         2.61 o                         
   3  -9   8         45.08         48.30         1.80 o                         
   4  -9   8         94.37         97.02         3.14 o                         
   5  -9   8         11.34         14.12         0.96 o                         
   6  -9   8          4.16          4.67         0.72 o                         
  -7  -8   8         40.14         41.85         1.46 o                         
  -6  -8   8         19.52         25.29         1.58 o                         
  -5  -8   8         23.61         28.52         3.01 o                         
  -4  -8   8         88.41         92.10         6.31 o                         
  -3  -8   8         55.65         47.95         2.96 o                         
  -2  -8   8         46.26         41.45         2.10 o                         
  -1  -8   8          2.07          1.11         0.70 o                         
   0  -8   8          5.16          9.36         0.84 o                         
   1  -8   8        487.39        457.16         6.23 o                         
   2  -8   8        632.74        593.02        10.54 o                         
   3  -8   8         23.65         18.95         1.35 o                         
   4  -8   8         10.98          7.84         0.93 o                         
   5  -8   8         35.90         44.70         1.73 o                         
   6  -8   8         62.59         57.28         2.37 o                         
  -7  -7   8         18.51         24.04         1.22 o                         
  -6  -7   8         10.26         12.44         1.22 o                         
  -5  -7   8         54.09         48.88         4.04 o                         
  -4  -7   8         94.16         82.33         9.73 o                         
  -3  -7   8        145.17        133.58         4.61 o                         
  -2  -7   8         47.66         45.40         1.68 o                         
  -1  -7   8          8.93          8.34         0.72 o                         
   0  -7   8         97.02        106.61         2.03 o                         
   1  -7   8         88.16         76.69         2.20 o                         
   2  -7   8        293.46        306.27         5.78 o                         
   3  -7   8         41.13         43.87         1.78 o                         
   4  -7   8         18.71         15.08         1.36 o                         
   5  -7   8        101.58         92.20         3.73 o                         
   6  -7   8         17.04         19.95         1.59 o                         
  -7  -6   8         32.31         35.03         1.56 o                         
  -6  -6   8         17.26         17.21         1.44 o                         
  -5  -6   8        103.33        109.00         5.94 o                         
  -4  -6   8         10.83          3.49         2.61 o                         
  -3  -6   8         35.40         45.03         3.46 o                         
  -2  -6   8        592.28        607.23        10.09 o                         
  -1  -6   8        363.96        367.79         7.64 o                         
   0  -6   8        146.44        155.10         3.01 o                         
   1  -6   8        284.24        262.45         3.68 o                         
   2  -6   8         69.27         69.33         1.88 o                         
   3  -6   8        387.13        403.43        14.31 o                         
   4  -6   8         81.02         75.60         3.51 o                         
   5  -6   8          3.73          1.36         0.85 o                         
   6  -6   8        133.74        145.05         4.40 o                         
   7  -6   8         10.72          9.94         1.23 o                         
  -7  -5   8         23.66         22.91         1.32 o                         
  -6  -5   8         63.60         66.29         3.02 o                         
  -5  -5   8          6.03          7.01         1.26 o                         
  -4  -5   8        184.74        170.68         8.88 o                         
  -3  -5   8        219.58        225.45        13.47 o                         
  -2  -5   8         32.82         32.50         3.30 o                         
  -1  -5   8        655.23        743.52        14.25 o                         
   0  -5   8          3.79          2.91         0.92 o                         
   1  -5   8         74.76         92.21         4.88 o                         
   2  -5   8        290.73        324.09         4.58 o                         
   3  -5   8         94.56         89.34         2.87 o                         
   4  -5   8        271.95        283.26         9.09 o                         
   5  -5   8          5.90          3.25         0.68 o                         
   6  -5   8         10.82         11.23         1.16 o                         
   7  -5   8         10.59         15.55         1.69 o                         
  -8  -4   8          9.71          8.98         0.83 o                         
  -7  -4   8          8.09         11.02         1.00 o                         
  -6  -4   8        135.92        118.28         3.49 o                         
  -5  -4   8        261.64        231.57         7.35 o                         
  -4  -4   8        369.11        339.50        15.05 o                         
  -3  -4   8        138.44        126.42         9.09 o                         
  -2  -4   8        123.97        129.17         5.96 o                         
  -1  -4   8         83.79        101.59         4.96 o                         
   0  -4   8        730.21        770.77        13.81 o                         
   1  -4   8        494.38        529.71        11.77 o                         
   2  -4   8        583.21        580.58         8.43 o                         
   3  -4   8        289.87        301.15         6.95 o                         
   4  -4   8         15.52         16.99         1.30 o                         
   5  -4   8          4.85          3.20         0.75 o                         
   6  -4   8          3.71          2.69         0.70 o                         
   7  -4   8          6.01          6.65         0.65 o                         
  -8  -3   8         26.12         27.92         2.71 o                         
  -7  -3   8         26.21         25.06         1.87 o                         
  -6  -3   8         42.86         45.36         2.19 o                         
  -5  -3   8         64.75         62.95         2.70 o                         
  -4  -3   8        609.23        589.63        27.03 o                         
  -3  -3   8        280.62        265.93         6.43 o                         
  -2  -3   8         97.37         92.42         4.91 o                         
  -1  -3   8        437.51        435.89        10.32 o                         
   0  -3   8         94.92        104.43         3.12 o                         
   1  -3   8       1646.15       1687.56        59.01 o                         
   2  -3   8         22.70         33.11         3.01 o                         
   3  -3   8         57.36         55.44         2.26 o                         
   4  -3   8         20.10         21.87         1.67 o                         
   5  -3   8         10.79         11.60         1.20 o                         
   6  -3   8         20.15         21.95         1.30 o                         
   7  -3   8         31.37         34.47         1.41 o                         
  -8  -2   8         28.55         34.74         4.04 o                         
  -7  -2   8          9.80          6.81         1.16 o                         
  -6  -2   8         54.72         48.23         2.29 o                         
  -5  -2   8         35.08         24.70         2.17 o                         
  -4  -2   8        526.40        453.66        15.56 o                         
  -3  -2   8       1836.32       1811.92        27.25 o                         
  -2  -2   8        166.64        161.19         6.43 o                         
  -1  -2   8        440.89        493.84        10.88 o                         
   0  -2   8        464.00        516.71        12.31 o                         
   1  -2   8        396.75        430.37        10.79 o                         
   2  -2   8        186.68        179.63         7.32 o                         
   3  -2   8        299.54        293.63         4.43 o                         
   4  -2   8         36.37         29.44         1.93 o                         
   5  -2   8         17.33         19.22         1.33 o                         
   6  -2   8          5.62          4.99         0.71 o                         
   7  -2   8         12.67         14.51         1.00 o                         
  -8  -1   8          8.86         10.54         1.48 o                         
  -7  -1   8         25.60         26.41         1.93 o                         
  -6  -1   8         21.63         22.23         2.03 o                         
  -5  -1   8         40.98         37.81         2.58 o                         
  -4  -1   8        384.40        409.25        11.84 o                         
  -3  -1   8       1246.74       1265.88        21.42 o                         
  -2  -1   8        149.19        151.71         6.25 o                         
  -1  -1   8         40.92         33.82         2.63 o                         
   0  -1   8       1037.71       1155.34        17.03 o                         
   1  -1   8        619.38        549.96        12.51 o                         
   2  -1   8        440.22        441.46        12.02 o                         
   3  -1   8         35.19         37.69         1.25 o                         
   4  -1   8        226.92        206.31         4.41 o                         
   5  -1   8         60.73         65.31         2.39 o                         
   6  -1   8         33.81         37.79         1.74 o                         
   7  -1   8          6.42          4.90         0.62 o                         
  -8   0   8          5.03          4.45         0.71 o                         
  -7   0   8          6.01          7.16         1.14 o                         
  -6   0   8        546.63        522.00        22.95 o                         
  -5   0   8        366.16        335.12         7.80 o                         
  -4   0   8         17.58         15.81         1.66 o                         
  -3   0   8         49.13         52.25         3.89 o                         
  -2   0   8        807.36        761.14        14.95 o                         
  -1   0   8         18.70         17.72         2.03 o                         
   0   0   8         31.83         42.85         2.76 o                         
   1   0   8         87.45         73.36         4.39 o                         
   2   0   8        761.29        662.28        15.24 o                         
   3   0   8          3.97          6.00         0.54 o                         
   4   0   8          1.16          2.23         0.47 o                         
   5   0   8         12.49         12.04         0.95 o                         
   6   0   8          2.50          3.54         0.65 o                         
   7   0   8         33.86         30.52         1.43 o                         
  -8   1   8          9.62         12.54         1.01 o                         
  -7   1   8         23.76         26.72         1.90 o                         
  -6   1   8         21.50         25.15         3.70 o                         
  -5   1   8         34.86         31.18         2.33 o                         
  -4   1   8        423.65        456.53         8.85 o                         
  -3   1   8       1253.92       1292.49        21.85 o                         
  -2   1   8        149.80        150.08         6.26 o                         
  -1   1   8         38.02         33.90         2.73 o                         
   0   1   8       1027.83       1107.95        16.88 o                         
   1   1   8        665.36        560.82        12.96 o                         
   2   1   8        438.60        418.75        11.93 o                         
   3   1   8         30.30         32.54         1.35 o                         
   4   1   8        196.21        184.22         4.52 o                         
   5   1   8         64.08         69.52         2.55 o                         
   6   1   8         36.21         42.60         2.14 o                         
   7   1   8          6.26          4.11         0.84 o                         
  -8   2   8         28.49         33.23         3.10 o                         
  -7   2   8          8.61          5.92         1.05 o                         
  -6   2   8         52.30         52.14         2.89 o                         
  -5   2   8         36.54         28.67         2.24 o                         
  -4   2   8        560.01        496.03        12.57 o                         
  -3   2   8       1810.88       1760.10        30.94 o                         
  -2   2   8        156.55        151.66         6.33 o                         
  -1   2   8        453.74        479.72        11.09 o                         
   0   2   8        457.25        469.04        10.30 o                         
   1   2   8        358.58        343.65        10.01 o                         
   2   2   8        217.85        197.55         8.11 o                         
   3   2   8        322.93        315.65         4.73 o                         
   4   2   8         37.49         34.99         1.80 o                         
   5   2   8         16.59         19.30         1.34 o                         
   6   2   8          5.58          6.27         0.92 o                         
   7   2   8         14.32         15.14         1.28 o                         
  -8   3   8         25.09         28.96         1.90 o                         
  -7   3   8         26.32         25.82         2.43 o                         
  -6   3   8         43.41         49.70         2.72 o                         
  -4   3   8        552.21        541.29         7.96 o                         
  -3   3   8        282.21        266.43         5.21 o                         
  -2   3   8         88.02         87.13         4.86 o                         
  -1   3   8        474.28        453.86        11.01 o                         
   0   3   8         79.68         89.37         4.34 o                         
   1   3   8       1559.46       1367.06        22.36 o                         
   2   3   8         15.77         19.83         2.51 o                         
   3   3   8         57.10         60.99         2.67 o                         
   4   3   8         29.21         28.87         1.92 o                         
   5   3   8          8.85          9.90         1.16 o                         
   6   3   8         20.53         21.29         1.89 o                         
   7   3   8         32.93         37.33         1.89 o                         
  -7   4   8          9.52         13.90         1.75 o                         
  -5   4   8        241.60        246.27         8.72 o                         
  -4   4   8        357.46        336.59         6.21 o                         
  -3   4   8        113.71        103.52         4.50 o                         
  -2   4   8        123.08        122.81         5.96 o                         
  -1   4   8         90.88        100.21         5.16 o                         
   0   4   8        754.77        742.99        14.40 o                         
   1   4   8        571.30        554.33        13.34 o                         
   2   4   8        558.27        594.16         9.86 o                         
   3   4   8        249.38        260.78         4.91 o                         
   4   4   8         15.72         17.47         1.49 o                         
   5   4   8          5.42          4.64         1.07 o                         
   6   4   8          1.88         -0.16         0.61 o                         
   7   4   8          4.23          4.23         1.52 o                         
  -5   5   8          6.29          7.72         1.70 o                         
  -4   5   8        188.28        178.59         5.76 o                         
  -3   5   8        204.18        189.02         6.70 o                         
  -2   5   8         25.41         22.91         1.51 o                         
  -1   5   8        687.66        634.19        14.22 o                         
   0   5   8          6.05          7.24         1.44 o                         
   1   5   8         85.83        104.94         5.58 o                         
   2   5   8        289.39        333.62         5.88 o                         
   3   5   8        103.60        105.23         3.00 o                         
   4   5   8        274.40        283.03         7.40 o                         
   5   5   8          6.38          4.94         1.12 o                         
   6   5   8         10.41         10.86         1.34 o                         
   7   5   8          9.47         15.15         1.08 o                         
  -5   6   8        115.46        131.94         8.45 o                         
  -4   6   8          7.66          4.02         2.13 o                         
  -3   6   8         44.74         49.30         2.80 o                         
  -2   6   8        581.74        546.52        13.92 o                         
  -1   6   8        371.16        354.35         7.49 o                         
   0   6   8        147.38        150.82         6.62 o                         
   1   6   8        301.46        262.29         9.10 o                         
   2   6   8        100.97        101.22         4.66 o                         
   3   6   8        425.79        439.53        15.24 o                         
   4   6   8         84.98         82.13         7.31 o                         
   5   6   8          3.71          1.44         0.67 o                         
   6   6   8        134.13        154.66         6.03 o                         
   7   6   8         11.32         12.44         1.32 o                         
  -5   7   8         54.96         46.85         3.75 o                         
  -4   7   8        107.25         98.06         4.05 o                         
  -3   7   8        147.71        134.24         4.06 o                         
  -2   7   8         51.26         45.99         3.56 o                         
  -1   7   8          4.60          4.67         0.73 o                         
   0   7   8        123.85        137.69         4.05 o                         
   1   7   8         89.07         82.92         4.95 o                         
   2   7   8        304.92        303.63         7.22 o                         
   3   7   8         37.51         38.58         3.67 o                         
   4   7   8         13.29         10.13         1.39 o                         
   5   7   8        106.19        101.38         3.87 o                         
   6   7   8         17.29         18.85         1.41 o                         
  -6   8   8         21.50         24.25         2.21 o                         
  -5   8   8         18.34         14.93         2.16 o                         
  -4   8   8         87.53         91.50         9.62 o                         
  -3   8   8         57.83         53.58         3.74 o                         
  -2   8   8         59.10         51.17         3.34 o                         
  -1   8   8          0.03          3.27         0.98 o                         
   0   8   8          2.03          5.16         0.80 o                         
   1   8   8        453.76        431.81        12.00 o                         
   2   8   8        631.79        588.94        14.57 o                         
   3   8   8         20.91         14.94         2.25 o                         
   4   8   8         14.34         11.47         2.05 o                         
   5   8   8         34.82         45.09         3.63 o                         
   6   8   8         66.14         66.73         3.68 o                         
  -6   9   8         27.66         29.31         2.27 o                         
  -5   9   8          2.38          3.91         1.27 o                         
  -4   9   8         50.90         53.38         3.61 o                         
  -3   9   8         53.15         38.85         2.59 o                         
  -2   9   8         35.77         32.40         2.34 o                         
  -1   9   8        612.21        549.82        10.44 o                         
   0   9   8        911.87        820.99        15.24 o                         
   1   9   8         14.87         12.93         2.18 o                         
   2   9   8         53.02         53.21         4.19 o                         
   3   9   8         40.57         36.81         3.45 o                         
   4   9   8        100.34         99.30         5.64 o                         
   5   9   8          9.11          9.33         1.72 o                         
   6   9   8          5.13          4.27         1.02 o                         
  -6  10   8          3.53          4.76         0.92 o                         
  -5  10   8         19.62         15.23         1.97 o                         
  -4  10   8         12.90         11.01         1.96 o                         
  -3  10   8        113.56        114.18         9.65 o                         
  -2  10   8        147.85        142.07         8.05 o                         
  -1  10   8        529.75        489.73         9.33 o                         
   0  10   8         23.65         25.63         1.96 o                         
   1  10   8         55.62         49.52         3.94 o                         
   2  10   8         60.56         60.82         4.38 o                         
   3  10   8         52.64         53.60         4.10 o                         
   4  10   8         68.46         67.28         4.43 o                         
   5  10   8          9.84         13.14         1.90 o                         
   6  10   8         63.09         75.30         3.14 o                         
  -6  11   8          3.37          3.61         0.70 o                         
  -5  11   8          6.32         10.10         1.59 o                         
  -4  11   8         13.84         10.49         1.86 o                         
  -3  11   8        214.92        216.64        12.87 o                         
  -2  11   8         13.65         16.11         1.69 o                         
  -1  11   8        172.86        161.55         5.14 o                         
   0  11   8         73.52         72.13         4.37 o                         
   1  11   8        608.20        567.12        13.86 o                         
   2  11   8         45.38         41.99         3.58 o                         
   3  11   8          9.24          8.75         1.84 o                         
   4  11   8         15.57         12.24         1.87 o                         
   5  11   8         67.31         73.36         3.71 o                         
  -5  12   8          1.88          1.32         0.61 o                         
  -4  12   8         30.28         37.82         3.27 o                         
  -3  12   8          1.16          0.23         1.01 o                         
  -2  12   8         17.45         18.28         1.73 o                         
  -1  12   8          5.46          4.48         0.89 o                         
   0  12   8        119.26        121.87        14.76 o                         
   1  12   8         37.09         31.99         3.08 o                         
   2  12   8         25.29         21.76         2.61 o                         
   3  12   8         26.35         22.07         2.51 o                         
   4  12   8          0.11          0.48         0.77 o                         
   5  12   8          2.53          1.83         0.67 o                         
  -5  13   8          4.42          6.05         1.03 o                         
  -4  13   8         30.69         39.96         3.05 o                         
  -3  13   8          1.89          3.09         1.00 o                         
  -2  13   8         35.42         34.26         2.17 o                         
  -1  13   8         10.88         11.70         1.48 o                         
   0  13   8        341.54        327.92         9.72 o                         
   1  13   8         39.19         38.91         3.23 o                         
   2  13   8          3.32          3.19         0.95 o                         
   3  13   8         14.55         14.61         1.78 o                         
   4  13   8          5.79          4.38         0.92 o                         
  -5  14   8          0.42          0.74         0.41 o                         
  -4  14   8          7.28         11.34         1.46 o                         
  -3  14   8          9.64          9.89         1.62 o                         
  -2  14   8         10.01          9.21         1.07 o                         
  -1  14   8         24.84         32.21         3.32 o                         
   0  14   8         11.20         14.29         1.94 o                         
   1  14   8          1.30          1.44         0.68 o                         
   2  14   8          9.01          7.43         1.39 o                         
   3  14   8          5.42         10.43         1.55 o                         
   4  14   8         86.68         91.30         3.50 o                         
  -4  15   8          9.43          9.65         1.11 o                         
  -3  15   8         51.50         64.52         3.31 o                         
  -2  15   8         68.88         83.66         2.61 o                         
  -1  15   8         81.51         91.24         8.46 o                         
   0  15   8         44.03         48.07         3.14 o                         
   1  15   8         51.27         61.80         3.49 o                         
   2  15   8         11.86         13.32         1.66 o                         
   3  15   8         25.12         29.96         2.07 o                         
  -3  16   8          5.23          6.73         0.88 o                         
  -2  16   8          5.12          6.00         0.91 o                         
  -1  16   8         23.84         24.84         1.81 o                         
   1  16   8         15.41         14.08         1.51 o                         
   2  16   8         11.49          8.44         1.03 o                         
  -2 -16   9          2.92          2.59         0.66 o                         
  -1 -16   9         13.39         13.26         0.94 o                         
   0 -16   9          6.00          8.68         0.79 o                         
   1 -16   9         10.51         11.21         0.81 o                         
  -3 -15   9         15.81         15.05         1.37 o                         
  -2 -15   9         10.36         12.89         1.04 o                         
  -1 -15   9         72.20         69.25         2.31 o                         
   0 -15   9          0.74          1.06         0.39 o                         
   1 -15   9          7.50          8.00         1.23 o                         
   2 -15   9         12.06         12.41         1.34 o                         
  -4 -14   9         21.68         24.77         1.87 o                         
  -3 -14   9          5.70          7.05         0.71 o                         
  -2 -14   9        107.18        106.39         3.94 o                         
  -1 -14   9          3.17          3.50         0.62 o                         
   0 -14   9         48.30         46.91         2.17 o                         
   1 -14   9          3.73          4.27         0.73 o                         
   2 -14   9         32.12         31.93         2.38 o                         
   3 -14   9        129.53        139.04         4.25 o                         
  -5 -13   9         16.04         16.11         1.40 o                         
  -4 -13   9         13.20         12.89         1.70 o                         
  -3 -13   9          3.51          5.09         0.74 o                         
  -2 -13   9          0.59          1.66         0.57 o                         
  -1 -13   9          2.58          2.17         0.56 o                         
   0 -13   9         13.13         14.33         1.99 o                         
   1 -13   9         15.42         14.77         1.31 o                         
   2 -13   9         45.57         51.39         2.26 o                         
   3 -13   9         53.34         54.52         3.08 o                         
   4 -13   9         11.41         11.80         0.85 o                         
  -5 -12   9         11.14          8.89         0.94 o                         
  -4 -12   9          0.15          0.77         0.83 o                         
  -3 -12   9          0.50          0.91         0.45 o                         
  -2 -12   9         45.22         47.61         1.80 o                         
  -1 -12   9         37.51         32.24         1.73 o                         
   0 -12   9          2.99          3.17         0.80 o                         
   1 -12   9         41.15         41.91         1.90 o                         
   2 -12   9         29.16         32.31         1.95 o                         
   3 -12   9         25.31         29.11         2.52 o                         
   4 -12   9         12.32         13.69         1.12 o                         
  -5 -11   9          2.54          2.57         0.53 o                         
  -4 -11   9         22.81         22.11         1.75 o                         
  -3 -11   9         19.73         16.91         1.16 o                         
  -2 -11   9         85.86         83.80         3.16 o                         
  -1 -11   9         79.61         77.97         2.91 o                         
   0 -11   9          3.55          2.21         0.66 o                         
   1 -11   9        221.15        213.39         5.56 o                         
   2 -11   9         52.00         53.17         2.21 o                         
   3 -11   9         20.80         19.93         1.63 o                         
   4 -11   9         20.79         26.51         2.19 o                         
   5 -11   9         25.29         32.73         1.91 o                         
  -6 -10   9          3.48          3.01         0.34 o                         
  -5 -10   9          2.42          2.82         0.56 o                         
  -4 -10   9          2.37          2.13         1.18 o                         
  -3 -10   9        326.75        285.05         5.50 o                         
  -2 -10   9        128.24        106.15         3.21 o                         
  -1 -10   9         25.90         23.32         1.63 o                         
   0 -10   9          2.85          2.80         0.72 o                         
   1 -10   9         69.18         65.38         3.18 o                         
   2 -10   9         82.77         74.51         2.74 o                         
   3 -10   9         61.28         60.89         2.91 o                         
   4 -10   9         20.68         19.97         1.47 o                         
   5 -10   9          5.91          7.94         0.85 o                         
  -6  -9   9         20.58         22.84         1.21 o                         
  -5  -9   9          5.99          4.87         0.75 o                         
  -4  -9   9         62.21         55.35         4.59 o                         
  -3  -9   9         42.08         38.93         2.59 o                         
  -2  -9   9          6.81          5.92         0.94 o                         
  -1  -9   9         23.80         22.38         1.67 o                         
   0  -9   9        551.36        510.26         7.77 o                         
   1  -9   9        194.32        178.66         5.43 o                         
   2  -9   9         53.63         57.66         2.52 o                         
   3  -9   9         41.52         47.27         1.89 o                         
   4  -9   9         90.20        100.07         2.89 o                         
   5  -9   9         22.58         29.58         1.38 o                         
  -7  -8   9         23.10         23.44         1.61 o                         
  -6  -8   9         67.74         73.15         2.60 o                         
  -5  -8   9         39.84         40.89         2.42 o                         
  -4  -8   9         72.95         59.98         3.17 o                         
  -3  -8   9         37.06         34.68         1.94 o                         
  -2  -8   9        199.57        187.68         5.74 o                         
  -1  -8   9        215.10        192.95         5.65 o                         
   0  -8   9        309.36        264.84         4.63 o                         
   1  -8   9         30.31         30.50         2.33 o                         
   2  -8   9         42.40         49.34         2.03 o                         
   3  -8   9         30.34         35.43         1.56 o                         
   4  -8   9         45.00         49.60         2.16 o                         
   5  -8   9         11.95         10.48         0.93 o                         
   6  -8   9         27.35         25.28         1.31 o                         
  -7  -7   9         10.30         11.92         0.97 o                         
  -6  -7   9          1.58          4.18         0.69 o                         
  -5  -7   9         35.15         33.72         2.08 o                         
  -4  -7   9         30.56         31.86         2.34 o                         
  -3  -7   9        343.81        302.92         5.07 o                         
  -2  -7   9        312.89        271.83         5.95 o                         
  -1  -7   9        271.52        232.61         4.46 o                         
   0  -7   9        258.09        240.79         4.89 o                         
   1  -7   9         45.90         43.77         1.57 o                         
   2  -7   9        105.75        111.13         3.39 o                         
   3  -7   9        204.76        215.40         5.10 o                         
   4  -7   9         91.78        102.74         4.24 o                         
   5  -7   9          6.98          6.41         0.85 o                         
   6  -7   9         13.20         13.99         1.13 o                         
  -7  -6   9         32.22         34.68         2.16 o                         
  -6  -6   9         72.90         67.04         2.36 o                         
  -5  -6   9         22.78         23.65         1.68 o                         
  -4  -6   9        390.33        351.97        14.64 o                         
  -3  -6   9        254.90        254.24         8.59 o                         
  -2  -6   9        348.00        343.50         5.64 o                         
  -1  -6   9        107.28         99.76         2.89 o                         
   0  -6   9        168.78        155.21         3.20 o                         
   1  -6   9         31.21         35.76         1.22 o                         
   2  -6   9          5.01          7.04         0.79 o                         
   3  -6   9        121.46        110.09         2.87 o                         
   4  -6   9         27.06         26.83         1.54 o                         
   5  -6   9         36.74         37.18         1.60 o                         
   6  -6   9          6.77          5.62         0.86 o                         
  -7  -5   9         10.80         10.61         1.09 o                         
  -6  -5   9         10.01         11.08         1.36 o                         
  -5  -5   9         16.35         15.03         1.20 o                         
  -4  -5   9         62.31         58.01         2.60 o                         
  -3  -5   9        163.01        143.01         5.08 o                         
  -2  -5   9         13.10         14.64         1.15 o                         
  -1  -5   9        148.12        127.17         3.37 o                         
   0  -5   9        185.69        204.50         3.62 o                         
   1  -5   9        388.04        381.42         5.95 o                         
   2  -5   9        294.42        296.21         3.91 o                         
   3  -5   9        204.35        205.17         4.43 o                         
   4  -5   9        125.54        123.19         3.36 o                         
   5  -5   9         91.53         89.32         2.60 o                         
   6  -5   9          9.99          6.83         0.72 o                         
  -7  -4   9         26.74         29.24         1.82 o                         
  -6  -4   9         16.52         19.19         1.72 o                         
  -5  -4   9         15.96         11.50         1.22 o                         
  -4  -4   9         56.25         62.13         2.66 o                         
  -3  -4   9         66.46         77.74         3.46 o                         
  -2  -4   9        140.73        149.49         2.81 o                         
  -1  -4   9        228.12        230.40         3.85 o                         
   0  -4   9         60.23         66.57         1.69 o                         
   1  -4   9        811.08        753.87         9.45 o                         
   2  -4   9        120.92        124.17         2.29 o                         
   3  -4   9        312.20        308.42         4.40 o                         
   4  -4   9          7.17          7.31         0.94 o                         
   5  -4   9         25.85         23.29         1.38 o                         
   6  -4   9          9.04         12.75         1.05 o                         
   7  -4   9         16.59         16.18         1.39 o                         
  -7  -3   9         31.46         34.10         1.95 o                         
  -6  -3   9         50.29         46.29         3.23 o                         
  -5  -3   9         20.81         19.35         2.09 o                         
  -4  -3   9        128.74        133.60         6.87 o                         
  -3  -3   9         85.72         97.91         3.93 o                         
  -2  -3   9         72.11         68.54         2.07 o                         
  -1  -3   9        810.32        875.59         8.66 o                         
   0  -3   9         34.90         46.85         1.84 o                         
   1  -3   9        738.01        761.10         5.85 o                         
   2  -3   9        508.19        474.27         4.58 o                         
   3  -3   9         96.14        100.57         2.12 o                         
   4  -3   9        125.21        128.94         3.04 o                         
   5  -3   9         17.65         16.75         1.26 o                         
   6  -3   9         34.69         41.95         2.14 o                         
   7  -3   9          3.17          1.79         0.65 o                         
  -7  -2   9         25.32         25.67         1.76 o                         
  -6  -2   9         29.75         24.79         1.65 o                         
  -5  -2   9         25.87         17.32         1.78 o                         
  -4  -2   9         70.31         59.96         4.53 o                         
  -3  -2   9        158.58        159.39         4.11 o                         
  -2  -2   9        305.12        314.42         4.47 o                         
  -1  -2   9         45.11         39.66         3.17 o                         
   0  -2   9         21.50         15.61         1.82 o                         
   1  -2   9        148.17        151.01         2.28 o                         
   2  -2   9        374.08        356.76         4.23 o                         
   3  -2   9         42.35         44.10         1.86 o                         
   4  -2   9         10.88          9.53         1.02 o                         
   5  -2   9        122.47        109.40         2.62 o                         
   6  -2   9         25.05         25.97         1.55 o                         
   7  -2   9          8.43         11.85         0.91 o                         
  -7  -1   9         12.11         10.83         1.22 o                         
  -6  -1   9          7.44          6.46         0.92 o                         
  -5  -1   9         18.20         20.79         1.90 o                         
  -4  -1   9        112.05        100.59         5.92 o                         
  -3  -1   9        349.60        337.99         8.54 o                         
  -2  -1   9        642.06        656.99         7.42 o                         
  -1  -1   9         16.38         20.31         2.21 o                         
   0  -1   9        222.52        274.62         7.73 o                         
   1  -1   9        185.48        212.93         3.70 o                         
   2  -1   9        183.55        205.51         2.93 o                         
   3  -1   9        231.59        227.67         3.45 o                         
   4  -1   9         46.30         42.58         2.02 o                         
   5  -1   9          4.14          7.28         0.92 o                         
   6  -1   9         17.93         14.97         1.19 o                         
   7  -1   9          8.77          9.00         0.81 o                         
  -7   0   9          0.42          0.42         0.94 o                         
  -6   0   9         15.28         18.13         1.75 o                         
  -5   0   9         99.12         89.04         3.91 o                         
  -4   0   9        229.86        266.00        17.34 o                         
  -3   0   9        981.79        943.29        34.02 o                         
  -2   0   9         97.90         93.28         3.08 o                         
  -1   0   9        120.74        121.57         5.50 o                         
   0   0   9        320.15        342.84         8.91 o                         
   1   0   9        453.32        381.04         7.87 o                         
   2   0   9         35.19         35.17         1.07 o                         
   3   0   9        113.14        101.09         2.11 o                         
   4   0   9        236.29        219.69         4.55 o                         
   5   0   9        257.65        222.58         6.27 o                         
   6   0   9          0.12          1.19         0.41 o                         
   7   0   9          0.99          5.74         1.09 o                         
  -7   1   9         15.03         11.81         1.19 o                         
  -6   1   9          3.86          3.91         0.91 o                         
  -5   1   9         14.11         17.63         1.78 o                         
  -4   1   9        124.51        109.19         6.29 o                         
  -3   1   9        314.49        296.52         5.69 o                         
  -2   1   9        662.81        670.06         8.59 o                         
  -1   1   9          5.71          8.61         1.68 o                         
   0   1   9        237.69        282.57         8.07 o                         
   1   1   9        185.42        205.04         4.50 o                         
   2   1   9        187.14        209.43         4.78 o                         
   3   1   9        230.09        220.75         4.13 o                         
   4   1   9         42.09         40.95         1.54 o                         
   5   1   9          3.96          6.88         1.04 o                         
   6   1   9         15.88         12.49         1.11 o                         
   7   1   9         11.11         10.61         1.38 o                         
  -7   2   9         22.99         23.06         1.53 o                         
  -6   2   9         28.04         23.90         1.85 o                         
  -5   2   9         26.86         20.77         2.79 o                         
  -4   2   9         86.77         89.94         3.86 o                         
  -3   2   9        155.29        143.00         3.94 o                         
  -2   2   9        289.62        285.37         5.43 o                         
  -1   2   9         56.09         45.70         3.56 o                         
   0   2   9         18.13         11.68         1.69 o                         
   1   2   9        206.35        206.05         4.00 o                         
   2   2   9        345.75        319.70         5.73 o                         
   3   2   9         46.00         48.05         2.11 o                         
   4   2   9         15.67         15.25         1.18 o                         
   5   2   9        119.16        109.87         4.48 o                         
   6   2   9         22.99         25.87         1.51 o                         
   7   2   9          8.86         15.47         1.56 o                         
  -7   3   9         29.99         30.49         2.53 o                         
  -6   3   9         59.71         66.03         4.27 o                         
  -5   3   9         25.08         24.56         2.62 o                         
  -4   3   9        115.48        120.25         4.52 o                         
  -3   3   9        107.07        110.53         3.47 o                         
  -2   3   9         93.86         85.51         2.96 o                         
  -1   3   9        823.53        839.29        12.46 o                         
   0   3   9         22.64         32.54         2.07 o                         
   1   3   9        742.52        761.39        15.71 o                         
   2   3   9        514.83        475.83         7.70 o                         
   3   3   9        112.82        116.93         4.68 o                         
   4   3   9        130.13        132.75         5.04 o                         
   5   3   9         15.25         16.31         1.40 o                         
   6   3   9         39.28         50.43         2.57 o                         
   7   3   9          2.07          0.25         0.45 o                         
  -6   4   9         17.89         22.85         2.47 o                         
  -5   4   9         16.85         14.27         2.08 o                         
  -4   4   9         48.88         49.78         2.91 o                         
  -3   4   9         70.28         72.25         2.84 o                         
  -2   4   9        149.33        149.36         4.00 o                         
  -1   4   9        236.13        227.63         4.87 o                         
   0   4   9         56.62         62.35         2.11 o                         
   1   4   9        774.06        705.52         9.22 o                         
   2   4   9        141.24        145.43         4.07 o                         
   3   4   9        302.10        296.49         7.37 o                         
   4   4   9          3.87          5.06         0.93 o                         
   5   4   9         29.20         28.76         1.91 o                         
   6   4   9         10.81         16.41         1.44 o                         
  -5   5   9         20.28         19.96         2.49 o                         
  -4   5   9         67.10         58.75         3.62 o                         
  -3   5   9        157.72        130.94         4.04 o                         
  -2   5   9         16.79         17.01         1.40 o                         
  -1   5   9        144.90        114.44         4.26 o                         
   0   5   9        196.73        216.09         5.70 o                         
   1   5   9        345.18        347.67         9.41 o                         
   2   5   9        282.50        290.13         5.79 o                         
   3   5   9        199.66        215.72         5.00 o                         
   4   5   9        144.32        156.22         5.40 o                         
   5   5   9         97.64        107.61         3.19 o                         
   6   5   9          7.25          4.80         0.86 o                         
  -5   6   9         21.49         22.97         2.65 o                         
  -4   6   9        402.00        363.93        10.02 o                         
  -3   6   9        252.68        237.48        12.33 o                         
  -2   6   9        359.92        325.76         7.72 o                         
  -1   6   9        110.08        103.87         4.14 o                         
   0   6   9        177.31        167.01         6.01 o                         
   1   6   9         39.60         44.63         2.09 o                         
   2   6   9          3.74          5.10         0.81 o                         
   3   6   9        131.01        127.47         4.75 o                         
   4   6   9         31.36         37.09         2.57 o                         
   5   6   9         38.30         43.63         1.96 o                         
   6   6   9          6.07          5.96         0.81 o                         
  -5   7   9         35.24         35.40         3.19 o                         
  -4   7   9         33.28         32.13         2.37 o                         
  -3   7   9        352.80        287.01         9.00 o                         
  -2   7   9        295.32        231.98         6.47 o                         
  -1   7   9        268.86        235.68        10.56 o                         
   0   7   9        212.71        208.08         6.83 o                         
   1   7   9         34.35         37.22         3.44 o                         
   2   7   9         92.84         94.98         5.63 o                         
   3   7   9        205.46        224.41         9.96 o                         
   4   7   9         85.54        105.13         6.88 o                         
   5   7   9          4.14          3.23         0.72 o                         
   6   7   9         12.89         12.92         1.53 o                         
  -5   8   9         39.64         41.24         3.37 o                         
  -4   8   9         59.62         47.78         3.60 o                         
  -3   8   9         27.72         21.83         1.95 o                         
  -2   8   9        200.76        179.79         7.49 o                         
  -1   8   9        204.88        187.22        16.68 o                         
   0   8   9        291.19        279.51         6.79 o                         
   1   8   9         37.48         41.77         3.67 o                         
   2   8   9         38.47         44.43         3.82 o                         
   3   8   9         30.02         37.06         3.53 o                         
   4   8   9         45.02         47.84         3.92 o                         
   5   8   9         11.35         11.41         1.83 o                         
   6   8   9         27.72         28.82         2.02 o                         
  -5   9   9          9.14          9.77         1.68 o                         
  -4   9   9         54.81         45.88         3.21 o                         
  -3   9   9         39.50         35.34         2.48 o                         
  -2   9   9          2.98          2.90         0.72 o                         
  -1   9   9         35.87         36.22         2.44 o                         
   0   9   9        582.81        595.22        12.23 o                         
   1   9   9        202.76        197.66         8.00 o                         
   2   9   9         50.94         54.54         4.29 o                         
   3   9   9         32.28         35.77         3.30 o                         
   4   9   9         85.88         87.80         4.98 o                         
   5   9   9         27.71         37.23         2.83 o                         
  -5  10   9          2.33          1.88         0.69 o                         
  -4  10   9          0.73          1.38         0.70 o                         
  -3  10   9        317.92        291.77        11.06 o                         
  -2  10   9        109.40         85.51         3.82 o                         
  -1  10   9         22.03         23.29         1.90 o                         
   0  10   9          2.27          4.25         0.89 o                         
   1  10   9         64.89         63.36         4.40 o                         
   2  10   9         89.99         83.03         5.06 o                         
   3  10   9         64.38         65.55         4.40 o                         
   4  10   9         23.97         23.33         2.47 o                         
   5  10   9          3.94          3.15         1.00 o                         
  -5  11   9          2.05          2.11         0.79 o                         
  -4  11   9         27.17         29.58         2.85 o                         
  -3  11   9         16.21         13.19         1.45 o                         
  -2  11   9         89.26         86.84         3.74 o                         
  -1  11   9         68.61         68.25         3.22 o                         
   0  11   9          2.44          1.78         0.68 o                         
   1  11   9        218.74        209.09         7.91 o                         
   2  11   9         49.69         43.04         3.49 o                         
   3  11   9         24.07         17.62         2.27 o                         
   4  11   9         21.84         24.12         2.32 o                         
   5  11   9         26.06         35.04         1.49 o                         
  -5  12   9         11.08          9.71         1.26 o                         
  -4  12   9          0.86          0.02         0.82 o                         
  -3  12   9          1.68          2.66         0.68 o                         
  -2  12   9         53.58         55.04         2.81 o                         
  -1  12   9         32.85         30.38         3.23 o                         
   0  12   9          3.55          5.43         1.29 o                         
   1  12   9         38.96         37.50         3.16 o                         
   2  12   9         23.96         26.49         2.57 o                         
   3  12   9         32.83         35.53         2.89 o                         
   4  12   9         15.79         16.88         1.73 o                         
  -5  13   9         17.01         17.19         1.33 o                         
  -4  13   9         11.45         13.61         1.63 o                         
  -3  13   9          3.89          4.90         0.70 o                         
  -2  13   9          1.01          2.41         0.63 o                         
  -1  13   9          3.01          3.61         0.60 o                         
   0  13   9         13.15         11.97         1.76 o                         
   1  13   9         16.12         15.71         1.96 o                         
   2  13   9         47.41         46.97         3.31 o                         
   3  13   9         52.91         53.82         3.18 o                         
   4  13   9          9.55          9.06         1.13 o                         
  -4  14   9         24.15         28.39         1.94 o                         
  -3  14   9          7.63         11.19         1.42 o                         
  -2  14   9         97.77        106.85         3.16 o                         
  -1  14   9          5.18          7.83         0.96 o                         
   0  14   9         44.57         42.55         3.00 o                         
   1  14   9          4.29          4.03         1.08 o                         
   2  14   9         33.01         32.87         2.44 o                         
   3  14   9        120.04        131.92         4.41 o                         
  -3  15   9         15.50         17.92         1.49 o                         
  -2  15   9         11.15         15.19         1.17 o                         
  -1  15   9         71.08         77.01         3.50 o                         
   0  15   9          0.43          0.83         0.71 o                         
   1  15   9          6.94          7.85         1.17 o                         
   2  15   9         12.77         15.04         1.47 o                         
   0  16   9          8.44         12.71         1.25 o                         
   1  16   9          8.25          9.20         1.14 o                         
  -2 -15  10         25.01         26.13         1.77 o                         
  -1 -15  10         27.37         31.14         1.09 o                         
   0 -15  10         12.90         14.13         0.94 o                         
   1 -15  10          1.84          3.06         0.68 o                         
  -3 -14  10         90.38        101.21         3.65 o                         
  -2 -14  10          7.89          5.88         0.78 o                         
  -1 -14  10         19.84         16.85         1.19 o                         
   0 -14  10         14.81         14.07         0.90 o                         
   1 -14  10          8.51         11.02         0.75 o                         
   2 -14  10         13.16         11.71         0.90 o                         
  -4 -13  10         66.15         66.57         2.06 o                         
  -3 -13  10          3.64          4.60         1.18 o                         
  -2 -13  10         22.58         22.38         1.53 o                         
  -1 -13  10          1.21          2.83         1.13 o                         
   0 -13  10          6.42          5.56         0.62 o                         
   1 -13  10         18.53         17.70         1.30 o                         
   2 -13  10         22.87         23.83         1.65 o                         
   3 -13  10          2.86          2.41         0.75 o                         
  -4 -12  10         15.95         17.65         1.95 o                         
  -3 -12  10         23.03         22.60         1.26 o                         
  -2 -12  10         18.25         19.05         1.08 o                         
  -1 -12  10         17.11         14.28         1.10 o                         
   0 -12  10          6.30          6.12         0.94 o                         
   1 -12  10          1.53          1.95         0.72 o                         
   2 -12  10         36.99         43.85         2.09 o                         
   3 -12  10         20.12         21.93         1.41 o                         
   4 -12  10          6.22          6.11         0.93 o                         
  -5 -11  10          6.09          5.86         0.72 o                         
  -4 -11  10         82.53         81.92         2.98 o                         
  -3 -11  10         42.30         37.82         1.77 o                         
  -2 -11  10          5.67          4.72         0.66 o                         
  -1 -11  10         53.06         47.07         2.09 o                         
   0 -11  10         16.31         20.46         2.09 o                         
   1 -11  10         31.78         27.97         1.59 o                         
   2 -11  10         15.02         14.39         1.11 o                         
   3 -11  10         43.84         57.03         2.33 o                         
   4 -11  10         20.46         22.86         2.00 o                         
  -5 -10  10          5.19          7.04         0.74 o                         
  -4 -10  10          0.68          0.35         0.61 o                         
  -3 -10  10          2.89          2.96         0.86 o                         
  -2 -10  10         71.19         64.27         2.49 o                         
  -1 -10  10         32.20         29.92         1.57 o                         
   0 -10  10         33.59         30.03         2.17 o                         
   1 -10  10         50.77         46.78         2.15 o                         
   2 -10  10         33.55         38.66         1.89 o                         
   3 -10  10         18.68         18.35         1.49 o                         
   4 -10  10         30.26         31.02         2.64 o                         
  -6  -9  10          2.32          2.77         0.55 o                         
  -5  -9  10          9.61         11.71         1.46 o                         
  -4  -9  10          0.05          1.10         1.20 o                         
  -3  -9  10         10.93         13.68         1.24 o                         
  -2  -9  10         56.84         48.35         2.29 o                         
  -1  -9  10        112.90        107.81         5.05 o                         
   0  -9  10         21.84         18.46         1.75 o                         
   1  -9  10        133.25        113.01         4.25 o                         
   2  -9  10         51.55         59.59         2.59 o                         
   3  -9  10          3.79          6.47         0.82 o                         
   4  -9  10         75.98         73.74         2.28 o                         
   5  -9  10         12.40         11.63         1.24 o                         
  -6  -8  10         15.65         16.78         1.24 o                         
  -5  -8  10         21.61         23.19         1.39 o                         
  -4  -8  10         62.12         57.14         4.58 o                         
  -3  -8  10         39.76         41.40         2.06 o                         
  -2  -8  10         55.85         55.74         2.14 o                         
  -1  -8  10         32.05         26.70         1.74 o                         
   0  -8  10        148.28        149.88         5.07 o                         
   1  -8  10        140.76        129.92         4.67 o                         
   2  -8  10         25.24         21.70         1.32 o                         
   3  -8  10         72.73         77.16         2.79 o                         
   4  -8  10          7.93         10.73         1.03 o                         
   5  -8  10         45.35         44.36         1.57 o                         
  -6  -7  10          5.35          4.54         2.20 o                         
  -5  -7  10         81.11         72.40         4.33 o                         
  -4  -7  10         12.85         11.08         1.34 o                         
  -3  -7  10         20.00         23.00         2.98 o                         
  -2  -7  10        170.69        156.72         3.66 o                         
  -1  -7  10        232.68        209.36         4.30 o                         
   0  -7  10         22.06         18.61         1.30 o                         
   1  -7  10         30.00         28.92         2.28 o                         
   2  -7  10         19.30         17.18         1.49 o                         
   3  -7  10         91.18        102.29         2.98 o                         
   4  -7  10         22.93         20.96         1.49 o                         
   5  -7  10         16.91         20.01         1.19 o                         
  -7  -6  10         96.91        101.24         3.46 o                         
  -6  -6  10         40.41         45.30         2.27 o                         
  -5  -6  10          7.83          7.49         0.79 o                         
  -4  -6  10         15.88         24.75         1.44 o                         
  -3  -6  10         30.31         32.63         1.97 o                         
  -2  -6  10        164.74        159.58         3.91 o                         
  -1  -6  10        218.75        211.32         3.89 o                         
   0  -6  10         96.49         88.72         2.30 o                         
   1  -6  10         44.27         32.91         1.58 o                         
   2  -6  10         84.38         76.43         2.15 o                         
   3  -6  10         34.71         30.23         1.36 o                         
   4  -6  10         44.99         48.56         2.19 o                         
   5  -6  10         50.71         57.50         2.14 o                         
   6  -6  10         20.53         23.28         1.82 o                         
  -7  -5  10          9.74         11.96         1.07 o                         
  -6  -5  10         30.53         36.70         4.74 o                         
  -5  -5  10         62.95         50.38         4.48 o                         
  -4  -5  10         33.17         25.05         1.70 o                         
  -3  -5  10         87.42         68.94         2.84 o                         
  -2  -5  10        213.95        213.64         4.27 o                         
  -1  -5  10        507.39        441.76         5.23 o                         
   0  -5  10        178.95        172.86         3.40 o                         
   1  -5  10         98.32         79.81         2.00 o                         
   2  -5  10        213.77        199.65         3.45 o                         
   3  -5  10         27.82         23.13         1.12 o                         
   4  -5  10        142.88        139.41         4.88 o                         
   5  -5  10          2.58          1.69         0.48 o                         
   6  -5  10         16.43         20.20         1.94 o                         
  -7  -4  10         50.15         52.62         5.86 o                         
  -6  -4  10         24.08         21.02         2.20 o                         
  -5  -4  10         82.52         83.25         3.06 o                         
  -4  -4  10         15.24         13.67         1.26 o                         
  -3  -4  10        266.84        272.43         7.18 o                         
  -2  -4  10         99.25        102.80         2.65 o                         
  -1  -4  10        278.27        239.98         3.77 o                         
   0  -4  10        128.55        135.54         2.25 o                         
   1  -4  10        193.98        191.81         2.89 o                         
   2  -4  10        427.08        395.31         4.83 o                         
   3  -4  10        130.40        133.63         2.29 o                         
   4  -4  10        122.49        107.03         3.07 o                         
   5  -4  10          8.80         11.02         0.92 o                         
   6  -4  10         22.72         19.15         1.55 o                         
  -7  -3  10          7.82          7.91         1.13 o                         
  -6  -3  10         11.83         14.45         1.50 o                         
  -5  -3  10         11.79         14.07         1.27 o                         
  -4  -3  10         50.77         48.21         2.76 o                         
  -3  -3  10        398.09        407.37        16.06 o                         
  -2  -3  10        132.98        119.21         2.81 o                         
  -1  -3  10        117.84        109.87         2.28 o                         
   0  -3  10         41.56         37.22         1.24 o                         
   1  -3  10         17.97         15.24         0.79 o                         
   2  -3  10         75.80         67.43         1.63 o                         
   3  -3  10        307.47        301.45         3.59 o                         
   4  -3  10        103.83        106.00         2.70 o                         
   5  -3  10         62.21         65.91         2.21 o                         
   6  -3  10         19.79         25.11         1.74 o                         
  -7  -2  10         12.37         14.07         1.78 o                         
  -6  -2  10         43.86         47.48         2.07 o                         
  -5  -2  10          4.22          3.91         0.74 o                         
  -4  -2  10         38.56         34.99         3.60 o                         
  -3  -2  10        331.48        342.17         8.41 o                         
  -2  -2  10         69.08         65.90         2.11 o                         
  -1  -2  10        441.42        441.63         8.76 o                         
   0  -2  10         18.09         17.31         0.83 o                         
   1  -2  10        142.68        130.65         2.22 o                         
   2  -2  10        355.10        330.18         3.64 o                         
   3  -2  10        145.04        140.63         2.34 o                         
   4  -2  10         31.67         31.14         1.48 o                         
   5  -2  10        102.67         89.58         2.54 o                         
   6  -2  10          2.34          1.19         1.02 o                         
  -7  -1  10         24.29         26.55         1.52 o                         
  -6  -1  10         10.64          7.89         0.97 o                         
  -5  -1  10         14.61         15.18         1.67 o                         
  -4  -1  10         96.36         89.04         4.03 o                         
  -3  -1  10        488.24        539.15        25.42 o                         
  -2  -1  10        905.84        880.43         8.23 o                         
  -1  -1  10         65.06         67.90         1.75 o                         
   0  -1  10          6.99          7.99         0.63 o                         
   1  -1  10        384.43        355.18         4.64 o                         
   2  -1  10        140.38        134.66         2.45 o                         
   3  -1  10        200.03        188.03         3.21 o                         
   4  -1  10         63.63         55.35         1.99 o                         
   5  -1  10         14.96         18.93         1.41 o                         
   6  -1  10         15.85         21.70         1.90 o                         
  -7   0  10          4.85          4.62         0.73 o                         
  -6   0  10         17.52         12.92         1.13 o                         
  -5   0  10          3.63          2.83         1.46 o                         
  -4   0  10         62.94         75.23         4.77 o                         
  -3   0  10          3.56          2.10         0.70 o                         
  -2   0  10         96.78         97.61         2.54 o                         
  -1   0  10        258.75        282.76         5.61 o                         
   0   0  10        487.53        526.10         9.42 o                         
   1   0  10         72.36         89.95         1.80 o                         
   2   0  10         11.76         11.38         0.72 o                         
   3   0  10          0.08          0.38         0.47 o                         
   4   0  10        414.53        371.64         8.24 o                         
   5   0  10         36.86         41.39         2.07 o                         
   6   0  10          6.59          5.63         0.93 o                         
  -7   1  10         27.21         30.96         2.38 o                         
  -6   1  10         11.05          7.51         1.05 o                         
  -5   1  10         13.43         18.59         2.67 o                         
  -4   1  10         89.20         87.77         5.22 o                         
  -3   1  10        469.35        464.00         9.11 o                         
  -2   1  10       1011.71        994.69        16.93 o                         
  -1   1  10         79.38         82.20         2.05 o                         
   0   1  10         11.02         11.54         0.73 o                         
   1   1  10        405.78        389.06        11.24 o                         
   2   1  10        155.04        154.07         4.20 o                         
   3   1  10        201.22        183.27         4.05 o                         
   4   1  10         66.21         62.34         2.98 o                         
   5   1  10         13.25         14.73         1.69 o                         
   6   1  10         15.91         21.63         1.19 o                         
  -7   2  10         13.05         16.13         1.78 o                         
  -6   2  10         44.21         52.85         3.77 o                         
  -5   2  10          2.76          1.00         0.97 o                         
  -4   2  10         41.16         37.41         3.80 o                         
  -3   2  10        338.90        302.38         7.34 o                         
  -2   2  10         60.69         61.67         2.25 o                         
  -1   2  10        450.36        441.71         6.16 o                         
   0   2  10         10.59          8.71         0.71 o                         
   1   2  10        119.20        108.96         2.61 o                         
   2   2  10        356.61        321.31         5.41 o                         
   3   2  10        131.16        120.47         3.86 o                         
   4   2  10         44.30         46.58         3.05 o                         
   5   2  10        104.44         99.85         5.25 o                         
   6   2  10          1.77          1.43         0.45 o                         
  -7   3  10          6.38          5.43         1.11 o                         
  -6   3  10         12.63         17.70         2.29 o                         
  -5   3  10         11.95         17.26         1.66 o                         
  -4   3  10         48.76         42.22         2.73 o                         
  -3   3  10        418.78        382.65        11.72 o                         
  -2   3  10        109.29         93.77         3.08 o                         
  -1   3  10        139.85        126.91         2.89 o                         
   0   3  10         40.05         37.14         1.38 o                         
   1   3  10         19.44         21.21         1.33 o                         
   2   3  10         66.32         57.28         3.25 o                         
   3   3  10        298.98        291.67         8.91 o                         
   4   3  10        105.92        109.44         3.48 o                         
   5   3  10         61.80         70.45         3.86 o                         
   6   3  10         17.88         24.94         1.24 o                         
  -7   4  10         49.78         51.53         2.78 o                         
  -6   4  10         19.87         20.00         2.19 o                         
  -4   4  10         11.98         10.08         1.84 o                         
  -3   4  10        265.90        216.67         6.20 o                         
  -2   4  10         86.50         78.46         3.01 o                         
  -1   4  10        220.06        189.79         3.58 o                         
   0   4  10        129.82        134.88         4.81 o                         
   1   4  10        223.05        236.20         8.56 o                         
   2   4  10        409.05        384.43         8.42 o                         
   3   4  10        146.11        151.74         5.23 o                         
   4   4  10        102.43         97.23         2.79 o                         
   5   4  10          6.64          9.13         0.94 o                         
   6   4  10         22.99         21.38         1.12 o                         
  -7   5  10         10.48         12.03         1.37 o                         
  -6   5  10         31.07         41.73         2.77 o                         
  -5   5  10         61.72         55.61         3.91 o                         
  -4   5  10         25.65         18.10         1.75 o                         
  -3   5  10         75.95         51.40         4.80 o                         
  -2   5  10        222.07        200.54         5.98 o                         
  -1   5  10        464.23        409.65         8.38 o                         
   0   5  10        190.45        187.31         8.11 o                         
   1   5  10         91.42         83.79         5.90 o                         
   2   5  10        206.43        193.85         5.76 o                         
   3   5  10         29.06         25.65         1.71 o                         
   4   5  10        134.50        147.09         5.02 o                         
   5   5  10          3.27          3.47         0.64 o                         
   6   5  10         15.43         17.18         1.12 o                         
  -7   6  10         96.04        108.84         3.45 o                         
  -5   6  10          8.08         10.09         1.77 o                         
  -4   6  10         19.29         28.87         2.23 o                         
  -3   6  10         27.91         29.60         2.28 o                         
  -2   6  10        184.97        160.39         5.36 o                         
  -1   6  10        246.35        233.88         6.51 o                         
   0   6  10         75.48         74.26         3.49 o                         
   1   6  10         30.99         34.07         3.17 o                         
   2   6  10         92.16         88.75         3.08 o                         
   3   6  10         24.39         19.88         1.43 o                         
   4   6  10         48.68         60.36         3.07 o                         
   5   6  10         55.61         69.19         2.20 o                         
   6   6  10         19.87         26.32         2.01 o                         
  -5   7  10         80.32         64.93         4.06 o                         
  -4   7  10         14.46         13.84         1.58 o                         
  -3   7  10         23.21         22.55         1.99 o                         
  -2   7  10        166.41        138.38         5.00 o                         
  -1   7  10        251.09        237.95         5.76 o                         
   0   7  10         19.22         16.75         2.40 o                         
   1   7  10         38.00         43.29         3.69 o                         
   2   7  10         27.20         29.63         3.09 o                         
   3   7  10         84.27        100.57         3.95 o                         
   4   7  10         27.77         30.66         2.04 o                         
   5   7  10         15.28         18.47         1.06 o                         
   6   7  10         11.09         13.04         1.33 o                         
  -5   8  10         16.94         16.81         2.01 o                         
  -4   8  10         62.69         60.29         5.95 o                         
  -3   8  10         40.12         38.99         2.58 o                         
  -2   8  10         48.00         45.91         2.84 o                         
  -1   8  10         41.09         36.32         2.06 o                         
   0   8  10        169.95        202.86        11.48 o                         
   1   8  10        154.53        171.63         5.25 o                         
   2   8  10         31.72         28.46         3.04 o                         
   3   8  10         71.49         73.48         4.76 o                         
   4   8  10          7.90         11.86         1.89 o                         
   5   8  10         40.34         40.35         1.79 o                         
  -5   9  10         10.11          9.47         1.41 o                         
  -4   9  10          0.27          1.82         0.78 o                         
  -3   9  10         17.11         19.38         1.77 o                         
  -2   9  10         48.77         40.00         2.65 o                         
  -1   9  10        114.67        115.17         6.54 o                         
   0   9  10         22.26         25.01         1.94 o                         
   1   9  10        114.82        112.12         5.84 o                         
   2   9  10         47.95         60.76         4.24 o                         
   3   9  10          3.06          6.57         1.46 o                         
   4   9  10         75.48         74.92         4.16 o                         
   5   9  10         13.01         14.31         2.08 o                         
  -5  10  10          4.85          4.89         0.97 o                         
  -4  10  10          0.10          2.05         0.66 o                         
  -3  10  10          2.85          3.87         0.88 o                         
  -2  10  10         74.03         64.93         3.22 o                         
  -1  10  10         33.03         33.53         1.86 o                         
   0  10  10         26.96         27.45         1.97 o                         
   1  10  10         42.39         41.50         3.42 o                         
   2  10  10         28.34         34.85         3.14 o                         
   3  10  10         24.15         24.45         2.50 o                         
   4  10  10         31.57         36.08         2.69 o                         
  -5  11  10          5.75          6.12         0.93 o                         
  -4  11  10         91.20        104.95         3.16 o                         
  -3  11  10         43.17         42.16         2.32 o                         
  -2  11  10          5.27          5.09         1.03 o                         
  -1  11  10         51.08         52.59         2.23 o                         
   0  11  10         14.13         18.98         2.26 o                         
   1  11  10         35.90         33.65         2.97 o                         
   2  11  10          8.50          8.15         1.37 o                         
   3  11  10         42.48         57.79         3.20 o                         
   4  11  10         17.47         23.62         1.31 o                         
  -4  12  10         19.53         27.33         2.26 o                         
  -3  12  10         19.18         17.82         1.40 o                         
  -2  12  10         19.38         21.15         1.64 o                         
  -1  12  10         17.15         15.65         1.47 o                         
   0  12  10          7.49          7.93         1.53 o                         
   1  12  10          2.77          3.10         0.79 o                         
   2  12  10         35.67         41.23         2.99 o                         
   3  12  10         16.67         20.53         1.95 o                         
   4  12  10          5.65          6.44         1.11 o                         
  -4  13  10         62.18         68.39         3.05 o                         
  -3  13  10          2.62          3.42         0.60 o                         
  -2  13  10         29.85         36.96         1.92 o                         
  -1  13  10          0.87          1.50         0.49 o                         
   0  13  10          8.51          9.84         0.86 o                         
   1  13  10         18.77         18.72         1.88 o                         
   2  13  10         20.86         19.41         1.89 o                         
   3  13  10          1.38          1.68         0.48 o                         
  -3  14  10         97.37        123.13         4.07 o                         
  -2  14  10          6.86          5.21         0.66 o                         
  -1  14  10         18.41         17.11         1.78 o                         
   0  14  10         14.57         18.05         1.92 o                         
   1  14  10          9.07         12.76         0.87 o                         
   2  14  10         14.09         14.69         1.04 o                         
  -1  15  10         30.31         38.00         2.09 o                         
   0  15  10         12.20         15.21         1.47 o                         
   1  15  10          3.79          3.46         0.72 o                         
  -2 -14  11        165.40        182.18         4.48 o                         
  -1 -14  11          2.23          2.19         0.47 o                         
   0 -14  11         18.70         19.32         1.49 o                         
  -3 -13  11        101.25        108.28         3.79 o                         
  -2 -13  11         33.41         32.89         2.29 o                         
  -1 -13  11         55.59         58.65         2.57 o                         
   0 -13  11          6.35          6.51         0.65 o                         
   1 -13  11          8.81          7.77         0.54 o                         
   2 -13  11         25.05         28.68         1.92 o                         
  -4 -12  11          0.39          1.22         0.39 o                         
  -3 -12  11         77.68         76.66         2.42 o                         
  -2 -12  11         12.88         15.46         1.00 o                         
  -1 -12  11         23.25         26.62         1.32 o                         
   0 -12  11         24.98         27.17         1.14 o                         
   1 -12  11         13.47         13.05         0.80 o                         
   2 -12  11         31.81         32.62         1.28 o                         
   3 -12  11         13.02         13.23         1.34 o                         
  -4 -11  11         18.48         16.66         0.97 o                         
  -3 -11  11         54.88         57.63         2.46 o                         
  -2 -11  11         24.67         23.56         1.33 o                         
  -1 -11  11         11.24          8.80         0.87 o                         
   0 -11  11        104.30        110.84         3.35 o                         
   1 -11  11         32.43         32.07         1.36 o                         
   2 -11  11         34.93         44.80         1.72 o                         
   3 -11  11          2.56          1.42         0.77 o                         
  -5 -10  11         27.04         26.62         1.32 o                         
  -4 -10  11         16.32         12.93         1.20 o                         
  -3 -10  11         18.03         16.79         1.49 o                         
  -2 -10  11         22.83         23.48         1.85 o                         
  -1 -10  11         59.78         60.72         2.89 o                         
   0 -10  11          0.56          0.43         0.53 o                         
   1 -10  11          0.37          1.21         0.50 o                         
   2 -10  11         29.33         30.53         1.35 o                         
   3 -10  11         18.17         11.64         1.77 o                         
   4 -10  11          9.72          9.79         1.22 o                         
  -5  -9  11         26.22         30.49         1.56 o                         
  -4  -9  11         21.71         20.33         1.61 o                         
  -3  -9  11         11.36         13.90         1.13 o                         
  -2  -9  11         86.58         80.66         3.53 o                         
  -1  -9  11         63.54         56.02         2.96 o                         
   0  -9  11         16.85         15.40         1.31 o                         
   1  -9  11         29.07         33.26         2.22 o                         
   2  -9  11         76.18         81.53         2.82 o                         
   3  -9  11         22.60         23.31         1.76 o                         
   4  -9  11         20.19         17.25         1.78 o                         
  -6  -8  11         59.79         59.39         2.57 o                         
  -5  -8  11          3.43          2.62         0.68 o                         
  -4  -8  11         25.05         25.16         1.92 o                         
  -3  -8  11         31.35         22.48         1.53 o                         
  -2  -8  11         27.39         22.97         1.61 o                         
  -1  -8  11        155.14        142.17         3.92 o                         
   0  -8  11         22.90         26.16         1.71 o                         
   1  -8  11         54.84         45.15         2.26 o                         
   2  -8  11         26.85         30.36         1.56 o                         
   3  -8  11         24.31         27.91         1.62 o                         
   4  -8  11         34.15         33.73         1.80 o                         
  -6  -7  11          2.27          3.61         0.66 o                         
  -5  -7  11          6.28          7.54         0.96 o                         
  -4  -7  11         21.08         21.23         1.75 o                         
  -3  -7  11         54.80         63.34         2.84 o                         
  -2  -7  11         99.24         95.77         3.27 o                         
  -1  -7  11        177.88        156.68         3.69 o                         
   0  -7  11         18.08         17.33         1.26 o                         
   1  -7  11        141.81        122.21         3.26 o                         
   2  -7  11         24.17         22.08         1.38 o                         
   3  -7  11         73.78         73.01         3.65 o                         
   4  -7  11          2.53          3.95         0.84 o                         
   5  -7  11          9.62          8.31         1.15 o                         
  -6  -6  11         81.18         93.62         7.59 o                         
  -5  -6  11         30.82         41.96         2.32 o                         
  -4  -6  11         26.62         22.80         2.13 o                         
  -3  -6  11         66.28         64.16         2.63 o                         
  -2  -6  11          3.32          0.70         0.42 o                         
  -1  -6  11        211.09        202.51         4.27 o                         
   0  -6  11         66.81         64.10         2.44 o                         
   1  -6  11         16.96         17.40         0.96 o
[truncated: 67,638 more chars]
