# Supplementary material for: Withanolides from Physalis angulata L
Source: Acta Crystallogr E Crystallogr Commun. 2021 Jul 16;77(Pt 8):804–8. doi: 10.1107/S205698902100709X (PMC8340980; doi:10.1107/S205698902100709X)
Supplement: Supplementary file 3 [file e-77-00804-IIsup3.hkl]

data_II                                                                         
_shelx_title ' II in P1'                                                        
_shelx_refln_list_code          4                                               
_shelx_F_calc_maximum       69.94                                               
_exptl_crystal_F_000       264.00                                               
_reflns_d_resolution_high  0.7923                                               
                                                                                
loop_                                                                           
 _space_group_symop_operation_xyz                                               
 'x, y, z'                                                                      
                                                                                
_cell_length_a     6.2374                                                       
_cell_length_b     9.5938                                                       
_cell_length_c    11.3510                                                       
_cell_angle_alpha 112.812                                                       
_cell_angle_beta   96.494                                                       
_cell_angle_gamma  93.126                                                       
                                                                                
_shelx_F_squared_multiplier     1.000                                           
                                                                                
loop_                                                                           
 _refln_index_h                                                                 
 _refln_index_k                                                                 
 _refln_index_l                                                                 
 _refln_F_squared_calc                                                          
 _refln_F_squared_meas                                                          
 _refln_F_squared_sigma                                                         
 _refln_observed_status                                                         
   0   3 -14          2.66          2.60         0.57 o                         
   1   3 -14          1.29          1.42         0.49 o                         
   2   3 -14          0.06         -0.38         0.38 o                         
   0   4 -14          4.94          5.88         0.77 o                         
   1   4 -14          0.32          0.70         0.41 o                         
   2   4 -14          0.70          1.25         0.49 o                         
   1   5 -14          7.12          8.51         0.93 o                         
  -1   1 -13         11.18         10.56         1.03 o                         
   0   1 -13         17.03         18.59         1.54 o                         
   1   1 -13          1.34          1.81         0.64 o                         
   2   1 -13         13.65         13.07         1.30 o                         
  -1   2 -13         28.50         29.14         1.97 o                         
   0   2 -13          8.44          8.45         1.25 o                         
   1   2 -13         10.03         10.46         1.38 o                         
   2   2 -13         10.79         11.36         1.35 o                         
   3   2 -13         30.19         36.58         2.10 o                         
  -2   3 -13         11.25         10.34         1.00 o                         
  -1   3 -13          4.33          3.78         0.86 o                         
   0   3 -13          0.83          0.49         0.64 o                         
   1   3 -13          7.39          8.57         1.35 o                         
   2   3 -13         10.20          9.74         1.40 o                         
   3   3 -13         11.11         11.57         1.33 o                         
  -1   4 -13          4.77          5.91         1.00 o                         
   0   4 -13          2.37          2.59         0.78 o                         
   1   4 -13          0.03         -0.53         0.67 o                         
   2   4 -13          9.32         12.59         1.56 o                         
   3   4 -13         21.43         23.45         1.92 o                         
   4   4 -13         10.87         14.19         1.22 o                         
  -1   5 -13          3.07          3.99         0.79 o                         
   0   5 -13          0.87          1.39         0.67 o                         
   1   5 -13          0.27          0.44         0.33 o                         
   2   5 -13          4.55          5.07         1.46 o                         
   3   5 -13          0.54          0.99         0.63 o                         
  -1   6 -13          1.62          1.27         0.53 o                         
   0   6 -13         12.96         12.65         0.93 o                         
   1   6 -13          2.87          2.63         0.81 o                         
   2   6 -13          7.32          8.53         0.79 o                         
   3   6 -13          3.36          3.22         0.70 o                         
  -1   7 -13         12.96         13.44         1.27 o                         
   0   7 -13         12.96         16.07         1.55 o                         
   1   7 -13          0.92          0.81         0.49 o                         
   2   7 -13          2.44          2.65         0.70 o                         
  -1   8 -13          9.88          7.53         0.88 o                         
   0   8 -13          6.50          7.00         0.94 o                         
   1   8 -13          0.57          0.59         0.46 o                         
   2   8 -13          1.74          1.14         0.44 o                         
   0  -1 -12          9.02         10.17         1.09 o                         
   1  -1 -12         14.47         14.79         2.76 o                         
   2  -1 -12          1.23          0.34         0.47 o                         
   3  -1 -12          2.01          2.04         0.53 o                         
  -2   0 -12         14.15         12.70         1.10 o                         
  -1   0 -12         13.96         12.80         1.37 o                         
   0   0 -12          1.41          1.12         1.23 o                         
   1   0 -12          3.59          4.55         0.64 o                         
   2   0 -12          0.27         -0.04         0.40 o                         
   3   0 -12          7.05          9.29         0.77 o                         
   4   0 -12          7.86          9.16         0.98 o                         
  -2   1 -12         12.27         10.95         1.28 o                         
  -1   1 -12         35.35         35.77         2.52 o                         
   0   1 -12         12.35         10.45         1.49 o                         
   1   1 -12         12.25         11.71         1.64 o                         
   2   1 -12         15.62         17.30         1.21 o                         
   3   1 -12          7.02          6.36         0.77 o                         
   4   1 -12          3.89          4.76         0.82 o                         
  -3   2 -12         22.25         17.58         1.26 o                         
  -2   2 -12         24.13         20.24         1.80 o                         
  -1   2 -12          1.47          0.92         0.70 o                         
   0   2 -12         16.99         15.67         1.96 o                         
   1   2 -12         19.84         19.12         2.17 o                         
   2   2 -12          1.76          1.46         0.76 o                         
   3   2 -12         12.18         13.79         1.12 o                         
   4   2 -12          1.09          2.25         0.53 o                         
  -3   3 -12         21.60         16.51         1.31 o                         
  -2   3 -12         28.71         26.69         2.13 o                         
  -1   3 -12         23.89         22.74         2.27 o                         
   0   3 -12          7.75          7.97         1.53 o                         
   1   3 -12         16.20         15.43         1.99 o                         
   2   3 -12         16.12         19.59         1.78 o                         
   3   3 -12         16.48         17.61         1.29 o                         
   4   3 -12          5.51          7.06         0.82 o                         
  -2   4 -12          0.31          0.32         0.50 o                         
  -1   4 -12          9.92         10.04         1.49 o                         
   0   4 -12         22.94         24.47         2.44 o                         
   1   4 -12         16.77         17.94         1.42 o                         
   2   4 -12         17.73         15.97         1.30 o                         
   3   4 -12         76.21         81.33         2.73 o                         
   4   4 -12         40.13         42.66         2.69 o                         
  -2   5 -12          5.83          5.56         0.67 o                         
  -1   5 -12         11.74         12.50         1.06 o                         
   0   5 -12          3.62          1.92         0.90 o                         
   1   5 -12          4.83          4.15         0.79 o                         
   2   5 -12         24.49         23.77         1.61 o                         
   3   5 -12         25.00         27.46         1.60 o                         
   4   5 -12          8.09          9.91         1.34 o                         
  -3   6 -12         35.92         36.94         1.80 o                         
  -2   6 -12         49.99         53.94         2.71 o                         
  -1   6 -12         10.88         12.15         1.49 o                         
   0   6 -12          2.66          2.20         0.58 o                         
   1   6 -12          0.09         -0.48         0.58 o                         
   2   6 -12          3.61          3.39         0.96 o                         
   3   6 -12          2.74          4.23         0.75 o                         
   4   6 -12          3.69          3.76         0.83 o                         
  -2   7 -12          1.35          1.96         0.67 o                         
  -1   7 -12          6.86          7.31         1.14 o                         
   0   7 -12          4.16          4.85         0.98 o                         
   1   7 -12         16.08         16.52         1.98 o                         
   2   7 -12          7.18          7.27         1.28 o                         
   3   7 -12          0.77          0.46         0.49 o                         
  -2   8 -12          4.82          6.07         0.93 o                         
  -1   8 -12          6.45          8.44         1.16 o                         
   0   8 -12          1.78          1.55         0.51 o                         
   1   8 -12          0.93          0.92         0.44 o                         
   2   8 -12          8.33          9.23         1.27 o                         
  -1   9 -12         13.77         14.94         0.93 o                         
   0   9 -12          0.30          0.65         0.38 o                         
   1   9 -12          0.72          0.51         0.54 o                         
   2   9 -12          0.64          0.62         0.40 o                         
   0  -3 -11          9.44         10.35         1.02 o                         
   1  -3 -11         12.80         14.81         1.26 o                         
   2  -3 -11         17.80         17.89         1.17 o                         
  -1  -2 -11          6.17          6.14         0.91 o                         
   0  -2 -11          9.02         10.03         1.28 o                         
   1  -2 -11          2.05          1.80         0.73 o                         
   2  -2 -11          1.95          1.34         0.57 o                         
   3  -2 -11          0.92         -0.61         0.61 o                         
   4  -2 -11          8.11          7.39         0.86 o                         
  -2  -1 -11          7.85          7.02         0.96 o                         
  -1  -1 -11          1.53          1.50         0.46 o                         
   0  -1 -11          9.09          7.95         0.92 o                         
   1  -1 -11          1.41          1.67         0.51 o                         
   2  -1 -11          2.87          1.32         0.54 o                         
   3  -1 -11          0.77          0.96         0.61 o                         
   4  -1 -11          6.39          5.54         0.94 o                         
  -3   0 -11          0.20         -0.45         0.45 o                         
  -2   0 -11          3.94          4.03         0.87 o                         
  -1   0 -11          3.01          3.53         0.95 o                         
   0   0 -11          6.44          4.76         0.81 o                         
   1   0 -11         40.06         38.40         2.80 o                         
   2   0 -11         28.14         28.33         1.72 o                         
   3   0 -11          2.24          1.94         0.43 o                         
   4   0 -11          4.01          4.14         0.64 o                         
   5   0 -11          0.39          1.41         0.54 o                         
  -3   1 -11         16.74         19.35         1.56 o                         
  -2   1 -11          4.23          5.34         0.99 o                         
  -1   1 -11          6.76          7.29         0.90 o                         
   0   1 -11         30.55         27.36         1.82 o                         
   1   1 -11         91.41         84.38         3.20 o                         
   2   1 -11         27.22         28.59         1.45 o                         
   3   1 -11          1.67          1.63         0.55 o                         
   4   1 -11          6.87          7.32         0.87 o                         
   5   1 -11          1.03          1.63         0.85 o                         
  -3   2 -11         16.39         19.27         1.68 o                         
  -2   2 -11         17.16         20.29         1.89 o                         
  -1   2 -11          1.96          0.64         0.72 o                         
   0   2 -11         14.72         13.03         1.31 o                         
   1   2 -11         58.64         53.40         2.59 o                         
   2   2 -11         15.35         15.84         1.47 o                         
   3   2 -11          1.62          0.39         1.21 o                         
   4   2 -11          2.08          1.83         0.58 o                         
   5   2 -11          3.38          4.13         0.66 o                         
  -2   3 -11         10.47          8.47         1.29 o                         
  -1   3 -11          0.36          0.15         0.64 o                         
   0   3 -11         36.24         37.26         3.21 o                         
   1   3 -11          3.44          1.60         0.85 o                         
   2   3 -11         31.94         32.31         2.44 o                         
   3   3 -11          8.12          8.06         1.06 o                         
   4   3 -11          4.54          5.04         0.80 o                         
   5   3 -11          1.85          3.05         0.72 o                         
  -3   4 -11          1.64          1.07         0.64 o                         
  -2   4 -11          7.73          5.49         1.19 o                         
  -1   4 -11         33.88         34.71         1.98 o                         
   0   4 -11         32.31         31.11         2.87 o                         
   1   4 -11          5.10          5.69         0.89 o                         
   2   4 -11        182.14        186.84         6.34 o                         
   3   4 -11         61.63         60.66         2.13 o                         
   4   4 -11          7.81          8.38         1.01 o                         
   5   4 -11          3.76          3.70         0.96 o                         
  -4   5 -11          8.16          7.65         0.90 o                         
  -3   5 -11          6.61          6.95         1.15 o                         
  -2   5 -11          2.06          1.00         0.52 o                         
  -1   5 -11         16.72         16.74         1.39 o                         
   0   5 -11         23.67         26.88         1.80 o                         
   1   5 -11          8.40          6.99         1.42 o                         
   2   5 -11         93.89         93.11         3.78 o                         
   3   5 -11        117.98        118.29         2.98 o                         
   4   5 -11          6.71          7.66         1.34 o                         
   5   5 -11          2.80          1.91         0.72 o                         
  -4   6 -11          3.64          3.90         0.67 o                         
  -3   6 -11          0.34          0.41         0.55 o                         
  -2   6 -11          2.30          1.56         0.81 o                         
  -1   6 -11          0.21          0.18         0.78 o                         
   0   6 -11          4.55          0.81         0.76 o                         
   1   6 -11         11.24         12.20         1.22 o                         
   2   6 -11          0.39         -0.20         0.63 o                         
   3   6 -11          5.07          5.14         0.65 o                         
   4   6 -11          9.22          9.38         0.99 o                         
  -3   7 -11         21.29         24.79         1.87 o                         
  -2   7 -11         11.06         11.65         1.51 o                         
  -1   7 -11         10.67          8.84         1.44 o                         
   0   7 -11         20.11         16.15         1.95 o                         
   1   7 -11          7.28          7.83         0.99 o                         
   2   7 -11          7.14          6.37         1.46 o                         
   3   7 -11         18.11         18.86         1.07 o                         
   4   7 -11          6.72          7.96         2.41 o                         
  -3   8 -11          3.22          3.50         0.77 o                         
  -2   8 -11          3.10          1.54         0.71 o                         
  -1   8 -11         15.29         16.18         1.77 o                         
   0   8 -11          1.24          1.77         0.60 o                         
   1   8 -11         14.21         15.32         1.88 o                         
   2   8 -11          4.86          4.53         0.75 o                         
   3   8 -11         11.23         13.91         1.07 o                         
   4   8 -11          8.38          6.72         0.77 o                         
  -2   9 -11          8.39         10.91         0.88 o                         
  -1   9 -11          2.50          2.26         0.56 o                         
   0   9 -11          8.76         11.04         1.02 o                         
   1   9 -11          2.13          2.77         0.48 o                         
   2   9 -11          5.09          5.55         0.66 o                         
   3   9 -11          3.82          3.77         0.68 o                         
  -1  10 -11         18.85         20.75         2.46 o                         
   0  10 -11          4.03          5.12         0.62 o                         
   1  10 -11          1.26          1.75         0.62 o                         
   2  10 -11          0.20          0.19         0.29 o                         
   0  -4 -10          0.54          0.80         0.51 o                         
   1  -4 -10         20.96         21.89         1.64 o                         
   2  -4 -10         25.69         27.24         1.65 o                         
  -1  -3 -10          1.69          1.87         0.67 o                         
   0  -3 -10          6.77          6.92         1.18 o                         
   1  -3 -10         37.84         38.61         2.61 o                         
   2  -3 -10         49.01         51.92         2.85 o                         
   3  -3 -10         19.13         15.54         1.51 o                         
   4  -3 -10          2.07          2.23         0.64 o                         
  -2  -2 -10         24.16         27.16         1.46 o                         
  -1  -2 -10         24.90         27.40         2.26 o                         
   0  -2 -10          7.90          8.16         0.93 o                         
   1  -2 -10          8.52          8.77         0.97 o                         
   2  -2 -10         17.51         15.98         1.28 o                         
   3  -2 -10          6.76          6.21         1.22 o                         
   4  -2 -10          1.95          1.05         0.42 o                         
   5  -2 -10         10.07          9.06         1.20 o                         
  -3  -1 -10          4.29          6.24         0.96 o                         
  -2  -1 -10         37.57         43.20         1.90 o                         
  -1  -1 -10          3.31          4.43         0.76 o                         
   0  -1 -10         10.80         10.87         1.16 o                         
   1  -1 -10         18.86         16.84         1.43 o                         
   2  -1 -10          3.70          3.83         0.61 o                         
   3  -1 -10          0.85          1.54         0.51 o                         
   4  -1 -10          0.46         -0.12         1.21 o                         
   5  -1 -10          8.04          7.41         0.76 o                         
  -4   0 -10          5.57          7.69         0.91 o                         
  -3   0 -10          0.53          0.06         0.50 o                         
  -2   0 -10         45.22         49.72         2.23 o                         
  -1   0 -10         54.85         63.88         5.96 o                         
   0   0 -10          2.19          1.43         0.83 o                         
   1   0 -10         47.59         46.38         2.30 o                         
   2   0 -10         18.17         20.07         1.31 o                         
   3   0 -10          3.60          2.80         0.70 o                         
   4   0 -10          9.13          9.36         0.86 o                         
   5   0 -10          4.24          3.40         0.49 o                         
  -4   1 -10          0.26          0.09         0.48 o                         
  -3   1 -10          6.45          5.77         1.16 o                         
  -2   1 -10         28.37         31.18         1.84 o                         
  -1   1 -10         11.67         13.51         1.29 o                         
   0   1 -10         66.95         57.12         3.75 o                         
   1   1 -10        168.65        153.35         4.51 o                         
   2   1 -10         70.27         67.75         4.01 o                         
   3   1 -10          3.43          3.27         1.02 o                         
   4   1 -10          7.17          8.19         0.98 o                         
   5   1 -10          3.02          3.08         0.73 o                         
  -4   2 -10          7.65          7.74         0.74 o                         
  -3   2 -10         28.40         28.95         2.39 o                         
  -2   2 -10         11.64         10.53         1.57 o                         
  -1   2 -10         43.63         41.32         2.25 o                         
   0   2 -10         54.37         47.39         3.44 o                         
   1   2 -10          3.18          3.02         0.70 o                         
   2   2 -10         35.51         31.32         1.39 o                         
   3   2 -10         40.29         36.39         1.99 o                         
   4   2 -10         14.54         14.58         1.10 o                         
   5   2 -10          5.82          6.74         0.99 o                         
  -4   3 -10          3.75          3.99         0.63 o                         
  -3   3 -10         12.60         12.45         1.19 o                         
  -2   3 -10         82.06         82.47         3.03 o                         
  -1   3 -10         16.94         13.09         1.74 o                         
   0   3 -10         19.17         17.00         2.08 o                         
   1   3 -10         14.00         11.14         1.83 o                         
   2   3 -10         34.17         32.70         1.66 o                         
   3   3 -10         41.66         40.86         1.84 o                         
   4   3 -10         56.22         54.36         2.57 o                         
   5   3 -10          8.81          9.63         1.05 o                         
  -4   4 -10          5.21          4.90         0.96 o                         
  -3   4 -10          5.15          6.14         0.86 o                         
  -2   4 -10         30.67         32.09         1.94 o                         
  -1   4 -10          4.49          4.79         0.85 o                         
   0   4 -10          3.64          3.79         0.78 o                         
   1   4 -10          1.69          0.76         0.78 o                         
   2   4 -10         51.50         51.77         2.12 o                         
   3   4 -10         21.97         21.74         1.37 o                         
   4   4 -10         20.18         20.68         1.26 o                         
   5   4 -10          4.63          6.15         0.79 o                         
  -4   5 -10          4.64          4.65         0.93 o                         
  -3   5 -10         17.38         16.24         1.88 o                         
  -2   5 -10         33.16         30.69         2.76 o                         
  -1   5 -10         51.56         51.25         4.18 o                         
   0   5 -10         77.24         77.69         3.16 o                         
   1   5 -10         97.15         97.13         3.53 o                         
   2   5 -10         34.25         33.17         1.74 o                         
   3   5 -10         30.23         31.08         1.54 o                         
   4   5 -10          1.56          2.08         0.68 o                         
   5   5 -10          0.19          0.71         0.40 o                         
  -4   6 -10         12.12         15.60         1.57 o                         
  -3   6 -10          2.80          3.43         0.98 o                         
  -2   6 -10         53.59         50.34         3.42 o                         
  -1   6 -10         80.87         69.08         4.21 o                         
   0   6 -10         41.34         33.78         2.97 o                         
   1   6 -10         83.43         90.39         3.37 o                         
   2   6 -10         58.15         57.87         2.22 o                         
   3   6 -10         15.30         15.90         1.15 o                         
   4   6 -10         19.22         18.67         1.46 o                         
   5   6 -10          4.34          3.41         0.62 o                         
  -4   7 -10          5.76          5.82         0.95 o                         
  -3   7 -10          3.54          4.51         1.06 o                         
  -2   7 -10          2.24          2.15         0.93 o                         
  -1   7 -10          3.25          2.53         1.09 o                         
   0   7 -10         42.71         38.11         3.16 o                         
   1   7 -10         38.14         40.14         3.61 o                         
   2   7 -10          4.45          3.76         0.76 o                         
   3   7 -10         29.29         30.85         1.90 o                         
   4   7 -10         14.56         15.07         1.15 o                         
   5   7 -10         11.02          9.30         1.00 o                         
  -4   8 -10         10.06         11.72         1.07 o                         
  -3   8 -10          0.44          0.02         0.60 o                         
  -2   8 -10          7.22          8.15         1.37 o                         
  -1   8 -10          0.08         -0.65         0.67 o                         
   0   8 -10          4.86          3.80         1.12 o                         
   1   8 -10         11.76         10.62         1.18 o                         
   2   8 -10          3.13          3.31         0.59 o                         
   3   8 -10          6.48          7.03         0.90 o                         
   4   8 -10         19.91         23.56         1.80 o                         
  -3   9 -10          3.56          4.16         0.57 o                         
  -2   9 -10         14.99         17.88         1.77 o                         
  -1   9 -10         19.89         18.89         1.39 o                         
   0   9 -10          1.86          1.02         0.70 o                         
   1   9 -10         29.50         30.44         1.78 o                         
   2   9 -10          1.86          1.82         0.49 o                         
   3   9 -10          5.60          5.83         1.03 o                         
   4   9 -10         17.83         16.22         1.17 o                         
  -2  10 -10          0.44          0.71         0.71 o                         
  -1  10 -10          9.71          9.13         1.20 o                         
   0  10 -10          9.01          9.82         0.91 o                         
   1  10 -10          8.70         12.29         1.32 o                         
   2  10 -10          3.52          3.71         0.81 o                         
   3  10 -10          9.31          9.94         0.95 o                         
   1  11 -10          8.68          7.20         0.84 o                         
   0  -5  -9          0.24          1.08         0.52 o                         
   1  -5  -9          0.03          0.48         0.50 o                         
   2  -5  -9          2.38          2.47         0.63 o                         
  -1  -4  -9          0.30          0.28         0.51 o                         
   0  -4  -9          3.90          4.84         1.06 o                         
   1  -4  -9          3.44          3.57         0.93 o                         
   2  -4  -9         11.96         11.68         1.43 o                         
   3  -4  -9         16.51         12.45         1.41 o                         
   4  -4  -9          1.70          0.92         0.52 o                         
  -3  -3  -9          2.18          2.16         0.61 o                         
  -2  -3  -9          6.20          7.73         0.79 o                         
  -1  -3  -9         28.07         29.09         1.65 o                         
   0  -3  -9          2.29          3.13         1.03 o                         
   1  -3  -9         26.62         26.18         2.44 o                         
   2  -3  -9         18.91         17.47         1.39 o                         
   3  -3  -9         12.19         15.15         1.19 o                         
   4  -3  -9          0.24         -0.72         0.72 o                         
   5  -3  -9         21.08         17.38         2.67 o                         
  -4  -2  -9          0.10         -0.37         0.37 o                         
  -3  -2  -9         12.14         14.92         1.56 o                         
  -2  -2  -9          1.63          1.81         0.56 o                         
  -1  -2  -9          4.55          2.75         0.80 o                         
   0  -2  -9          9.12          8.00         1.48 o                         
   1  -2  -9          1.62          1.40         0.52 o                         
   2  -2  -9          5.44          7.49         0.98 o                         
   3  -2  -9          5.55          6.72         1.35 o                         
   4  -2  -9          0.88          1.39         0.71 o                         
   5  -2  -9          4.35          4.41         0.65 o                         
  -4  -1  -9          0.85          0.46         0.51 o                         
  -3  -1  -9         22.65         26.62         2.27 o                         
  -2  -1  -9         11.64         12.94         1.23 o                         
  -1  -1  -9          1.07          0.22         0.55 o                         
   0  -1  -9         32.08         36.51         3.00 o                         
   1  -1  -9         13.77         14.42         1.11 o                         
   2  -1  -9         15.91         17.51         1.22 o                         
   3  -1  -9          1.45          2.03         0.60 o                         
   4  -1  -9          1.19          2.39         0.61 o                         
   5  -1  -9          5.45          4.49         0.72 o                         
  -4   0  -9          2.55          1.63         0.73 o                         
  -3   0  -9          1.12          2.45         0.87 o                         
  -2   0  -9          4.37          4.44         0.94 o                         
  -1   0  -9         52.37         55.01         4.19 o                         
   0   0  -9          4.85          3.35         1.08 o                         
   1   0  -9         13.77         14.34         0.93 o                         
   2   0  -9          6.17          5.61         0.74 o                         
   3   0  -9          3.60          2.76         0.95 o                         
   4   0  -9         17.50         17.77         1.54 o                         
   5   0  -9         21.79         21.64         1.65 o                         
   6   0  -9         11.59         13.46         1.21 o                         
  -5   1  -9         10.83         10.40         0.98 o                         
  -4   1  -9         19.68         21.46         1.35 o                         
  -3   1  -9          4.55          5.95         1.30 o                         
  -2   1  -9         21.73         25.19         1.77 o                         
  -1   1  -9         33.23         35.45         2.08 o                         
   0   1  -9         96.61        101.45         3.19 o                         
   1   1  -9         44.75         41.33         1.52 o                         
   2   1  -9         22.40         20.06         1.11 o                         
   3   1  -9          1.91          1.18         0.51 o                         
   4   1  -9          1.35          1.06         0.46 o                         
   5   1  -9          6.10          6.07         0.74 o                         
   6   1  -9          3.23          4.99         0.93 o                         
  -5   2  -9          0.99          1.11         0.53 o                         
  -4   2  -9          5.85          5.32         0.78 o                         
  -3   2  -9          7.08          6.37         0.96 o                         
  -2   2  -9        132.63        134.16         3.30 o                         
  -1   2  -9        127.09        121.58         6.33 o                         
   0   2  -9         90.97        100.53         4.95 o                         
   1   2  -9         16.35         15.93         0.95 o                         
   2   2  -9         39.67         42.64         1.59 o                         
   3   2  -9         30.41         29.28         1.38 o                         
   4   2  -9         28.44         29.64         1.61 o                         
   5   2  -9          3.14          3.12         0.56 o                         
   6   2  -9          1.79          2.04         0.77 o                         
  -5   3  -9          7.13          7.05         1.05 o                         
  -4   3  -9          2.88          2.37         0.57 o                         
  -3   3  -9         31.62         29.08         1.85 o                         
  -2   3  -9         72.18         70.95         2.97 o                         
  -1   3  -9        145.77        149.02         3.46 o                         
   0   3  -9         10.69          8.61         1.47 o                         
   1   3  -9         79.46         78.60         2.41 o                         
   2   3  -9         22.49         23.20         1.07 o                         
   3   3  -9         11.75         11.56         0.90 o                         
   4   3  -9         19.43         18.00         1.74 o                         
   5   3  -9          0.40          0.60         0.38 o                         
   6   3  -9          4.35          3.40         0.97 o                         
  -5   4  -9          3.63          2.57         0.75 o                         
  -4   4  -9          5.05          5.28         1.19 o                         
  -3   4  -9         41.11         38.51         2.14 o                         
  -2   4  -9         73.35         64.97         2.82 o                         
  -1   4  -9         53.12         55.72         2.59 o                         
   0   4  -9        179.71        185.86         6.81 o                         
   1   4  -9         37.47         37.04         2.15 o                         
   2   4  -9         10.06          8.92         0.94 o                         
   3   4  -9          4.07          3.42         0.53 o                         
   4   4  -9         31.94         30.04         1.38 o                         
   5   4  -9         11.35          8.54         1.08 o                         
   6   4  -9          6.05          6.59         0.93 o                         
  -5   5  -9          0.95          1.41         0.64 o                         
  -4   5  -9          0.85          1.15         0.84 o                         
  -3   5  -9          1.29          1.90         1.01 o                         
  -2   5  -9          8.41          7.38         1.42 o                         
  -1   5  -9         95.10         85.59         4.78 o                         
   0   5  -9         95.25         99.32         5.06 o                         
   1   5  -9         26.75         30.62         1.98 o                         
   2   5  -9          4.69          4.83         0.74 o                         
   3   5  -9         29.45         27.97         1.38 o                         
   4   5  -9         10.21          8.83         0.90 o                         
   5   5  -9         12.22         11.72         1.15 o                         
   6   5  -9          0.03         -0.44         0.44 o                         
  -5   6  -9          0.27         -0.41         0.50 o                         
  -4   6  -9         11.85         12.19         1.61 o                         
  -3   6  -9         11.75          9.32         1.54 o                         
  -2   6  -9         70.38         59.20         3.87 o                         
  -1   6  -9         27.96         25.57         2.60 o                         
   0   6  -9        384.49        333.49         9.91 o                         
   1   6  -9        136.25        129.71         5.85 o                         
   2   6  -9         11.06         11.68         1.42 o                         
   3   6  -9         31.36         29.01         1.62 o                         
   4   6  -9         21.85         22.81         1.38 o                         
   5   6  -9          1.64          1.30         0.99 o                         
  -5   7  -9          5.69          5.95         0.74 o                         
  -4   7  -9         11.85         13.15         1.58 o                         
  -3   7  -9         21.74         23.53         2.29 o                         
  -2   7  -9          2.06          1.06         0.73 o                         
  -1   7  -9          2.37          2.13         0.98 o                         
   0   7  -9         42.45         36.55         3.09 o                         
   1   7  -9        147.69        146.10         6.30 o                         
   2   7  -9         14.59         16.39         1.50 o                         
   3   7  -9         44.99         42.56         3.56 o                         
   4   7  -9         17.85         17.97         1.39 o                         
   5   7  -9          3.90          5.96         0.98 o                         
  -4   8  -9          9.44         12.09         1.34 o                         
  -3   8  -9         11.22         11.26         1.54 o                         
  -2   8  -9         19.06         18.93         2.14 o                         
  -1   8  -9          6.66          5.10         1.30 o                         
   0   8  -9          5.71          4.02         1.18 o                         
   1   8  -9          8.00         10.35         1.71 o                         
   2   8  -9         25.78         26.61         3.79 o                         
   3   8  -9         59.75         61.78         3.38 o                         
   4   8  -9         59.03         62.64         3.29 o                         
   5   8  -9         21.81         20.07         1.34 o                         
  -3   9  -9          6.11          8.06         0.84 o                         
  -2   9  -9          6.61          6.67         1.30 o                         
  -1   9  -9          0.27          0.39         0.53 o                         
   0   9  -9          7.61          4.69         1.04 o                         
   1   9  -9          5.01          3.73         0.77 o                         
   2   9  -9          3.91          4.01         1.03 o                         
   3   9  -9          1.50          2.16         0.85 o                         
   4   9  -9          2.04          2.55         0.65 o                         
  -2  10  -9         14.13         16.74         1.13 o                         
  -1  10  -9          0.53          0.79         0.84 o                         
   0  10  -9         10.57         12.88         1.09 o                         
   1  10  -9         12.46         14.47         1.14 o                         
   2  10  -9          1.21          2.28         0.79 o                         
   3  10  -9          9.76         10.30         1.13 o                         
   1  11  -9         11.10         12.48         1.27 o                         
   2  11  -9          1.64          0.99         0.43 o                         
   0  -6  -8         15.90         17.34         1.46 o                         
   1  -6  -8          4.72          5.08         0.91 o                         
   2  -6  -8          9.52          9.76         1.08 o                         
  -2  -5  -8         20.36         20.96         1.37 o                         
  -1  -5  -8          8.47          8.57         1.22 o                         
   0  -5  -8          9.04          9.09         1.35 o                         
   1  -5  -8         10.05         12.24         1.58 o                         
   2  -5  -8          6.04          7.72         1.20 o                         
   3  -5  -8          1.43          1.99         0.51 o                         
   4  -5  -8          5.16          4.59         0.84 o                         
  -3  -4  -8          6.39          7.24         1.00 o                         
  -2  -4  -8          4.11          4.86         1.03 o                         
  -1  -4  -8         12.35         12.95         1.17 o                         
   0  -4  -8         14.90         16.11         2.01 o                         
   1  -4  -8         24.64         24.98         2.43 o                         
   2  -4  -8          0.48          0.41         0.47 o                         
   3  -4  -8          1.07          0.52         0.44 o                         
   4  -4  -8         11.54         10.69         1.47 o                         
   5  -4  -8         18.06         19.43         1.51 o                         
  -4  -3  -8          7.98          9.85         1.02 o                         
  -3  -3  -8         14.60         14.46         1.64 o                         
  -2  -3  -8         10.53         12.21         1.12 o                         
  -1  -3  -8          4.33          4.35         0.85 o                         
   0  -3  -8         32.82         30.31         2.83 o                         
   1  -3  -8         54.60         54.31         3.69 o                         
   2  -3  -8         61.83         67.13         2.85 o                         
   3  -3  -8          0.95          0.50         0.42 o                         
   4  -3  -8          2.90          2.32         0.88 o                         
   5  -3  -8          1.11          0.79         0.38 o                         
  -4  -2  -8          7.07          9.45         1.26 o                         
  -3  -2  -8          3.25          1.27         0.72 o                         
  -2  -2  -8         10.13          7.82         1.04 o                         
  -1  -2  -8          2.86          3.77         0.75 o                         
   0  -2  -8         50.04         43.08         3.37 o                         
   1  -2  -8         46.07         44.76         2.34 o                         
   2  -2  -8        182.58        205.67        11.92 o                         
   3  -2  -8         14.08         13.74         1.98 o                         
   4  -2  -8          1.36          0.44         0.61 o                         
   5  -2  -8          1.83          1.83         0.58 o                         
   6  -2  -8          1.64          0.37         0.45 o                         
  -5  -1  -8          0.27          0.58         0.38 o                         
  -4  -1  -8          9.45          9.73         1.46 o                         
  -3  -1  -8         10.73          9.11         1.56 o                         
  -2  -1  -8         15.93         14.19         1.34 o                         
  -1  -1  -8         70.39         78.93         8.48 o                         
   0  -1  -8         31.05         32.77         2.13 o                         
   1  -1  -8          7.20          7.74         0.80 o                         
   2  -1  -8        195.11        202.95         3.58 o                         
   3  -1  -8        243.89        248.77        15.93 o                         
   4  -1  -8          7.31          7.02         1.55 o                         
   5  -1  -8          1.15         -0.34         0.51 o                         
   6  -1  -8         10.42         11.52         1.84 o                         
  -5   0  -8          2.62          2.85         0.48 o                         
  -4   0  -8          1.91          2.55         0.65 o                         
  -3   0  -8         19.29         18.62         2.20 o                         
  -2   0  -8          3.41          3.77         0.80 o                         
  -1   0  -8          7.36          6.55         0.94 o                         
   0   0  -8          8.91          9.89         0.98 o                         
   1   0  -8         18.53         19.16         1.15 o                         
   2   0  -8         83.11         84.58         2.19 o                         
   3   0  -8        321.02        316.70         5.37 o                         
   4   0  -8        135.94        133.68         4.34 o                         
   5   0  -8          7.27          6.44         0.74 o                         
   6   0  -8         12.58         14.05         1.84 o                         
  -5   1  -8         13.12         12.49         0.97 o                         
  -4   1  -8          2.00          1.90         0.63 o                         
  -3   1  -8         58.31         60.28         2.69 o                         
  -2   1  -8         27.96         27.03         1.80 o                         
  -1   1  -8         21.90         22.60         1.58 o                         
   0   1  -8          4.59          3.49         0.63 o                         
   1   1  -8         37.68         36.02         2.40 o                         
   2   1  -8         39.93         37.89         1.67 o                         
   3   1  -8        125.40        125.15         3.22 o                         
   4   1  -8        194.37        195.12         4.28 o                         
   5   1  -8         54.08         53.03         2.25 o                         
   6   1  -8          4.28          6.93         1.75 o                         
  -5   2  -8          5.31          6.78         0.86 o                         
  -4   2  -8         31.19         29.86         1.85 o                         
  -3   2  -8         10.97         10.73         1.22 o                         
  -2   2  -8        155.84        165.46         3.93 o                         
  -1   2  -8        304.27        316.76         8.88 o                         
   0   2  -8          4.66          4.61         0.86 o                         
   1   2  -8         11.57         11.13         1.36 o                         
   2   2  -8         37.19         39.60         2.14 o                         
   3   2  -8          8.37          7.66         0.61 o                         
   4   2  -8          6.79          6.28         0.69 o                         
   5   2  -8         11.53         13.06         0.91 o                         
   6   2  -8          9.61          9.27         1.60 o                         
  -5   3  -8          2.43          3.53         0.92 o                         
  -4   3  -8         51.47         52.64         2.46 o                         
  -3   3  -8        174.11        169.20         4.66 o                         
  -2   3  -8        500.50        516.16         9.41 o                         
  -1   3  -8        338.57        358.69         9.49 o                         
   0   3  -8         48.98         52.78         2.73 o                         
   1   3  -8         43.00         38.54         2.51 o                         
   2   3  -8         16.78         18.35         1.00 o                         
   3   3  -8         31.89         31.90         1.27 o                         
   4   3  -8          5.39          6.13         0.62 o                         
   5   3  -8         11.57         10.30         0.97 o                         
   6   3  -8          1.02          0.69         0.46 o                         
  -5   4  -8          4.61          6.69         1.20 o                         
  -4   4  -8         13.18         13.25         1.24 o                         
  -3   4  -8         28.09         24.59         1.87 o                         
  -2   4  -8        153.31        153.65         4.38 o                         
  -1   4  -8        196.98        211.28         5.00 o                         
   2   4  -8         26.40         27.89         1.83 o                         
   3   4  -8         14.27         13.43         0.95 o                         
   4   4  -8         53.29         53.72         1.89 o                         
   5   4  -8          0.10          0.58         0.55 o                         
   6   4  -8          9.97         10.85         1.35 o                         
  -5   5  -8          0.13         -0.26         0.59 o                         
  -4   5  -8         32.44         31.08         2.70 o                         
  -3   5  -8          5.00          4.24         1.09 o                         
  -2   5  -8         98.04         92.40         4.88 o                         
  -1   5  -8        160.12        151.23         6.20 o                         
   0   5  -8         51.95         58.18         3.74 o                         
   1   5  -8         88.90         91.18         4.73 o                         
   2   5  -8         19.38         19.01         1.29 o                         
   3   5  -8        168.01        159.99         3.32 o                         
   4   5  -8        124.44        110.91         3.20 o                         
   5   5  -8         12.33         10.59         1.16 o                         
   6   5  -8          4.28          6.21         1.04 o                         
  -5   6  -8         12.10         11.50         1.36 o                         
  -4   6  -8          2.41          2.02         0.87 o                         
  -3   6  -8         48.05         43.39         3.27 o                         
  -2   6  -8          1.76          1.59         0.88 o                         
  -1   6  -8        132.18        124.69         5.76 o                         
   0   6  -8        156.09        151.54         6.27 o                         
   1   6  -8         72.43         73.56         4.33 o                         
   2   6  -8         53.10         59.10         3.03 o                         
   3   6  -8         24.72         22.73         1.46 o                         
   4   6  -8         31.03         30.15         1.66 o                         
   5   6  -8          7.53          6.12         1.20 o                         
   6   6  -8          1.17          1.69         0.55 o                         
  -5   7  -8         26.15         27.74         1.83 o                         
  -4   7  -8          0.27          0.45         0.67 o                         
  -3   7  -8         32.43         31.64         2.75 o                         
  -2   7  -8         13.90         10.00         1.77 o                         
  -1   7  -8         99.70         80.05         4.59 o                         
   0   7  -8         59.48         58.32         3.91 o                         
   1   7  -8         31.77         32.55         2.95 o                         
   2   7  -8         36.45         38.72         2.42 o                         
   3   7  -8         19.52         18.10         1.61 o                         
   4   7  -8          1.87          3.23         0.74 o                         
   5   7  -8          0.70          0.77         0.56 o                         
  -4   8  -8         12.35         12.24         1.50 o                         
  -3   8  -8         15.73         14.93         1.85 o                         
  -2   8  -8          2.43          3.20         1.05 o                         
  -1   8  -8         48.45         49.58         3.57 o                         
   0   8  -8         29.86         30.51         2.81 o                         
   1   8  -8          4.55          4.52         1.31 o                         
   2   8  -8          9.97          9.93         1.18 o                         
   3   8  -8          1.09          1.98         0.63 o                         
   4   8  -8          0.23          0.76         0.64 o                         
   5   8  -8          8.70          9.16         1.04 o                         
  -4   9  -8          0.14         -0.09         0.41 o                         
  -3   9  -8          1.62          1.81         0.81 o                         
  -2   9  -8          0.62          0.89         0.81 o                         
  -1   9  -8         12.20         12.47         1.27 o                         
   0   9  -8         48.93         49.32         2.44 o                         
   1   9  -8         12.04         13.07         1.31 o                         
   2   9  -8         41.06         47.73         3.16 o                         
   3   9  -8         14.08         15.20         1.80 o                         
   4   9  -8         21.81         26.88         1.88 o                         
  -3  10  -8          4.09          3.79         0.73 o                         
  -2  10  -8         12.90         16.24         1.18 o                         
  -1  10  -8          4.52          3.84         1.11 o                         
   0  10  -8          9.42          8.26         1.44 o                         
   2  10  -8          8.82         11.80         1.50 o                         
   3  10  -8          6.26          8.85         1.13 o                         
   2  11  -8          3.21          3.10         0.63 o                         
   0  -7  -7          3.86          4.14         0.72 o                         
   1  -7  -7          6.14          7.18         0.69 o                         
   2  -7  -7         29.34         29.79         1.71 o                         
  -2  -6  -7         13.30         12.78         1.12 o                         
  -1  -6  -7          2.27          1.69         0.68 o                         
   0  -6  -7          2.85          3.37         0.94 o                         
   1  -6  -7          1.82          1.53         0.70 o                         
   2  -6  -7         27.05         29.41         2.20 o                         
   3  -6  -7         11.79         10.59         0.85 o                         
   4  -6  -7          0.29          0.28         0.47 o                         
  -3  -5  -7         28.01         36.59         2.09 o                         
  -2  -5  -7          0.12          0.11         0.40 o                         
  -1  -5  -7          4.77          6.77         1.05 o                         
   0  -5  -7          5.13          5.30         1.24 o                         
   1  -5  -7          2.77          3.31         1.09 o                         
   2  -5  -7         19.20         20.76         1.58 o                         
   3  -5  -7         15.63         16.65         1.92 o                         
   4  -5  -7          2.37          2.67         0.82 o                         
   5  -5  -7          5.43          4.29         0.85 o                         
  -4  -4  -7         26.27         28.35         1.70 o                         
  -3  -4  -7         35.27         40.44         2.70 o                         
  -2  -4  -7         26.78         31.22         1.80 o                         
  -1  -4  -7         15.03         14.32         2.17 o                         
   0  -4  -7          0.39          0.33         0.75 o                         
   1  -4  -7          4.24          2.93         0.95 o                         
   2  -4  -7         58.67         59.97         2.72 o                         
   3  -4  -7         18.65         17.07         2.16 o                         
   4  -4  -7          1.58          1.37         0.79 o                         
   5  -4  -7         10.08          9.97         1.39 o                         
  -4  -3  -7          3.95          3.86         0.88 o                         
  -3  -3  -7          2.23          2.26         0.91 o                         
  -2  -3  -7         10.93          9.91         1.14 o                         
  -1  -3  -7         50.69         47.66         2.47 o                         
   0  -3  -7         40.55         37.31         3.14 o                         
   1  -3  -7        129.17        121.48         3.79 o                         
   2  -3  -7         70.78         79.41         3.17 o                         
   3  -3  -7        152.55        147.13         6.40 o                         
   4  -3  -7         18.79         19.16         2.28 o                         
   5  -3  -7         20.21         18.99         2.10 o                         
   6  -3  -7          8.17          5.81         0.97 o                         
  -5  -2  -7          1.09          0.69         0.45 o                         
  -4  -2  -7          6.86          6.91         1.25 o                         
  -3  -2  -7          4.86          3.21         1.10 o                         
  -2  -2  -7         98.60        100.45         3.53 o                         
  -1  -2  -7         56.34         53.68         2.00 o                         
   0  -2  -7         61.17         60.70         2.53 o                         
   1  -2  -7        133.73        131.88         4.99 o                         
   2  -2  -7        139.37        141.08         4.11 o                         
   3  -2  -7          3.65          3.54         1.12 o                         
   4  -2  -7         51.55         44.08         3.49 o                         
   5  -2  -7         13.16         13.79         1.91 o                         
   6  -2  -7         12.25          9.97         1.32 o                         
  -5  -1  -7          1.91          1.86         0.46 o                         
  -4  -1  -7         54.30         51.16         3.39 o                         
  -3  -1  -7         85.92         73.95         4.43 o                         
  -2  -1  -7         57.38         63.59         2.78 o                         
  -1  -1  -7        178.31        189.51         3.67 o                         
   0  -1  -7         30.32         29.40         2.16 o                         
   1  -1  -7        208.59        220.47         6.42 o                         
   2  -1  -7         21.03         20.36         1.46 o                         
   3  -1  -7        139.26        151.27         3.52 o                         
   4  -1  -7          4.98          4.05         0.89 o                         
   5  -1  -7          9.90          9.66         0.95 o                         
   6  -1  -7          3.01          3.90         0.75 o                         
  -5   0  -7          5.39          4.61         0.71 o                         
  -4   0  -7         32.02         31.41         1.94 o                         
  -3   0  -7          7.78          5.77         0.97 o                         
  -2   0  -7         48.23         49.53         2.39 o                         
  -1   0  -7        137.18        149.54         4.65 o                         
   0   0  -7        115.96        107.38         3.95 o                         
   1   0  -7         41.58         42.04         2.53 o                         
   2   0  -7        122.02        119.55         4.50 o                         
   3   0  -7        128.15        134.67         3.24 o                         
   4   0  -7         39.77         40.14         1.82 o                         
   5   0  -7         34.89         37.23         1.81 o                         
   6   0  -7          2.35          2.58         2.12 o                         
  -6   1  -7          0.60          1.32         0.45 o                         
  -5   1  -7          2.39          1.51         0.56 o                         
  -4   1  -7          2.54          2.43         0.68 o                         
  -3   1  -7         75.37         81.39         2.49 o                         
  -2   1  -7         32.31         37.01         1.57 o                         
   0   1  -7         42.35         48.19         2.48 o                         
   1   1  -7         73.05         80.47         3.33 o                         
   2   1  -7         80.86         79.43         3.51 o                         
   3   1  -7         48.64         47.57         2.55 o                         
   4   1  -7         93.62        104.81         3.55 o                         
   5   1  -7         34.86         41.32         2.05 o                         
   6   1  -7         14.38         16.09         1.34 o                         
  -6   2  -7          7.39          6.60         0.96 o                         
  -5   2  -7          2.31          2.07         0.59 o                         
  -4   2  -7         47.83         44.63         2.33 o                         
  -3   2  -7         51.21         47.21         1.87 o                         
  -2   2  -7         53.71         52.33         2.79 o                         
  -1   2  -7         39.24         42.22         2.30 o                         
   0   2  -7        116.65        121.50         3.86 o                         
   1   2  -7        105.62        107.80         3.85 o                         
   2   2  -7        155.01        165.11         5.19 o                         
   3   2  -7         67.81         64.21         4.55 o                         
   4   2  -7        107.46        109.54         3.35 o                         
   5   2  -7         11.49         10.33         1.04 o                         
   6   2  -7          0.34         -0.45         0.45 o                         
  -6   3  -7          2.07          3.13         0.85 o                         
  -5   3  -7          3.80          2.57         0.60 o                         
  -4   3  -7         11.55          8.57         1.34 o                         
  -3   3  -7         39.92         44.54         1.82 o                         
  -2   3  -7        243.68        260.41         6.66 o                         
  -1   3  -7         42.68         40.12         2.12 o                         
   0   3  -7         11.67         10.69         1.15 o                         
   1   3  -7         21.92         21.03         1.73 o                         
   2   3  -7         60.92         57.07         3.01 o                         
   3   3  -7         31.15         37.49         1.52 o                         
   4   3  -7         32.72         34.58         1.34 o                         
   5   3  -7         35.70         34.99         1.76 o                         
   6   3  -7          1.91          1.49         0.47 o                         
  -6   4  -7          3.84          4.70         0.89 o                         
  -5   4  -7          7.95          9.12         1.53 o                         
  -4   4  -7         44.77         42.42         2.83 o                         
  -3   4  -7        229.35        215.29         5.31 o                         
  -2   4  -7         78.11         84.19         2.33 o                         
   3   4  -7         29.79         31.64         1.42 o                         
   4   4  -7         11.26          8.29         0.80 o                         
   5   4  -7         27.03         29.04         2.18 o                         
   6   4  -7          1.99          1.50         0.50 o                         
  -6   5  -7          3.28          2.72         0.66 o                         
  -5   5  -7         15.65         16.40         1.87 o                         
  -4   5  -7         37.72         35.01         2.95 o                         
  -3   5  -7         30.12         24.50         2.54 o                         
  -2   5  -7         24.83         23.33         1.67 o                         
   2   5  -7         54.41         58.38         3.61 o                         
   3   5  -7        111.07        108.74         2.68 o                         
   4   5  -7         17.25         14.74         1.25 o                         
   5   5  -7          0.92          1.83         0.48 o                         
   6   5  -7          1.86          2.29         0.89 o                         
  -5   6  -7          6.22          6.69         1.20 o                         
  -4   6  -7          4.10          2.86         0.94 o                         
  -3   6  -7         32.18         32.51         2.91 o                         
  -2   6  -7         12.40          9.91         1.70 o                         
  -1   6  -7         14.07         14.11         1.89 o                         
   0   6  -7         25.71         24.99         2.46 o                         
   1   6  -7         36.31         35.43         2.94 o                         
   2   6  -7        128.79        129.80         4.06 o                         
   3   6  -7         49.09         40.66         1.94 o                         
   4   6  -7          1.20          0.93         0.60 o                         
   5   6  -7          8.69          9.42         1.12 o                         
   6   6  -7          4.87          6.88         1.00 o                         
  -5   7  -7          9.97          9.29         1.23 o                         
  -4   7  -7         14.83         15.08         1.93 o                         
  -3   7  -7          7.90          5.99         1.41 o                         
  -2   7  -7         33.88         27.78         2.69 o                         
  -1   7  -7         11.50         12.35         1.87 o                         
   0   7  -7         33.92         30.64         2.77 o                         
   1   7  -7          4.77          4.35         0.82 o                         
   2   7  -7         45.60         44.76         2.41 o                         
   3   7  -7         12.37         10.13         1.24 o                         
   4   7  -7          2.25          1.33         0.57 o                         
   5   7  -7          0.23         -0.39         0.39 o                         
  -4   8  -7          6.78          8.99         1.38 o                         
  -3   8  -7         16.36         14.85         1.91 o                         
  -2   8  -7         36.47         27.20         2.61 o                         
  -1   8  -7          3.72          6.14         1.39 o                         
   0   8  -7         42.99         37.77         3.15 o                         
   1   8  -7         89.27         90.54         5.52 o                         
   2   8  -7         23.58         27.63         1.90 o                         
   3   8  -7          8.87          9.08         1.12 o                         
   4   8  -7          4.05          4.09         0.86 o                         
   5   8  -7          2.07          2.30         0.69 o                         
  -3   9  -7          0.65         -0.13         0.88 o                         
  -2   9  -7          0.19         -0.11         0.56 o                         
  -1   9  -7          0.12         -0.35         0.52 o                         
   0   9  -7          8.61          8.43         1.14 o                         
   1   9  -7          2.22          1.32         0.87 o                         
   3   9  -7          1.12          1.13         0.73 o                         
   4   9  -7          2.11          1.83         0.66 o                         
  -2  10  -7          0.77          1.03         0.80 o                         
  -1  10  -7          7.51          9.18         1.57 o                         
   0  10  -7         18.65         16.35         1.99 o                         
   2  10  -7         14.33         14.18         1.67 o                         
   3  10  -7         30.17         30.14         2.01 o                         
   2  11  -7         18.70         19.52         1.40 o                         
   1  -8  -6          0.30         -0.01         0.33 o                         
  -1  -7  -6          4.46          5.24         0.75 o                         
   0  -7  -6         10.13          9.52         1.36 o                         
   1  -7  -6          0.87          0.46         0.55 o                         
   2  -7  -6          3.32          3.59         0.84 o                         
   3  -7  -6          1.57          0.94         0.45 o                         
  -3  -6  -6          3.27          2.91         0.73 o                         
  -2  -6  -6         12.91         13.37         1.53 o                         
  -1  -6  -6          6.56          5.84         0.86 o                         
   0  -6  -6          5.36          4.61         1.22 o                         
   1  -6  -6         14.94         15.80         1.99 o                         
   2  -6  -6         23.95         24.78         2.33 o                         
   3  -6  -6          5.54          3.72         0.68 o                         
   4  -6  -6          0.26          0.04         0.45 o                         
   5  -6  -6          6.27          3.82         0.76 o                         
  -4  -5  -6          3.84          4.88         0.76 o                         
  -3  -5  -6         15.07         15.82         1.73 o                         
  -2  -5  -6          9.82          9.40         1.04 o                         
  -1  -5  -6         41.96         42.60         3.30 o                         
   0  -5  -6         25.22         25.17         2.62 o                         
   1  -5  -6          2.26          2.74         0.70 o                         
   2  -5  -6          9.02          9.40         0.90 o                         
   3  -5  -6         17.62         20.09         1.77 o                         
   4  -5  -6          3.08          2.87         0.99 o                         
   5  -5  -6          0.94          0.02         0.45 o                         
  -4  -4  -6         20.73         22.90         1.94 o                         
  -3  -4  -6          2.55          1.92         0.98 o                         
  -2  -4  -6         11.72         10.53         1.70 o                         
  -1  -4  -6         26.91         27.66         2.70 o                         
   0  -4  -6         46.10         40.07         3.28 o                         
   1  -4  -6         36.83         34.63         1.68 o                         
   2  -4  -6         52.99         54.31         2.63 o                         
   3  -4  -6         40.55         37.64         2.13 o                         
   4  -4  -6         27.29         26.09         2.65 o                         
   5  -4  -6          5.11          4.35         1.05 o                         
   6  -4  -6          3.19          1.58         0.59 o                         
  -5  -3  -6          5.75          5.51         0.87 o                         
  -4  -3  -6          8.08          9.11         1.50 o                         
  -3  -3  -6         13.27         11.51         1.79 o                         
  -2  -3  -6          7.93          6.34         1.43 o                         
  -1  -3  -6         16.64         16.77         1.36 o                         
   0  -3  -6         21.73         23.79         1.61 o                         
   1  -3  -6        303.73        315.57         5.10 o                         
   2  -3  -6        345.84        353.07         5.95 o                         
   3  -3  -6         53.93         54.44         2.53 o                         
   4  -3  -6         26.13         26.93         2.77 o                         
   5  -3  -6          3.78          5.00         0.87 o                         
   6  -3  -6          1.75          0.94         0.83 o                         
  -5  -2  -6          0.17         -0.03         0.40 o                         
  -4  -2  -6          2.51          1.68         0.92 o                         
  -3  -2  -6         18.96         17.88         2.24 o                         
  -2  -2  -6         41.84         42.88         2.25 o                         
  -1  -2  -6         49.68         52.68         2.25 o                         
   0  -2  -6         16.24         16.85         1.69 o                         
   1  -2  -6         74.18         75.40         3.60 o                         
   2  -2  -6        146.34        155.19         5.43 o                         
   3  -2  -6        153.97        153.68         4.17 o                         
   4  -2  -6         29.46         31.09         2.96 o                         
   5  -2  -6          1.78          0.55         0.51 o                         
   6  -2  -6          6.12          7.50         0.87 o                         
  -5  -1  -6         11.00         11.87         1.12 o                         
  -4  -1  -6         34.99         37.06         3.19 o                         
  -3  -1  -6         92.99         90.69         3.31 o                         
  -2  -1  -6        106.19        116.35         5.24 o                         
  -1  -1  -6        106.88        115.67         4.04 o                         
   0  -1  -6         37.07         36.97         2.24 o                         
   1  -1  -6         47.35         50.02         2.66 o                         
   2  -1  -6         80.02         85.99         3.73 o                         
   3  -1  -6          8.65          7.89         0.98 o                         
   4  -1  -6        153.12        162.20         4.37 o                         
   5  -1  -6          3.23          2.61         0.55 o                         
   6  -1  -6         10.45         13.76         1.19 o                         
   7  -1  -6         13.61         16.32         1.23 o                         
  -6   0  -6          0.39          0.11         0.49 o                         
  -5   0  -6         41.45         43.64         2.12 o                         
  -4   0  -6         44.92         40.38         2.26 o                         
  -3   0  -6         16.47         16.16         1.12 o                         
  -2   0  -6         67.11         66.84         3.30 o                         
  -1   0  -6        198.35        212.07        11.16 o                         
   0   0  -6        145.67        164.61         4.55 o                         
   1   0  -6         62.02         62.58         2.83 o                         
   2   0  -6         72.73         76.78         3.30 o                         
   3   0  -6         43.79         40.13         2.51 o                         
   4   0  -6         43.70         51.79         1.72 o                         
   5   0  -6         36.20         39.83         1.42 o                         
   6   0  -6         22.29         23.17         1.65 o                         
   7   0  -6         10.88         12.35         1.20 o                         
  -6   1  -6          0.91          1.20         0.66 o                         
  -5   1  -6          8.78          8.97         1.06 o                         
  -4   1  -6         39.77         38.21         2.19 o                         
  -3   1  -6         16.39         15.94         1.08 o                         
  -2   1  -6         67.10         74.94         3.36 o                         
  -1   1  -6         62.02         66.46         5.14 o                         
   0   1  -6        503.00        548.36         9.31 o                         
   1   1  -6         86.74         97.95         3.40 o                         
   2   1  -6        535.71        516.14         9.61 o                         
   3   1  -6         26.10         26.68         2.04 o                         
   4   1  -6         61.67         66.48         1.73 o                         
   5   1  -6          3.66          3.66         0.55 o                         
   6   1  -6         21.64         23.04         1.13 o                         
   7   1  -6          1.55          1.48         0.55 o                         
  -6   2  -6          0.00          0.32         0.73 o                         
  -5   2  -6         23.75         24.12         1.64 o                         
  -4   2  -6          7.01          5.97         0.95 o                         
  -3   2  -6         29.09         27.41         1.67 o                         
  -2   2  -6        237.54        238.69         6.12 o                         
  -1   2  -6          6.16          4.34         0.48 o                         
   0   2  -6        133.89        143.18         3.88 o                         
   1   2  -6         19.90         21.47         1.56 o                         
   2   2  -6         72.39         78.93         3.27 o                         
   3   2  -6         68.42         67.53         3.27 o                         
   4   2  -6         43.96         48.45         2.56 o                         
   5   2  -6         77.97         81.21         2.61 o                         
   6   2  -6          2.39          2.52         0.57 o                         
   7   2  -6         11.12         11.93         1.18 o                         
  -6   3  -6         10.76         11.14         1.44 o                         
  -5   3  -6         32.60         31.87         1.85 o                         
  -4   3  -6         35.33         36.82         2.13 o                         
  -3   3  -6        139.28        144.67         4.13 o                         
  -1   3  -6          7.50          6.90         0.89 o                         
   0   3  -6        164.70        193.10         4.67 o                         
   1   3  -6         21.50         22.99         1.69 o                         
   2   3  -6         91.61         81.33         3.38 o                         
   4   3  -6         62.37         61.55         1.99 o                         
   5   3  -6         63.50         63.06         2.06 o                         
   6   3  -6          1.06          0.42         0.81 o                         
   7   3  -6          1.85          1.71         0.56 o                         
  -6   4  -6          5.82          6.29         1.08 o                         
  -5   4  -6         30.42         34.66         2.91 o                         
  -4   4  -6        111.15        101.12         3.51 o                         
  -3   4  -6        114.59        113.47         3.63 o                         
   3   4  -6          2.24          1.19         0.80 o                         
   4   4  -6          2.60          3.18         0.47 o                         
   5   4  -6         33.56         32.00         1.67 o                         
   6   4  -6          8.19          7.38         0.90 o                         
  -6   5  -6         10.00          9.90         1.18 o                         
  -5   5  -6         69.59         70.46         3.98 o                         
  -4   5  -6        178.22        175.05         6.84 o                         
  -3   5  -6         10.63          7.82         1.54 o                         
   3   5  -6          2.21          2.46         0.55 o                         
   4   5  -6          0.30          0.20         0.44 o                         
   5   5  -6          1.59          1.58         0.50 o                         
   6   5  -6          3.59          4.11         0.79 o                         
  -6   6  -6          0.03         -0.01         0.36 o                         
  -5   6  -6          0.09          1.68         0.81 o                         
  -4   6  -6          3.50          3.03         1.11 o                         
  -3   6  -6         14.53         11.69         1.69 o                         
  -2   6  -6         83.96         84.38         4.55 o                         
   2   6  -6        196.15        204.42         5.02 o                         
   3   6  -6         11.29          7.95         1.55 o                         
   4   6  -6          0.55          0.64         0.49 o                         
   5   6  -6          9.10          9.68         1.94 o                         
   6   6  -6          0.14          0.60         0.37 o                         
  -5   7  -6          1.01          1.21         0.72 o                         
  -4   7  -6         18.19         20.77         2.21 o                         
  -3   7  -6          4.59          3.38         1.10 o                         
  -2   7  -6         62.84         62.95         3.99 o                         
  -1   7  -6          4.23          2.94         1.02 o                         
   0   7  -6        101.18         97.07         4.81 o                         
   1   7  -6        538.72        517.25         8.54 o                         
   2   7  -6        178.66        174.61         8.60 o                         
   3   7  -6          0.99          2.07         0.73 o                         
   4   7  -6          5.72          6.85         1.45 o                         
   5   7  -6          2.11          2.37         0.55 o                         
  -4   8  -6          0.93          2.18         0.81 o                         
  -3   8  -6          1.88          1.77         0.82 o                         
  -2   8  -6          3.15          4.72         1.26 o                         
  -1   8  -6         11.08         11.63         1.80 o                         
   0   8  -6         28.99         27.04         2.02 o                         
   1   8  -6         40.66         40.77         3.23 o                         
   2   8  -6         18.25         19.22         2.36 o                         
   3   8  -6         10.51         10.24         1.75 o                         
   4   8  -6          6.56          8.67         1.41 o                         
   5   8  -6          2.68          1.98         0.44 o                         
  -2   9  -6          3.91          4.12         0.81 o                         
  -1   9  -6         23.70         22.13         2.19 o                         
   0   9  -6         13.16         11.73         1.86 o                         
   1   9  -6         11.62          8.84         1.70 o                         
   3   9  -6         21.83         23.96         2.23 o                         
   4   9  -6          2.48          1.62         0.53 o                         
  -2  10  -6          2.83          4.27         1.12 o                         
  -1  10  -6          4.91          6.07         1.31 o                         
   0  10  -6          6.24          6.06         1.42 o                         
   2  10  -6          7.29          7.56         1.26 o                         
   3  10  -6         11.04         12.84         1.25 o                         
  -1  -8  -5          7.32          6.11         0.78 o                         
   0  -8  -5          0.58         -0.52         0.52 o                         
   1  -8  -5          9.98         10.71         1.36 o                         
   2  -8  -5          2.40          1.93         0.65 o                         
   3  -8  -5          1.71          1.62         0.42 o                         
  -3  -7  -5          2.55          2.46         0.63 o                         
  -2  -7  -5         19.31         17.45         1.66 o                         
  -1  -7  -5          3.84          3.30         0.98 o                         
   0  -7  -5         27.73         29.53         2.59 o                         
   1  -7  -5         86.08         91.56         4.56 o                         
   2  -7  -5         13.20         13.00         1.65 o                         
   3  -7  -5         22.97         21.66         1.45 o                         
   4  -7  -5          7.15          7.10         1.10 o                         
   5  -7  -5          1.54          0.72         0.40 o                         
  -4  -6  -5          1.52          1.05         0.48 o                         
  -3  -6  -5          4.04          3.35         0.99 o                         
  -2  -6  -5          0.75          0.69         0.67 o                         
  -1  -6  -5         24.41         24.41         1.68 o                         
   0  -6  -5        103.47        114.87        12.58 o                         
   1  -6  -5         57.66         55.61         3.82 o                         
   2  -6  -5         14.70         16.91         1.43 o                         
   3  -6  -5         32.18         29.54         3.52 o                         
   4  -6  -5         22.16         22.24         2.18 o                         
   5  -6  -5          1.14          0.34         0.50 o                         
  -4  -5  -5          7.74          6.81         1.12 o                         
  -3  -5  -5          4.09          2.96         0.99 o                         
  -2  -5  -5          2.77          3.79         0.95 o                         
  -1  -5  -5         87.43         80.14         3.31 o                         
   0  -5  -5          0.95         -0.37         2.27 o                         
   1  -5  -5         14.04         12.02         1.81 o                         
   2  -5  -5          5.45          5.36         1.31 o                         
   3  -5  -5         58.93         57.42         3.67 o                         
   4  -5  -5         37.49         30.67         2.81 o                         
   5  -5  -5         18.24         19.93         2.08 o                         
   6  -5  -5          0.60          0.37         0.42 o                         
  -5  -4  -5          8.93          8.37         1.02 o                         
  -4  -4  -5          5.12          4.32         1.08 o                         
  -2  -4  -5         26.76         22.35         1.68 o                         
  -1  -4  -5         65.40         61.02         2.14 o                         
   0  -4  -5         55.53         53.04         2.19 o                         
   1  -4  -5         19.81         18.54         1.45 o                         
   2  -4  -5         28.92         29.55         1.79 o                         
   3  -4  -5         16.27         13.51         1.23 o                         
   4  -4  -5         27.36         24.54         2.58 o                         
   5  -4  -5          5.24          5.76         0.92 o                         
   6  -4  -5          5.10          5.58         0.72 o                         
  -5  -3  -5          5.40          5.26         0.72 o                         
  -4  -3  -5          8.44          9.35         2.01 o                         
  -2  -3  -5        111.83        111.43         2.86 o                         
  -1  -3  -5         56.49         54.54         3.19 o                         
   0  -3  -5         38.95         37.27         2.48 o                         
   1  -3  -5         10.86         10.54         1.38 o                         
   2  -3  -5         10.90          8.62         1.23 o                         
   3  -3  -5         26.89         27.28         2.24 o                         
   4  -3  -5         22.65         20.21         2.43 o                         
   5  -3  -5          9.92          7.73         1.06 o                         
   6  -3  -5          0.41         -0.07         0.91 o                         
  -6  -2  -5         11.22          9.94         1.03 o                         
  -5  -2  -5          2.35          2.50         0.65 o                         
  -4  -2  -5         21.51         18.64         2.24 o                         
  -2  -2  -5         84.72         83.66         3.55 o                         
  -1  -2  -5         46.95         53.22         2.73 o                         
   0  -2  -5         68.41         83.77         3.42 o                         
   1  -2  -5         96.79        106.01         3.95 o                         
   2  -2  -5         23.43         26.06         1.97 o                         
   3  -2  -5         58.78         67.81         3.35 o                         
   4  -2  -5         54.64         54.07         2.78 o                         
   5  -2  -5          7.65          8.61         1.11 o                         
   6  -2  -5          0.62          0.06         0.41 o                         
   7  -2  -5          1.54          0.80         0.59 o                         
  -6  -1  -5          0.03         -0.31         0.57 o                         
  -5  -1  -5         15.11         14.27         1.34 o                         
  -4  -1  -5          1.40          0.22         0.81 o                         
  -3  -1  -5        128.26        131.15         5.08 o                         
  -2  -1  -5        173.74        165.60         5.26 o                         
  -1  -1  -5        311.92        341.37         6.98 o                         
   0  -1  -5         87.63         98.83         3.39 o                         
   1  -1  -5         94.70        100.74         3.50 o                         
   2  -1  -5         33.36         32.52         2.06 o                         
   3  -1  -5         67.41         75.36         3.33 o                         
   4  -1  -5        129.76        151.34         2.88 o                         
   5  -1  -5         37.34         40.58         1.62 o                         
   6  -1  -5          0.89          0.76         0.72 o                         
   7  -1  -5          0.53          0.13         0.60 o                         
  -6   0  -5          0.71          0.22         0.61 o                         
  -5   0  -5          6.17          6.91         1.79 o                         
  -4   0  -5         30.34         28.05         2.01 o                         
  -3   0  -5         22.48         21.64         1.98 o                         
  -2   0  -5         42.72         42.91         2.45 o                         
  -1   0  -5         63.88         75.11         2.81 o                         
   0   0  -5        360.46        377.01         6.91 o                         
   1   0  -5        106.44        109.68         3.43 o                         
   2   0  -5         15.63         17.24         1.55 o                         
   3   0  -5        114.12        113.38         2.62 o                         
   4   0  -5         33.56         33.11         2.07 o                         
   5   0  -5         41.02         43.53         1.66 o                         
   6   0  -5          1.92          1.78         0.87 o                         
   7   0  -5          8.18         12.22         1.38 o                         
  -6   1  -5         44.93         46.65         2.96 o                         
  -5   1  -5         62.01         60.69         2.76 o                         
  -4   1  -5         25.57         27.19         1.47 o                         
  -3   1  -5          5.39          4.88         0.97 o                         
  -2   1  -5          3.61          4.32         0.85 o                         
  -1   1  -5        267.74        295.80        14.73 o                         
   0   1  -5        139.06        148.99         3.73 o                         
   1   1  -5          4.14          3.51         0.65 o                         
   2   1  -5        179.61        175.10         4.61 o                         
   3   1  -5         42.21         42.92         1.60 o                         
   4   1  -5        139.26        141.61         4.42 o                         
   5   1  -5         65.89         66.82         2.37 o                         
   6   1  -5         30.02         29.12         1.86 o                         
   7   1  -5          1.53          1.22         0.58 o                         
  -6   2  -5         66.77         70.06         3.70 o                         
  -5   2  -5         45.08         48.19         2.33 o                         
  -4   2  -5         14.45         14.05         1.38 o                         
  -1   2  -5        405.28        461.35         7.91 o                         
   0   2  -5        763.67        800.00         7.77 o                         
   1   2  -5        300.67        307.92         6.12 o                         
   2   2  -5        168.84        161.43         4.51 o                         
   3   2  -5        107.45        109.73         3.98 o                         
   4   2  -5         40.99         38.79         1.50 o                         
   5   2  -5         10.55         10.43         0.85 o                         
   6   2  -5          5.32          5.04         0.84 o                         
   7   2  -5          0.30          0.84         0.54 o                         
  -6   3  -5         14.82         14.16         1.68 o                         
  -5   3  -5         27.47         29.32         2.50 o                         
  -4   3  -5         31.41         28.81         1.86 o                         
   0   3  -5        225.14        255.62         5.76 o                         
   1   3  -5        136.62        126.04         3.74 o                         
   4   3  -5        101.77        101.10         2.89 o                         
   5   3  -5         22.29         22.19         1.46 o                         
   6   3  -5         24.12         23.19         1.62 o                         
   7   3  -5          1.25          0.44         0.55 o                         
  -6   4  -5         18.57         18.58         1.87 o                         
  -5   4  -5         10.94         10.09         1.71 o                         
  -4   4  -5         57.10         58.56         2.64 o                         
   4   4  -5         13.64         11.71         1.07 o                         
   5   4  -5         12.37         11.89         1.07 o                         
   6   4  -5          1.59          2.27         0.61 o                         
   7   4  -5          8.37          9.06         0.98 o                         
  -6   5  -5         16.40         15.56         1.55 o                         
  -5   5  -5         77.63         79.72         4.32 o                         
  -4   5  -5         86.20         86.07         4.74 o                         
  -3   5  -5          4.84          4.62         1.09 o                         
   3   5  -5         34.32         35.38         2.99 o                         
   4   5  -5          9.74         10.72         1.33 o                         
   5   5  -5          2.30          2.03         0.62 o                         
   6   5  -5          5.55          4.94         0.74 o                         
  -5   6  -5         45.16         47.96         3.13 o                         
  -4   6  -5         20.25         20.86         2.32 o                         
  -3   6  -5         18.29         19.38         2.25 o                         
   3   6  -5         12.38         10.69         1.75 o                         
   4   6  -5          8.88          8.51         1.64 o                         
   5   6  -5          1.59          1.62         0.93 o                         
   6   6  -5          6.58          8.75         0.82 o                         
  -4   7  -5         10.27         11.99         1.70 o                         
  -3   7  -5         37.55         40.46         3.17 o                         
  -2   7  -5         66.27         69.85         4.11 o                         
  -1   7  -5         34.57         38.04         2.96 o                         
   0   7  -5        291.70        292.70         8.41 o                         
   1   7  -5        598.87        589.43         9.09 o                         
   2   7  -5        119.47        111.28         5.14 o                         
   3   7  -5          3.01          4.46         0.81 o                         
   4   7  -5         18.37         17.40         1.44 o                         
   5   7  -5         10.10         10.85         2.34 o                         
   6   7  -5          3.03          2.82         0.60 o                         
  -2   8  -5          2.98          1.96         1.05 o                         
  -1   8  -5         81.36         79.24         3.12 o                         
   0   8  -5        295.14        292.81         6.26 o                         
   1   8  -5        187.74        186.14         6.96 o                         
   3   8  -5         16.73         14.70         1.94 o                         
   4   8  -5          5.32          6.81         0.86 o                         
   5   8  -5          4.06          4.41         0.87 o                         
  -2   9  -5         23.89         25.38         2.41 o                         
  -1   9  -5          9.22         11.45         1.87 o                         
   0   9  -5          5.67          5.37         1.45 o                         
   3   9  -5          9.04          9.58         1.44 o                         
   4   9  -5          7.41          8.20         1.16 o                         
  -2  10  -5         15.55         21.46         1.96 o                         
  -1  10  -5          8.95          8.48         1.44 o                         
   2  10  -5          3.55          3.96         0.93 o                         
   3  10  -5          2.88          4.78         0.99 o                         
   0  -9  -4          0.78          0.64         0.43 o                         
   1  -9  -4          2.99          2.58         0.65 o                         
   2  -9  -4          7.16          7.21         0.92 o                         
  -2  -8  -4          3.96          4.88         0.92 o                         
  -1  -8  -4          8.30          9.87         1.27 o                         
   0  -8  -4         10.93         11.42         1.55 o                         
   1  -8  -4          6.50          7.06         0.95 o                         
   2  -8  -4          2.32          4.06         0.98 o                         
   3  -8  -4          0.79          0.64         0.30 o                         
   4  -8  -4          2.76          2.08         0.64 o                         
  -3  -7  -4          6.52          5.55         1.02 o                         
  -2  -7  -4          9.44         12.66         1.49 o                         
  -1  -7  -4         12.15         11.88         1.17 o                         
   0  -7  -4         78.02         83.30         3.06 o                         
   1  -7  -4          1.36          1.73         0.90 o                         
   2  -7  -4         19.66         21.01         2.28 o                         
   3  -7  -4          3.54          2.88         0.98 o                         
   4  -7  -4          5.85          5.05         0.70 o                         
   5  -7  -4         15.48         10.66         1.26 o                         
  -4  -6  -4          1.50          1.33         0.66 o                         
  -2  -6  -4          1.08          0.76         0.48 o                         
  -1  -6  -4         84.49         81.98         3.21 o                         
   0  -6  -4        110.00        104.55         7.08 o                         
   1  -6  -4         25.35         21.85         2.43 o                         
   2  -6  -4         29.30         23.07         2.47 o                         
   3  -6  -4         16.72         14.77         1.95 o                         
   4  -6  -4          0.15         -0.73         0.73 o                         
   5  -6  -4          1.09          0.93         0.70 o                         
   6  -6  -4          1.81          0.62         0.42 o                         
  -5  -5  -4          4.56          3.90         0.75 o                         
  -4  -5  -4          0.58          0.76         0.66 o                         
  -2  -5  -4         78.67         74.90         3.06 o                         
  -1  -5  -4         28.66         30.25         2.23 o                         
   0  -5  -4         14.14         12.43         0.97 o                         
   1  -5  -4         17.74         18.04         1.42 o                         
   2  -5  -4         78.09         73.59         2.84 o                         
   3  -5  -4         57.08         55.34         2.15 o                         
   4  -5  -4          4.75          4.77         0.84 o                         
   5  -5  -4          2.63          2.31         0.63 o                         
   6  -5  -4          4.44          4.25         0.64 o                         
  -5  -4  -4          0.66          0.59         0.50 o                         
  -4  -4  -4          1.80          1.29         0.87 o                         
  -2  -4  -4         16.02         15.59         1.08 o                         
  -1  -4  -4         72.61         75.33         2.30 o                         
   0  -4  -4        204.96        191.13         5.97 o                         
   1  -4  -4         49.16         44.06         2.75 o                         
   2  -4  -4        103.63        101.44         4.24 o                         
   3  -4  -4        251.00        263.06         3.94 o                         
   4  -4  -4         27.48         22.55         2.55 o                         
   5  -4  -4         13.32         14.01         1.97 o                         
   6  -4  -4          0.25          0.67         0.42 o                         
  -6  -3  -4          4.87          3.92         0.69 o                         
  -5  -3  -4          3.64          4.65         1.13 o                         
  -4  -3  -4          8.20          6.15         1.40 o                         
  -2  -3  -4         50.72         57.70         3.06 o                         
  -1  -3  -4         33.38         32.21         2.19 o                         
   0  -3  -4         92.61         93.65         3.72 o                         
   1  -3  -4         15.44         14.86         1.46 o                         
   2  -3  -4         29.88         28.74         2.06 o                         
   3  -3  -4         40.55         43.66         2.64 o                         
   4  -3  -4          9.30         12.18         1.85 o                         
   5  -3  -4          3.77          3.97         1.32 o                         
   6  -3  -4          2.55          0.91         0.96 o                         
   7  -3  -4          0.23         -0.34         0.55 o                         
  -6  -2  -4         16.70         17.87         1.69 o                         
  -5  -2  -4          2.05          2.54         1.08 o                         
  -4  -2  -4         53.72         47.86         3.47 o                         
  -3  -2  -4          8.33          7.14         1.29 o                         
  -2  -2  -4          2.63          2.54         0.51 o                         
  -1  -2  -4        116.88        125.30         4.00 o                         
   0  -2  -4        168.11        179.31         4.80 o                         
   1  -2  -4        164.93        172.60         4.69 o                         
   2  -2  -4         18.86         20.84         1.62 o                         
   3  -2  -4          4.58          5.77         0.95 o                         
   4  -2  -4         47.96         55.18         3.56 o                         
   5  -2  -4         22.03         16.43         1.50 o                         
   6  -2  -4          9.70          8.53         1.47 o                         
   7  -2  -4          0.15          0.09         0.53 o                         
  -6  -1  -4         11.29         11.41         1.52 o                         
  -5  -1  -4         14.78         13.79         1.82 o                         
  -4  -1  -4         39.02         37.31         2.06 o                         
  -3  -1  -4         42.44         40.40         2.63 o                         
  -2  -1  -4         38.49         47.86         1.65 o                         
  -1  -1  -4       1007.35       1057.40        29.68 o                         
   0  -1  -4        808.56        813.21        11.96 o                         
   1  -1  -4          4.83          5.45         0.76 o                         
   2  -1  -4        252.14        266.05         5.43 o                         
   3  -1  -4        239.76        262.21         4.08 o                         
   4  -1  -4          7.92          8.25         0.77 o                         
   5  -1  -4         13.05         13.77         1.11 o                         
   6  -1  -4         10.83         10.37         1.66 o                         
   7  -1  -4          6.93          7.91         1.21 o                         
  -7   0  -4          2.19          0.44         0.40 o                         
  -6   0  -4          2.87          2.99         0.98 o                         
  -5   0  -4         15.01         16.41         1.94 o                         
  -4   0  -4         85.63         87.04         3.07 o                         
  -3   0  -4         17.82         20.42         1.83 o                         
  -2   0  -4        210.17        245.29         4.72 o                         
  -1   0  -4       1016.80       1055.88         9.90 o                         
   0   0  -4       1253.60       1283.01        16.37 o                         
   1   0  -4        210.84        191.12         4.33 o                         
   2   0  -4        156.91        165.08         2.68 o                         
   3   0  -4         56.85         56.82         1.70 o                         
   4   0  -4        199.17        204.79         8.68 o                         
   5   0  -4         34.83         35.03         1.44 o                         
   6   0  -4          1.65          1.65         0.81 o                         
   7   0  -4          0.69          1.39         0.68 o                         
  -7   1  -4          8.82          8.17         1.00 o                         
  -6   1  -4         24.41         22.85         2.29 o                         
  -5   1  -4         51.03         46.75         3.52 o                         
  -4   1  -4         13.69         13.44         1.82 o                         
  -1   1  -4        450.66        499.15         7.10 o                         
   0   1  -4        653.98        659.47         6.45 o                         
   1   1  -4         18.85         18.75         1.19 o                         
   2   1  -4        238.17        220.39         5.12 o                         
   3   1  -4         89.32         88.16         2.21 o                         
   4   1  -4        147.10        147.61         4.69 o                         
   5   1  -4        162.56        165.09         3.83 o                         
   6   1  -4         14.52         12.58         1.31 o                         
   7   1  -4          5.67          6.79         1.10 o                         
  -7   2  -4         26.41         23.64         1.60 o                         
  -6   2  -4         28.92         33.59         2.74 o                         
  -5   2  -4          8.25          7.92         1.56 o                         
  -4   2  -4         13.48         14.35         1.31 o                         
  -1   2  -4        323.47        337.28         5.03 o                         
   0   2  -4        157.69        151.49         2.16 o                         
   1   2  -4         55.21         53.45         2.07 o                         
   2   2  -4         86.51         87.77         3.01 o                         
   3   2  -4         24.55         21.67         1.59 o                         
   4   2  -4        147.53        137.26         4.67 o                         
   5   2  -4         30.98         33.08         1.25 o                         
   6   2  -4         36.95         36.07         2.08 o                         
   7   2  -4          4.23          4.98         0.97 o                         
  -7   3  -4          6.50          3.96         0.65 o                         
  -6   3  -4         24.45         29.01         2.48 o                         
  -5   3  -4          0.77          0.75         0.74 o                         
  -4   3  -4         32.37         31.22         1.96 o                         
   4   3  -4          5.62          4.16         0.78 o                         
   5   3  -4         42.76         40.43         1.91 o                         
   6   3  -4          2.17          2.41         0.68 o                         
   7   3  -4          2.55          2.06         0.69 o                         
  -6   4  -4          9.34          9.76         1.44 o                         
  -5   4  -4         53.10         58.65         3.80 o                         
  -4   4  -4         27.70         26.74         1.74 o                         
   4   4  -4         41.31         41.31         2.36 o                         
   5   4  -4         28.55         25.28         1.83 o                         
   6   4  -4          2.39          2.65         0.62 o                         
   7   4  -4          0.14          0.41         0.41 o                         
  -6   5  -4         11.11         11.63         1.37 o                         
  -5   5  -4         22.80         29.47         2.65 o                         
  -4   5  -4         31.15         36.66         3.03 o                         
   4   5  -4         64.17         60.45         2.96 o                         
   5   5  -4          7.89          4.86         0.90 o                         
   6   5  -4          0.97          0.80         0.44 o                         
  -4   6  -4         61.58         77.15         4.36 o                         
  -3   6  -4         24.13         28.36         2.61 o                         
   3   6  -4         78.57         82.20         4.39 o                         
   4   6  -4         47.38         45.99         2.43 o                         
   5   6  -4         14.08         12.24         1.76 o                         
   6   6  -4          7.02          7.59         0.73 o                         
   0   7  -4         32.75         35.35         2.76 o                         
   1   7  -4         33.62         33.95         2.73 o                         
   3   7  -4         27.24         31.19         2.89 o                         
   4   7  -4          6.56          8.22         1.25 o                         
   5   7  -4          4.48          4.28         0.57 o                         
   6   7  -4          0.99          1.22         0.48 o                         
  -2   8  -4          8.08         13.45         1.91 o                         
  -1   8  -4        159.52        161.02         6.33 o                         
   0   8  -4        103.12        102.62         5.06 o                         
   1   8  -4          5.48          3.60         1.22 o                         
   3   8  -4          8.10          9.37         1.50 o                         
   4   8  -4         10.97         12.03         1.08 o                         
   5   8  -4          3.28          2.29         0.50 o                         
  -1   9  -4         76.06         77.75         4.31 o                         
   0   9  -4         24.18         23.23         2.49 o                         
   4   9  -4         13.39         16.12         1.52 o                         
   3  10  -4          0.72          1.10         0.72 o                         
  -1  -9  -3          3.68          2.33         0.64 o                         
   0  -9  -3          0.34          0.74         0.36 o                         
   1  -9  -3         17.77         20.01         1.86 o                         
   2  -9  -3          7.12          7.46         1.17 o                         
   3  -9  -3          0.25          0.81         0.33 o                         
  -3  -8  -3          5.59          6.26         0.95 o                         
  -2  -8  -3          2.41          1.59         0.69 o                         
  -1  -8  -3          3.10          4.46         0.70 o                         
   0  -8  -3          6.37          7.36         0.94 o                         
   1  -8  -3         44.47         48.78         3.38 o                         
   2  -8  -3         40.99         39.57         2.99 o                         
   3  -8  -3          6.33          6.79         1.26 o                         
   4  -8  -3          0.79          0.76         0.38 o                         
   5  -8  -3          5.65          3.86         0.71 o                         
  -4  -7  -3          1.95          1.14         0.59 o                         
  -2  -7  -3         11.81         14.40         1.26 o                         
  -1  -7  -3          0.68          0.12         0.75 o                         
   0  -7  -3         18.47         17.34         1.48 o                         
   1  -7  -3         25.00         20.73         2.39 o                         
   2  -7  -3         55.93         53.12         3.71 o                         
   3  -7  -3         33.32         32.83         2.81 o                         
   4  -7  -3          2.16          1.68         0.75 o                         
   5  -7  -3          0.88          0.87         0.59 o                         
  -4  -6  -3          1.03          1.19         0.67 o                         
  -3  -6  -3          0.87         -0.03         0.54 o                         
  -2  -6  -3         25.96         23.47         1.68 o                         
  -1  -6  -3         69.20         66.25         2.88 o                         
   0  -6  -3          2.64          1.42         0.45 o                         
   1  -6  -3         12.33         11.16         1.18 o                         
   2  -6  -3         36.09         34.42         1.64 o                         
   3  -6  -3         15.99         15.00         1.39 o                         
   4  -6  -3         43.29         37.64         1.72 o                         
   5  -6  -3          7.96          8.66         1.48 o                         
   6  -6  -3          1.47          0.94         0.50 o                         
  -5  -5  -3          0.87          1.01         0.58 o                         
  -3  -5  -3         66.24         69.19         4.09 o                         
  -2  -5  -3        147.36        148.87         4.48 o                         
  -1  -5  -3         84.99         83.05         2.46 o                         
   0  -5  -3         33.12         34.19         3.82 o                         
   1  -5  -3         10.02          6.36         1.13 o                         
   2  -5  -3         25.40         21.21         1.46 o                         
   3  -5  -3         38.78         36.75         2.20 o                         
   4  -5  -3          4.80          3.36         0.79 o                         
   5  -5  -3          2.24          1.15         0.99 o                         
   6  -5  -3          4.46          5.42         0.76 o                         
  -5  -4  -3          5.05          4.15         1.11 o                         
  -3  -4  -3        181.74        159.85         6.33 o                         
  -2  -4  -3        201.49        204.39         4.67 o                         
  -1  -4  -3          3.52          4.66         0.90 o                         
   0  -4  -3          8.53          8.23         1.14 o                         
   1  -4  -3        115.62        103.28         3.95 o                         
   2  -4  -3         81.07         86.27         3.62 o                         
   3  -4  -3         45.77         47.90         2.72 o                         
   4  -4  -3          5.10          6.06         1.42 o                         
   5  -4  -3         21.97         20.53         2.44 o                         
   6  -4  -3          0.82          0.46         0.44 o                         
   7  -4  -3          6.61          5.12         0.90 o                         
  -6  -3  -3          4.07          4.81         0.97 o                         
  -5  -3  -3          7.17          6.43         1.29 o                         
  -3  -3  -3        101.48        102.21         3.24 o                         
  -2  -3  -3         25.63         23.02         1.84 o                         
  -1  -3  -3        120.25        123.88         4.09 o                         
   0  -3  -3         89.85         81.45         3.19 o                         
   1  -3  -3         96.92        104.46         3.62 o                         
   2  -3  -3        307.14        341.28         7.27 o                         
   3  -3  -3        363.15        430.61         5.92 o                         
   4  -3  -3         72.89         83.21         2.82 o                         
   5  -3  -3         21.38         16.10         2.14 o                         
   6  -3  -3          4.86          2.82         1.02 o                         
   7  -3  -3          1.05          0.88         0.62 o                         
  -5  -2  -3          1.35          0.65         0.81 o                         
  -4  -2  -3         12.36         14.57         1.30 o                         
  -3  -2  -3         38.48         38.24         2.48 o                         
  -2  -2  -3         39.14         38.62         1.51 o                         
  -1  -2  -3        201.45        215.64         3.59 o                         
   0  -2  -3         27.64         30.14         1.70 o                         
   1  -2  -3        606.52        670.99        13.95 o                         
   2  -2  -3        337.69        404.06         7.26 o                         
   3  -2  -3        676.00        802.09         8.70 o                         
   4  -2  -3         99.87        119.42         4.26 o                         
   5  -2  -3         19.53         19.73         1.48 o                         
   6  -2  -3         14.67         12.35         1.81 o                         
   7  -2  -3          1.47          2.62         0.84 o                         
  -7  -1  -3         11.42         11.43         1.14 o                         
  -4  -1  -3         26.56         29.88         1.78 o                         
  -3  -1  -3        170.03        171.37         5.28 o                         
  -2  -1  -3        557.73        622.97         7.09 o                         
  -1  -1  -3        757.15        780.35        11.08 o                         
   0  -1  -3        375.85        375.95         6.34 o                         
   1  -1  -3        340.35        346.95         6.56 o                         
   2  -1  -3         19.00         18.92         0.81 o                         
   3  -1  -3        205.68        239.16         3.72 o                         
   4  -1  -3         32.56         34.07         2.16 o                         
   5  -1  -3          9.84         10.24         0.83 o                         
   6  -1  -3          0.33          0.84         0.81 o                         
   7  -1  -3          1.54          2.33         0.80 o                         
  -7   0  -3          4.07          2.97         0.76 o                         
  -6   0  -3         20.78         21.15         2.26 o                         
  -2   0  -3         11.29         12.09         0.82 o                         
  -1   0  -3        326.72        342.93         6.72 o                         
   0   0  -3        736.41        709.97         6.71 o                         
   1   0  -3        435.32        428.76         4.30 o                         
   2   0  -3        249.45        263.73         3.43 o                         
   3   0  -3        102.91        117.38         2.41 o                         
   4   0  -3         25.83         23.73         1.77 o                         
   5   0  -3         17.86         16.72         1.01 o                         
   6   0  -3         15.77         14.65         1.93 o                         
   7   0  -3          2.67          3.50         0.93 o                         
  -7   1  -3          1.39          1.61         0.68 o                         
  -6   1  -3         20.05         17.90         2.10 o                         
  -1   1  -3        146.62        147.06         2.62 o                         
   0   1  -3        575.16        565.46         5.31 o                         
   1   1  -3        803.40        736.12         6.84 o                         
   2   1  -3        263.79        257.46         3.47 o                         
   3   1  -3        288.39        297.23        12.36 o                         
   4   1  -3        312.55        303.11         6.97 o                         
   5   1  -3         57.79         60.23         1.89 o                         
   6   1  -3         41.53         38.78         2.20 o                         
   7   1  -3          1.13          1.58         0.74 o                         
  -7   2  -3          7.31          5.57         0.92 o                         
  -6   2  -3         28.59         25.83         2.42 o                         
  -5   2  -3         14.14         14.89         2.02 o                         
   0   2  -3        268.98        245.89         4.14 o                         
   1   2  -3         51.78         43.35         1.72 o                         
   2   2  -3        632.25        595.70         9.07 o                         
   3   2  -3        275.58        272.57         6.08 o                         
   4   2  -3        104.87        103.69         3.99 o                         
   5   2  -3        245.99        245.55         3.98 o                         
   6   2  -3         26.60         26.08         1.81 o                         
   7   2  -3          0.41          0.26         0.47 o                         
  -7   3  -3          6.56          5.71         0.83 o                         
  -6   3  -3         12.65         13.57         1.79 o                         
  -5   3  -3         20.58         19.99         2.25 o                         
   3   3  -3         42.78         39.00         2.25 o                         
   4   3  -3         16.95         17.44         1.72 o                         
   5   3  -3         26.94         27.78         1.90 o                         
   6   3  -3         19.37         17.72         1.49 o                         
   7   3  -3          6.67          7.46         1.11 o                         
  -6   4  -3          0.03         -0.04         0.69 o                         
  -5   4  -3         66.08         73.14         4.25 o                         
  -4   4  -3         58.84         65.31         4.00 o                         
   4   4  -3         19.09         19.28         1.64 o                         
   5   4  -3         23.38         23.27         1.78 o                         
   6   4  -3          5.02          4.22         0.86 o                         
   7   4  -3          2.71          2.38         0.68 o                         
   4   5  -3         41.50         44.55         2.37 o                         
   5   5  -3          0.04          2.38         1.07 o                         
   6   5  -3          0.72          0.13         0.40 o                         
   3   6  -3          2.35         -0.24         0.63 o                         
   4   6  -3          4.39          2.90         0.69 o                         
   5   6  -3          0.19          0.44         0.43 o                         
   6   6  -3          1.78          2.08         0.69 o                         
   1   7  -3        195.04        193.92         6.77 o                         
   3   7  -3         65.40         67.67         3.98 o                         
   4   7  -3         10.09          9.53         1.59 o                         
   5   7  -3          2.90          4.96         1.11 o                         
   6   7  -3          0.21          0.06         0.32 o                         
  -1   8  -3          6.97         10.53         1.76 o                         
   0   8  -3         20.91         21.80         2.43 o                         
   4   8  -3          8.20         10.98         1.48 o                         
   5   8  -3          1.70          1.76         0.43 o                         
   4   9  -3          2.40          4.05         0.88 o                         
   3  10  -3          2.67          3.50         0.88 o                         
   2  11  -3          2.93          2.73         0.63 o                         
   0 -10  -2          8.29          8.39         0.96 o                         
   1 -10  -2         18.21         18.45         1.54 o                         
   2 -10  -2          1.72          1.63         0.39 o                         
  -2  -9  -2          5.20          5.47         0.92 o                         
  -1  -9  -2          3.30          4.04         0.66 o                         
   0  -9  -2         42.95         47.89         2.84 o                         
   1  -9  -2          7.03          6.58         1.27 o                         
   2  -9  -2          2.26          2.06         0.86 o                         
   3  -9  -2          3.77          4.38         1.04 o                         
   4  -9  -2          2.90          3.31         0.71 o                         
  -2  -8  -2         37.18         38.95         2.77 o                         
  -1  -8  -2         33.79         34.95         2.86 o                         
   0  -8  -2         34.27         34.73         2.01 o                         
   1  -8  -2         14.04         13.91         1.39 o                         
   2  -8  -2         37.40         36.70         3.04 o                         
   3  -8  -2          3.54          3.03         1.01 o                         
   4  -8  -2          2.77          3.44         0.90 o                         
   5  -8  -2          0.95          1.14         0.50 o                         
  -3  -7  -2          6.76          6.42         1.23 o                         
  -2  -7  -2          5.66          4.70         1.20 o                         
  -1  -7  -2         18.47         17.86         2.27 o                         
   0  -7  -2         21.19         20.94         1.62 o                         
   1  -7  -2         75.77         73.05         4.80 o                         
   2  -7  -2         35.99         33.78         2.95 o                         
   3  -7  -2         15.89         13.40         1.89 o                         
   4  -7  -2         17.90         16.77         1.91 o                         
   5  -7  -2          3.68          3.49         0.85 o                         
   6  -7  -2          7.56          4.50         0.71 o                         
  -5  -6  -2          1.99          2.64         0.70 o                         
  -3  -6  -2         23.71         22.51         2.34 o                         
  -2  -6  -2          1.35          2.02         0.64 o                         
  -1  -6  -2         19.57         17.26         1.16 o                         
   0  -6  -2         13.12         12.79         0.98 o                         
   1  -6  -2         48.26         48.04         2.26 o                         
   2  -6  -2          8.55          5.91         0.85 o                         
   3  -6  -2        116.52        105.27         5.57 o                         
   4  -6  -2         75.03         67.40         4.43 o                         
   5  -6  -2         18.20         13.81         2.77 o                         
   6  -6  -2         12.07         11.30         1.85 o                         
  -5  -5  -2          0.95          2.13         0.80 o                         
  -3  -5  -2         64.50         56.83         3.75 o                         
  -2  -5  -2         64.93         61.36         2.54 o                         
  -1  -5  -2          3.32          3.39         0.84 o                         
   0  -5  -2         21.11         21.16         1.84 o                         
   1  -5  -2         44.80         43.91         2.59 o                         
   2  -5  -2         18.29         18.55         1.68 o                         
   3  -5  -2         96.08         95.61         3.73 o                         
   4  -5  -2        138.29        124.74         6.88 o                         
   5  -5  -2         20.28         18.41         2.88 o                         
   6  -5  -2          0.79          0.63         0.41 o                         
   7  -5  -2         20.75         25.10         1.68 o                         
  -5  -4  -2         15.30         15.01         1.87 o                         
  -3  -4  -2        399.77        376.67        10.01 o                         
  -2  -4  -2        273.08        244.80         6.59 o                         
  -1  -4  -2         14.17         11.31         1.26 o                         
   0  -4  -2         93.21         90.45         3.44 o                         
   1  -4  -2         33.32         41.82         3.64 o                         
   2  -4  -2         29.25         33.49         1.38 o                         
   3  -4  -2         13.79         14.25         1.34 o                         
   4  -4  -2         39.84         47.80         2.21 o                         
   5  -4  -2          9.10          7.19         1.54 o                         
   6  -4  -2          2.87          2.24         0.62 o                         
   7  -4  -2          2.65          2.53         0.79 o                         
  -5  -3  -2         19.42         15.38         2.28 o                         
  -4  -3  -2        188.17        202.61         6.35 o                         
  -3  -3  -2         69.01         63.63         2.22 o                         
  -2  -3  -2        337.44        369.79         7.62 o                         
  -1  -3  -2         97.17         92.67         3.22 o                         
   0  -3  -2        154.69        153.11         2.89 o                         
   1  -3  -2         20.83         29.29         1.86 o                         
   2  -3  -2         76.73         81.46         1.94 o                         
   3  -3  -2        114.16        136.90         3.77 o                         
   4  -3  -2          7.92         10.44         1.04 o                         
   5  -3  -2         35.83         30.14         2.90 o                         
   6  -3  -2         20.35         19.71         2.26 o                         
   7  -3  -2          2.91          3.39         0.91 o                         
  -7  -2  -2          0.71          0.94         0.51 o                         
  -4  -2  -2         41.16         39.78         2.67 o                         
  -3  -2  -2         91.47         94.64         3.69 o                         
  -2  -2  -2        107.74        111.46         3.52 o                         
  -1  -2  -2        354.38        358.72         6.38 o                         
   0  -2  -2       1011.82        983.85        13.26 o                         
   1  -2  -2        478.18        502.49         9.37 o                         
   2  -2  -2       3317.63       3652.03        45.65 o                         
   3  -2  -2        339.22        390.72         5.00 o                         
   4  -2  -2          6.94          8.27         1.19 o                         
   5  -2  -2         22.21         22.03         2.23 o                         
   6  -2  -2         18.53         16.65         2.12 o                         
   7  -2  -2          0.08          0.01         0.57 o                         
  -7  -1  -2          1.43          1.15         0.65 o                         
  -1  -1  -2        280.84        273.72         3.42 o                         
   0  -1  -2        417.12        405.00         6.16 o                         
   1  -1  -2        322.31        340.94         3.53 o                         
   2  -1  -2        204.80        227.00         3.02 o                         
   3  -1  -2        874.31        983.11         9.61 o                         
   4  -1  -2         92.76         99.63         3.80 o                         
   5  -1  -2         11.82          9.96         0.88 o                         
   6  -1  -2         21.49         19.47         2.23 o                         
   7  -1  -2          1.17          1.41         0.75 o                         
  -7   0  -2          7.38          7.09         1.15 o                         
  -2   0  -2        151.27        155.15         2.89 o                         
  -1   0  -2       1099.37       1114.61        13.15 o                         
   0   0  -2        162.57        151.12         1.89 o                         
   1   0  -2        327.60        317.44         3.27 o                         
   2   0  -2        135.67        112.07         2.35 o                         
   3   0  -2         48.12         51.70         1.66 o                         
   4   0  -2        167.67        161.33         4.81 o                         
   5   0  -2        119.69        114.40         2.87 o                         
   6   0  -2          6.83          6.39         1.28 o                         
   7   0  -2          4.78          6.09         1.19 o                         
  -7   1  -2         12.26         12.98         1.45 o                         
  -6   1  -2          5.10          6.00         1.29 o                         
  -1   1  -2        262.02        256.98         3.32 o                         
   0   1  -2        505.30        496.12         6.35 o                         
   1   1  -2         29.10         30.32         0.80 o                         
   2   1  -2        802.49        756.62         7.37 o                         
   3   1  -2         25.24         22.99         1.46 o                         
   4   1  -2         41.56         35.84         2.19 o                         
   5   1  -2         53.94         53.61         2.72 o                         
   6   1  -2         26.67         27.22         1.87 o                         
   7   1  -2         10.72         11.57         1.53 o                         
  -7   2  -2          3.49          1.45         0.63 o                         
  -6   2  -2         35.22         32.83         2.72 o                         
   2   2  -2        415.38        393.84         6.69 o                         
   3   2  -2         11.79         14.62         1.27 o                         
   4   2  -2         89.19         88.40         3.66 o                         
   5   2  -2         20.40         22.94         1.32 o                         
   6   2  -2          1.51          2.37         0.66 o                         
   7   2  -2          7.36          8.86         1.30 o                         
  -6   3  -2         17.62         18.19         2.00 o                         
  -5   3  -2         34.17         37.89         3.05 o                         
   3   3  -2        556.24        568.23        10.35 o                         
   4   3  -2         61.17         61.16         3.19 o                         
   5   3  -2         10.44         11.48         0.99 o                         
   6   3  -2          5.72          5.68         0.91 o                         
   7   3  -2          0.10          0.18         0.53 o                         
   4   4  -2          6.90          6.48         0.90 o                         
   5   4  -2         38.70         36.66         2.10 o                         
   6   4  -2          5.70          6.96         0.90 o                         
   7   4  -2          8.41          8.26         0.99 o                         
   4   5  -2         15.76         16.18         1.50 o                         
   5   5  -2          3.74          2.87         1.17 o                         
   6   5  -2          0.99          0.31         0.56 o                         
   4   6  -2          5.00          5.35         1.31 o                         
   5   6  -2          4.66          4.88         1.16 o                         
   6   6  -2          6.41          8.87         1.18 o                         
   4   7  -2         10.62          9.32         1.62 o                         
   5   7  -2          9.16         11.65         1.05 o                         
   4   8  -2          4.99          5.57         1.23 o                         
   5   8  -2          1.15          1.22         0.40 o                         
   3   9  -2          1.15          0.51         0.69 o                         
   4   9  -2          3.06          2.44         0.72 o                         
   3  10  -2          9.74         10.47         1.17 o                         
  -1 -10  -1          1.71          2.35         0.67 o                         
   0 -10  -1         25.49         30.23         2.97 o                         
   1 -10  -1         20.93         25.92         1.99 o                         
   2 -10  -1         16.32         17.86         1.64 o                         
   3 -10  -1          3.69          3.48         0.72 o                         
  -2  -9  -1          1.56          0.73         0.56 o                         
  -1  -9  -1          5.60          5.64         0.81 o                         
   0  -9  -1          2.67          3.59         0.83 o                         
   1  -9  -1         38.43         42.75         2.30 o                         
   2  -9  -1         23.35         24.11         2.34 o                         
   3  -9  -1          9.80         11.54         1.57 o                         
   4  -9  -1          8.84          9.91         1.23 o                         
   5  -9  -1          1.18          0.86         0.40 o                         
  -4  -8  -1         18.87         14.76         1.32 o                         
  -3  -8  -1          0.40          0.10         0.52 o                         
  -2  -8  -1          2.15          2.72         0.96 o                         
  -1  -8  -1         18.13         18.15         1.45 o                         
   0  -8  -1          4.29          4.35         0.82 o                         
   1  -8  -1         18.88         18.27         1.52 o                         
   2  -8  -1         39.92         35.55         2.96 o                         
   3  -8  -1         10.03          8.75         1.50 o                         
   4  -8  -1          7.90          8.22         1.40 o                         
   5  -8  -1         25.77         28.99         1.47 o                         
  -3  -7  -1          7.62          8.44         1.41 o                         
  -2  -7  -1         24.48         20.69         2.29 o                         
  -1  -7  -1         10.04          9.24         1.15 o                         
   0  -7  -1         17.83         16.59         1.16 o                         
   1  -7  -1          1.31          0.43         0.39 o                         
   2  -7  -1          1.96          1.80         1.00 o                         
   3  -7  -1          7.71          6.36         1.42 o                         
   4  -7  -1          6.10          4.95         1.25 o                         
   5  -7  -1          6.07          6.77         1.19 o                         
   6  -7  -1         14.69          9.71         1.11 o                         
  -4  -6  -1          5.94          7.55         1.33 o                         
  -3  -6  -1         15.29         11.22         1.67 o                         
  -2  -6  -1        106.07         96.72         3.33 o                         
  -1  -6  -1          0.92          1.19         0.33 o                         
   0  -6  -1         25.09         24.66         1.47 o                         
   1  -6  -1         78.14         79.25         3.66 o                         
   2  -6  -1         59.37         60.61         2.40 o                         
   3  -6  -1         19.83         17.56         1.58 o                         
   4  -6  -1         19.89         17.02         1.55 o                         
   5  -6  -1         32.08         30.46         2.22 o                         
   6  -6  -1          1.05          0.70         0.69 o                         
  -4  -5  -1          3.08          2.73         1.05 o                         
  -3  -5  -1          2.33          2.82         0.86 o                         
  -2  -5  -1          6.81          5.69         1.12 o                         
  -1  -5  -1          9.49          8.24         1.19 o                         
   0  -5  -1         68.29         64.68         4.82 o                         
   1  -5  -1        227.10        231.87         4.18 o                         
   2  -5  -1         21.42         21.46         1.47 o                         
   3  -5  -1         51.27         55.64         2.27 o                         
   4  -5  -1          1.90          1.90         0.44 o                         
   5  -5  -1          1.75          1.40         0.91 o                         
   6  -5  -1         16.77         16.00         1.96 o                         
   7  -5  -1          0.89          1.20         0.57 o                         
  -4  -4  -1         51.34         49.86         3.42 o                         
  -2  -4  -1        207.89        219.01         5.92 o                         
  -1  -4  -1        315.64        295.60         6.60 o                         
   0  -4  -1        123.82        122.27         2.65 o                         
   1  -4  -1        442.71        463.51         5.57 o                         
   2  -4  -1        169.52        190.32         3.33 o                         
   3  -4  -1         30.48         33.41         2.12 o                         
   4  -4  -1         16.44         18.54         1.24 o                         
   5  -4  -1         25.92         24.18         2.11 o                         
   6  -4  -1         11.47          9.05         1.62 o                         
   7  -4  -1          3.62          4.83         0.94 o                         
  -7  -3  -1          0.58         -0.18         0.40 o                         
  -4  -3  -1        147.74        148.53         5.75 o                         
  -3  -3  -1         26.22         31.27         2.00 o                         
  -2  -3  -1        544.85        569.60         7.44 o                         
  -1  -3  -1        326.37        327.93         6.37 o                         
   0  -3  -1         33.11         34.71         1.64 o                         
   1  -3  -1         75.38         82.00         1.43 o                         
   2  -3  -1        215.59        247.59         3.54 o                         
   3  -3  -1         87.25        101.30         3.51 o                         
   4  -3  -1         69.85         70.09         3.31 o                         
   5  -3  -1         26.01         26.63         2.24 o                         
   6  -3  -1          3.46          3.73         1.15 o                         
   7  -3  -1          2.05          1.21         0.69 o                         
  -7  -2  -1          0.83          1.17         0.67 o                         
  -4  -2  -1         52.36         56.71         3.03 o                         
  -3  -2  -1        147.61        150.91         4.43 o                         
  -2  -2  -1        159.18        186.17         3.00 o                         
  -1  -2  -1        747.93        738.65         9.07 o                         
   0  -2  -1        921.60        841.00        11.02 o                         
   1  -2  -1         43.02         44.57         0.98 o                         
   2  -2  -1        303.87        296.52         3.65 o                         
   3  -2  -1        378.17        412.74         4.89 o                         
   4  -2  -1         10.83         10.24         1.26 o                         
   5  -2  -1          9.11          8.35         1.01 o                         
   6  -2  -1          4.45          2.20         0.88 o                         
   7  -2  -1          4.72          4.83         1.03 o                         
  -7  -1  -1          2.20          2.69         0.86 o                         
  -5  -1  -1          2.72          3.81         0.98 o                         
  -1  -1  -1       2035.18       1910.72        21.56 o                         
   0  -1  -1       2646.13       2484.92        32.61 o                         
   1  -1  -1       4891.62       4501.72        34.63 o                         
   2  -1  -1        956.00        976.23         8.71 o                         
   3  -1  -1        520.45        516.03        16.86 o                         
   4  -1  -1        202.52        200.82         5.58 o                         
   5  -1  -1         15.16         13.46         1.20 o                         
   6  -1  -1         23.92         23.71         2.39 o                         
   7  -1  -1          5.26          6.53         1.21 o                         
  -7   0  -1          0.64          0.92         0.68 o                         
   0   0  -1         40.47         43.67         0.67 o                         
   1   0  -1       3848.93       3462.90        52.42 o                         
   2   0  -1          0.41          0.24         0.19 o                         
   3   0  -1        250.40        230.76         5.10 o                         
   4   0  -1        175.03        171.93         4.99 o                         
   5   0  -1         29.30         29.96         1.44 o                         
   6   0  -1         16.56         17.26         2.06 o                         
   7   0  -1          4.72          4.83         1.09 o                         
  -7   1  -1          6.10          4.91         1.03 o                         
   1   1  -1        910.12        803.40         9.69 o                         
   2   1  -1        432.09        422.35         6.58 o                         
   3   1  -1          4.37          3.17         0.61 o                         
   4   1  -1         90.43         77.92         3.23 o                         
   5   1  -1         59.40         60.68         1.98 o                         
   6   1  -1         24.01         23.08         2.32 o                         
   7   1  -1          5.07          3.76         0.98 o                         
  -6   2  -1         43.40         44.30         3.11 o                         
   2   2  -1        592.51        567.20         8.58 o                         
   3   2  -1        274.87        268.34         5.88 o                         
   4   2  -1        182.97        184.98         5.48 o                         
   5   2  -1         73.88         73.99         1.82 o                         
   6   2  -1         39.45         42.81         2.13 o                         
   7   2  -1          1.10          1.15         0.71 o                         
   3   3  -1         38.58         41.03         2.26 o                         
   4   3  -1         52.57         56.29         3.08 o                         
   5   3  -1         54.29         55.87         2.82 o                         
   6   3  -1         12.19         12.96         1.95 o                         
   7   3  -1          3.13          3.52         0.82 o                         
   4   4  -1         26.76         28.04         2.71 o                         
   5   4  -1          1.27          1.93         1.01 o                         
   6   4  -1         13.63         13.34         1.15 o                         
   7   4  -1          5.03          5.51         0.73 o                         
   4   5  -1         30.43         28.96         2.75 o                         
   5   5  -1         10.66         13.86         1.87 o                         
   6   5  -1         15.29         17.33         1.17 o                         
   4   6  -1          7.28          6.91         1.41 o                         
   5   6  -1         10.91         10.26         1.55 o                         
   6   6  -1          5.63          4.33         0.77 o                         
   4   7  -1          0.40          0.75         0.85 o                         
   5   7  -1         10.95         12.15         1.57 o                         
   3   8  -1          6.88          6.91         1.32 o                         
   4   8  -1          3.84          4.93         1.09 o                         
   5   8  -1          1.63          1.83         0.45 o                         
   3   9  -1          3.43          3.57         1.01 o                         
   4   9  -1          5.56          6.84         0.89 o                         
   2  10  -1          8.92         10.23         1.31 o                         
   3  10  -1          2.72          3.64         0.68 o                         
  -2 -10   0          1.58          1.89         0.63 o                         
  -1 -10   0          2.31          3.05         0.83 o                         
   0 -10   0         10.89         13.42         1.05 o                         
   1 -10   0         13.57         14.37         1.10 o                         
   2 -10   0         12.08         14.38         1.60 o                         
   3 -10   0          8.46          9.65         1.25 o                         
   4 -10   0          2.37          2.64         0.55 o                         
  -3  -9   0          8.89         10.23         1.25 o                         
  -2  -9   0          0.99          0.95         0.75 o                         
  -1  -9   0          4.61          5.46         1.18 o                         
   0  -9   0         23.94         26.35         1.89 o                         
   1  -9   0         20.94         22.10         1.61 o                         
   2  -9   0         27.39         26.16         2.50 o                         
   3  -9   0         24.82         23.23         2.24 o                         
   4  -9   0         12.93         13.84         1.09 o                         
  -3  -8   0          1.14          0.67         0.61 o                         
  -2  -8   0         14.58         14.49         1.89 o                         
  -1  -8   0          6.39          6.19         1.41 o                         
   0  -8   0         20.25         19.15         2.16 o                         
   1  -8   0         39.34         36.29         3.61 o                         
   2  -8   0         10.06         12.29         1.81 o                         
   3  -8   0         48.60         41.89         3.22 o                         
   4  -8   0          2.14          2.47         0.92 o                         
   5  -8   0          1.03          1.37         0.63 o                         
  -4  -7   0         11.89         11.24         1.52 o                         
  -3  -7   0          2.70          2.42         0.96 o                         
  -2  -7   0          0.01         -0.71         0.71 o                         
  -1  -7   0         15.58         16.22         1.13 o                         
   0  -7   0          1.32          1.51         0.44 o                         
   1  -7   0         27.40         27.08         1.22 o                         
   2  -7   0         11.34         11.12         1.80 o                         
   3  -7   0         49.63         48.19         3.53 o                         
   4  -7   0         21.29         20.09         1.63 o                         
   5  -7   0         26.11         24.82         2.74 o                         
   6  -7   0          2.65          4.10         0.70 o                         
  -4  -6   0          6.88          6.35         1.30 o                         
  -3  -6   0         40.08         39.42         3.07 o                         
  -2  -6   0          4.31          4.07         0.70 o                         
  -1  -6   0        104.88         97.95         4.26 o                         
   0  -6   0         60.82         63.89         2.26 o                         
   1  -6   0         74.38         70.16         1.84 o                         
   2  -6   0         51.86         47.01         2.62 o                         
   3  -6   0         66.75         69.03         1.97 o                         
   4  -6   0        106.40        102.35         3.63 o                         
   5  -6   0         16.00         15.96         1.17 o                         
   6  -6   0          8.77         10.15         0.95 o                         
  -4  -5   0         29.57         24.42         2.39 o                         
  -3  -5   0         28.08         29.00         1.71 o                         
  -2  -5   0         58.71         54.11         2.97 o                         
  -1  -5   0         38.31         35.41         2.27 o                         
   0  -5   0         16.74         14.21         1.36 o                         
   1  -5   0          4.34          3.84         0.52 o                         
   2  -5   0         12.09         11.06         0.67 o                         
   3  -5   0         89.47         87.44         3.64 o                         
   4  -5   0        219.98        234.72         4.32 o                         
   5  -5   0         30.40         27.18         1.90 o                         
   6  -5   0          1.95          2.22         0.48 o                         
   7  -5   0          4.28          5.32         0.95 o                         
  -4  -4   0         56.96         56.00         3.53 o                         
  -3  -4   0         35.50         34.67         2.25 o                         
  -2  -4   0        127.12        132.47         4.20 o                         
  -1  -4   0         95.00        108.31         3.52 o                         
   0  -4   0         15.42         16.56         1.27 o                         
   1  -4   0        211.80        216.79         3.34 o                         
   2  -4   0         43.26         44.00         1.14 o                         
   3  -4   0        236.38        251.66         6.17 o                         
   4  -4   0        233.07        250.26         7.29 o                         
   5  -4   0         23.47         24.36         1.77 o                         
   6  -4   0         27.07         28.73         3.82 o                         
   7  -4   0          6.10          5.25         1.00 o                         
  -3  -3   0        230.44        244.18         6.95 o                         
  -2  -3   0        454.58        448.73         5.38 o                         
  -1  -3   0        658.02        622.21         9.52 o                         
   0  -3   0        417.30        381.84         6.38 o                         
   1  -3   0        235.83        241.43         4.93 o                         
   2  -3   0         43.72         54.43         1.07 o                         
   3  -3   0         29.05         36.16         2.06 o                         
   4  -3   0        140.84        139.62         4.74 o                         
   5  -3   0        108.17        103.29         4.59 o                         
   6  -3   0          6.78          6.96         0.95 o                         
   7  -3   0         35.63         40.89         2.63 o                         
  -4  -2   0         69.00         75.36         3.30 o                         
  -2  -2   0        608.73        605.65         8.84 o                         
  -1  -2   0        985.56        938.54         8.35 o                         
   0  -2   0        268.20        250.19         4.16 o                         
   1  -2   0         60.59         58.85         1.36 o                         
   2  -2   0         17.58         18.89         0.66 o                         
   3  -2   0        106.46        115.36         3.54 o                         
   4  -2   0          0.26          0.56         0.52 o                         
   5  -2   0         13.07         13.58         1.23 o                         
   6  -2   0        132.93        131.93         5.65 o                         
   7  -2   0         15.84         15.35         1.70 o                         
  -7  -1   0          6.80          4.69         1.04 o                         
  -2  -1   0         68.64         99.53         2.13 o                         
  -1  -1   0       4042.61       3349.81        37.70 o                         
   0  -1   0       1853.79       1654.72        18.42 o                         
   1  -1   0       1846.54       1808.43        11.52 o                         
   2  -1   0         95.08         95.99         1.67 o                         
   3  -1   0         27.63         27.27         1.62 o                         
   4  -1   0         11.64         12.59         1.35 o                         
   5  -1   0          8.24          7.49         0.88 o                         
   6  -1   0          0.49         -0.30         0.67 o                         
   7  -1   0         10.00         10.92         1.47 o                         
  -7   0   0          7.71          5.21         1.03 o                         
  -1   0   0       3415.86       3075.42        32.94 o                         
   1   0   0       3405.05       3107.43        33.75 o                         
   2   0   0        448.12        472.60         7.06 o                         
   3   0   0         57.83         56.93         2.35 o                         
   4   0   0          4.88          3.71         0.82 o                         
   5   0   0         29.81         31.26         1.28 o                         
   6   0   0         22.39         22.78         2.34 o                         
   7   0   0          7.73          7.01         1.18 o                         
  -7   1   0          9.84          9.16         1.20 o                         
   1   1   0       4053.23       3539.88        37.73 o                         
   2   1   0         69.31         72.52         2.24 o                         
   3   1   0        148.67        141.00         3.86 o                         
   4   1   0         31.49         25.37         1.85 o                         
   5   1   0          0.38          0.37         0.35 o                         
   6   1   0         22.21         22.06         1.55 o                         
   7   1   0          6.62          7.94         1.20 o                         
   2   2   0        607.04        607.04         8.97 o                         
   3   2   0        431.44        423.89         7.89 o                         
   4   2   0         69.01         61.46         3.07 o                         
   5   2   0        159.89        160.55         2.74 o                         
   6   2   0         33.47         38.11         2.23 o                         
   7   2   0          1.01          1.05         0.58 o                         
   3   3   0        230.06        246.21         6.01 o                         
   4   3   0         27.49         31.71         2.53 o                         
   5   3   0        160.71        174.73         4.78 o                         
   6   3   0         11.11          9.73         1.07 o                         
   7   3   0          0.58          1.22         0.51 o                         
   4   4   0         56.74         50.70         3.55 o                         
   5   4   0         30.67         30.11         1.97 o                         
   6   4   0          6.26          5.91         0.80 o                         
   4   5   0         29.30         24.25         2.58 o                         
   5   5   0         11.29          7.96         1.49 o                         
   6   5   0         25.18         26.99         1.33 o                         
   4   6   0          7.12          6.35         1.40 o                         
   5   6   0          3.30          3.76         0.74 o                         
   3   7   0          2.68          1.77         0.88 o                         
   4   7   0         11.94         13.91         1.70 o                         
   5   7   0         11.38         13.64         0.77 o                         
   3   8   0          1.20          1.22         0.74 o                         
   4   8   0          5.22          6.20         1.09 o                         
   2   9   0          0.98         -0.55         0.75 o                         
   3   9   0          8.96         10.79         1.28 o                         
   1  10   0          2.26          1.42         0.68 o                         
   2  10   0          1.57          1.82         0.72 o                         
  -1 -11   1          0.53          0.79         0.41 o                         
   0 -11   1          0.36         -0.40         0.75 o                         
   1 -11   1         16.81         16.05         0.87 o                         
   2 -11   1          7.56          7.56         0.90 o                         
  -2 -10   1          8.89         10.04         1.26 o                         
  -1 -10   1          9.00          9.22         1.34 o                         
   0 -10   1          2.42          3.58         1.07 o                         
   1 -10   1          0.55         -0.16         0.43 o                         
   2 -10   1          0.49          0.07         0.62 o                         
   3 -10   1          0.55          1.10         0.68 o                         
   4 -10   1          1.50          2.55         0.67 o                         
  -3  -9   1          3.48          4.18         0.92 o                         
  -2  -9   1         12.10         11.05         1.58 o                         
  -1  -9   1         46.47         44.74         3.25 o                         
   0  -9   1          6.16          5.05         0.85 o                         
   1  -9   1         53.17         53.97         3.56 o                         
   2  -9   1          2.62          2.45         0.64 o                         
   3  -9   1          5.86          5.23         1.19 o                         
   4  -9   1          8.20          7.07         1.22 o                         
   5  -9   1          2.82          3.02         0.99 o                         
  -4  -8   1          3.86          4.31         0.93 o                         
  -3  -8   1          6.87          6.35         1.24 o                         
  -2  -8   1         86.80         74.54         4.23 o                         
  -1  -8   1        147.76        134.11         5.89 o                         
   0  -8   1         64.13         60.12         3.94 o                         
   1  -8   1         59.71         51.55         2.54 o                         
   2  -8   1        101.50        101.20         9.05 o                         
   3  -8   1          0.06          0.70         0.73 o                         
   4  -8   1          1.87          1.87         0.84 o                         
   5  -8   1          7.07          7.43         1.21 o                         
  -4  -7   1          0.41          0.79         0.72 o                         
  -3  -7   1         23.03         19.85         2.16 o                         
  -2  -7   1         54.19         49.41         2.38 o                         
  -1  -7   1        179.64        175.33         4.50 o                         
   0  -7   1         71.67         75.57         1.95 o                         
   1  -7   1          8.44          7.62         0.62 o                         
   2  -7   1        166.48        172.85         6.11 o                         
   3  -7   1         16.07         16.49         1.16 o                         
   4  -7   1          6.91          4.59         0.72 o                         
   5  -7   1          0.93          1.17         0.55 o                         
   6  -7   1          2.97          2.73         0.71 o                         
  -4  -6   1          7.29          8.06         1.46 o                         
  -3  -6   1         23.64         22.80         1.60 o                         
  -2  -6   1         56.41         51.85         2.29 o                         
  -1  -6   1         46.88         44.17         2.75 o                         
   0  -6   1         19.09         16.35         1.58 o                         
   1  -6   1          2.72          2.11         0.45 o                         
   2  -6   1         32.73         35.90         1.86 o                         
   3  -6   1        604.87        602.17         7.42 o                         
   4  -6   1        131.29        120.73         4.48 o                         
   5  -6   1         18.18         14.91         1.42 o                         
   6  -6   1          2.05          2.09         0.48 o                         
  -3  -5   1          9.92          9.74         1.04 o                         
  -2  -5   1          8.26          8.60         1.20 o                         
  -1  -5   1        127.86        112.70         3.98 o                         
   0  -5   1         70.14         70.64         2.95 o                         
   1  -5   1         14.55         13.71         0.85 o                         
   2  -5   1          8.50          8.36         0.71 o                         
   3  -5   1          9.64         10.95         1.32 o                         
   4  -5   1        182.83        191.01         3.87 o                         
   5  -5   1         60.28         55.17         2.67 o                         
   6  -5   1          3.69          3.83         1.17 o                         
   7  -5   1          0.10         -0.49         0.63 o                         
  -3  -4   1        110.82        107.83         3.83 o                         
  -2  -4   1        116.15        144.47         4.31 o                         
  -1  -4   1        440.11        472.18         8.43 o                         
   0  -4   1        112.18         91.74         2.97 o                         
   1  -4   1        237.36        239.21         4.93 o                         
   2  -4   1         35.53         40.06         1.49 o                         
   3  -4   1         11.04         10.91         1.27 o                         
   4  -4   1          7.50          9.35         1.32 o                         
   5  -4   1          6.43          4.60         1.24 o                         
   6  -4   1         22.62         22.08         2.36 o                         
   7  -4   1          4.41          4.54         0.91 o                         
  -3  -3   1         37.91         42.27         1.41 o                         
  -2  -3   1       1048.82       1097.29        10.18 o                         
  -1  -3   1        821.43        837.77        11.75 o                         
   0  -3   1         87.17         83.27         2.44 o                         
   1  -3   1       1708.55       1618.16        19.37 o                         
   2  -3   1        200.37        195.96         2.25 o                         
   3  -3   1         46.34         43.06         2.25 o                         
   4  -3   1         31.58         30.08         2.18 o                         
   5  -3   1         47.39         48.59         2.30 o                         
   6  -3   1         21.66         20.83         2.19 o                         
   7  -3   1          3.60          4.02         0.91 o                         
  -2  -2   1        593.45        567.94         8.29 o                         
  -1  -2   1        115.99        105.05         2.20 o                         
   0  -2   1        632.85        567.43         7.47 o                         
   1  -2   1        112.64        102.69         2.05 o                         
   2  -2   1        568.28        590.39         5.50 o                         
   3  -2   1         39.01         42.07         2.10 o                         
   4  -2   1         16.54         21.02         1.76 o                         
   5  -2   1         48.65         47.02         3.08 o                         
   6  -2   1         43.66         44.14         3.15 o                         
   7  -2   1         23.60         24.26         2.02 o                         
  -2  -1   1        433.07        419.56         5.84 o                         
  -1  -1   1        907.61        789.33         9.49 o                         
   0  -1   1        950.22        851.41         9.86 o                         
   1  -1   1        565.22        576.26         7.47 o                         
   2  -1   1        360.51        371.44         6.03 o                         
   3  -1   1         33.03         28.84         1.65 o                         
   4  -1   1         18.83         19.64         1.70 o                         
   5  -1   1         39.94         38.11         1.61 o                         
   6  -1   1         71.70         67.18         3.91 o                         
   7  -1   1          6.05          7.12         1.12 o                         
  -7   0   1          4.58          5.17         1.02 o                         
  -2   0   1          0.45          0.59         0.14 o                         
   1   0   1       1480.38       1439.74        16.39 o                         
   2   0   1        271.44        289.92         5.02 o                         
   3   0   1        122.45        124.94         3.61 o                         
   4   0   1          4.95          4.54         0.86 o                         
   5   0   1          6.41          6.19         0.72 o                         
   6   0   1          2.55          2.60         0.87 o                         
   7   0   1          0.65          1.17         0.68 o                         
   1   1   1       2031.19       1867.89        21.01 o                         
   2   1   1        512.26        520.23         7.77 o                         
   3   1   1        154.45        151.75         4.05 o                         
   4   1   1          8.58          7.40         1.05 o                         
   5   1   1          2.71          2.99         0.58 o                         
   6   1   1          2.49          1.90         0.61 o                         
   7   1   1          2.21          2.86         0.71 o                         
   2   2   1        159.48        184.32         4.01 o                         
   3   2   1        147.88        151.36         4.25 o                         
   4   2   1         52.88         56.49         2.27 o                         
   5   2   1        139.11        137.21         4.14 o                         
   6   2   1         28.35         28.93         1.77 o                         
   7   2   1          0.83          1.66         0.55 o                         
   4   3   1        147.47        144.03         5.91 o                         
   5   3   1         14.03         16.03         1.48 o                         
   6   3   1          1.10          0.38         1.32 o                         
   3   4   1         88.93         79.98         4.16 o                         
   4   4   1         51.00         44.73         3.45 o                         
   5   4   1          5.60          4.18         0.85 o                         
   6   4   1          6.92          7.92         0.81 o                         
   3   5   1          2.31          1.31         0.78 o                         
   4   5   1          3.16          3.49         1.21 o                         
   5   5   1         20.13         19.36         1.44 o                         
   6   5   1          2.86          3.60         0.76 o                         
   3   6   1         15.42         11.01         1.72 o                         
   4   6   1          5.90          9.09         1.58 o                         
   5   6   1          8.19          8.41         0.69 o                         
   3   7   1          7.58          6.64         1.33 o                         
   4   7   1          2.72          3.42         1.00 o                         
   5   7   1         17.48         21.87         1.46 o                         
   2   8   1          2.12          2.86         1.01 o                         
   3   8   1          0.38          0.58         0.77 o                         
   4   8   1         18.78         18.00         1.30 o                         
   1   9   1          5.58          7.63         1.23 o                         
   2   9   1          1.58          1.12         0.77 o                         
   3   9   1         12.88         16.77         1.36 o                         
  -1 -11   2          6.45          6.81         0.96 o                         
   0 -11   2          0.15          0.26         0.49 o                         
   1 -11   2          2.63          3.04         0.48 o                         
   2 -11   2         15.62         18.11         1.49 o                         
   3 -11   2          5.25          6.62         0.83 o                         
  -3 -10   2          9.71          9.61         1.03 o                         
  -2 -10   2          8.85          9.60         1.31 o                         
  -1 -10   2         11.84         11.91         1.58 o                         
   0 -10   2          7.68          8.53         1.45 o                         
   1 -10   2          8.32          8.83         0.99 o                         
   2 -10   2         29.96         33.12         2.39 o                         
   3 -10   2          7.90          7.57         1.20 o                         
   4 -10   2          5.16          6.55         0.99 o                         
  -3  -9   2          1.13          0.22         0.51 o                         
  -2  -9   2          0.94          0.33         0.68 o                         
  -1  -9   2         40.26         37.67         3.04 o                         
   0  -9   2         13.58         13.27         1.31 o                         
   1  -9   2         13.55         12.49         1.58 o                         
   2  -9   2         37.78         39.99         2.30 o                         
   3  -9   2          0.80          0.88         0.66 o                         
   4  -9   2         29.45         31.17         2.42 o                         
   5  -9   2         17.66         21.85         1.67 o                         
  -4  -8   2          5.04          7.06         1.14 o                         
  -3  -8   2         26.99         21.10         2.15 o                         
  -2  -8   2         73.01         58.89         3.75 o                         
  -1  -8   2          6.77          7.67         1.46 o                         
   0  -8   2        150.54        160.18         3.67 o                         
   1  -8   2          4.67          2.61         0.68 o                         
   2  -8   2         87.39         82.25         4.57 o                         
   3  -8   2         41.85         38.01         3.13 o                         
   4  -8   2          2.18          1.44         0.90 o                         
   5  -8   2          9.27         10.37         1.45 o                         
   6  -8   2          3.14          2.95         0.57 o                         
  -4  -7   2         10.52         10.52         1.45 o                         
  -3  -7   2         14.08          7.75         1.41 o                         
  -2  -7   2        114.93         97.30         5.11 o                         
  -1  -7   2         27.35         28.71         2.48 o                         
   0  -7   2         40.63         37.70         2.65 o                         
   1  -7   2         29.71         27.45         1.10 o                         
   2  -7   2         17.61         17.75         1.16 o                         
   3  -7   2        197.60        190.36        10.85 o                         
   4  -7   2         10.54          9.39         1.21 o                         
   5  -7   2          1.27          1.48         0.49 o                         
   6  -7   2          1.57          3.21         0.74 o                         
  -3  -6   2         13.03         13.33         1.17 o                         
  -2  -6   2         13.17         13.16         1.62 o                         
  -1  -6   2         47.58         51.07         2.95 o                         
   0  -6   2         72.33         91.39         3.76 o                         
   1  -6   2         37.92         38.76         2.33 o                         
   2  -6   2        111.19        106.64         6.22 o                         
   3  -6   2         17.61         21.45         1.27 o                         
   4  -6   2        273.58        245.16         6.02 o                         
   5  -6   2         55.87         51.21         2.53 o                         
   6  -6   2          0.23          0.47         0.43 o                         
  -3  -5   2         50.49         47.92         2.74 o                         
  -2  -5   2         34.53         39.50         2.46 o                         
  -1  -5   2         97.18         93.71         3.61 o                         
   0  -5   2        238.00        247.10         5.89 o                         
   1  -5   2        459.92        480.48         8.61 o                         
   2  -5   2        158.42        173.48        14.21 o                         
   3  -5   2        447.65        419.56         9.13 o                         
   4  -5   2         13.09         14.75         1.29 o                         
   5  -5   2        129.76        124.45         4.02 o                         
   6  -5   2          8.58          7.68         0.96 o                         
  -3  -4   2         73.41         74.57         3.11 o                         
  -2  -4   2        511.18        544.07         9.61 o                         
  -1  -4   2        432.93        460.22         8.29 o                         
   0  -4   2         57.78         55.30         2.26 o                         
   1  -4   2        114.50        126.72         3.34 o                         
   2  -4   2         56.78         62.57         1.68 o                         
   3  -4   2         11.19         12.73         1.35 o                         
   4  -4   2        104.20        109.37         3.31 o                         
   5  -4   2         10.96         13.51         1.93 o                         
   6  -4   2          1.75          0.24         0.71 o                         
   7  -4   2          6.57          5.58         0.61 o                         
  -3  -3   2        559.40        611.78         9.67 o                         
  -2  -3   2       1195.33       1286.98        25.65 o                         
  -1  -3   2       1501.52       1397.58        17.60 o                         
   0  -3   2        156.38        153.89         3.34 o                         
   1  -3   2         13.80         15.01         0.91 o                         
   2  -3   2         60.05         63.00         1.45 o                         
   3  -3   2         60.30         65.81         2.81 o                         
   4  -3   2         33.95         35.85         2.38 o                         
   5  -3   2         33.90         35.46         1.96 o                         
   6  -3   2         17.47         19.79         2.12 o                         
   7  -3   2         12.22         15.65         0.99 o                         
  -3  -2   2         12.14         14.92         1.03 o                         
  -2  -2   2        418.80        408.75         6.33 o                         
  -1  -2   2        313.33        287.75         4.67 o                         
   0  -2   2         93.54         87.70         2.08 o                         
   1  -2   2        467.58        404.69         5.73 o                         
   2  -2   2         19.55         20.32         0.68 o                         
   3  -2   2         89.97         84.13         3.05 o                         
   4  -2   2          2.50          1.67         0.63 o                         
   5  -2   2          7.46          6.83         0.92 o                         
   6  -2   2         35.42         37.43         2.83 o                         
   7  -2   2          3.47          3.62         0.55 o                         
  -2  -1   2        798.84        773.35         9.56 o                         
   1  -1   2        261.07        269.12         4.14 o                         
   2  -1   2         83.17         87.33         2.46 o                         
   3  -1   2         32.73         34.67         1.85 o                         
   4  -1   2        125.21        135.53         4.55 o                         
   5  -1   2          7.37          7.59         0.78 o                         
   6  -1   2          5.23          5.52         1.20 o                         
   1   0   2       1099.36       1116.07        13.02 o                         
   2   0   2        152.44        164.16         3.50 o                         
   3   0   2        132.35        144.51         3.99 o                         
   4   0   2         20.92         18.77         1.65 o                         
   5   0   2         19.55         19.37         1.50 o                         
   6   0   2         24.93         32.04         2.54 o                         
   1   1   2        281.22        269.81         3.91 o                         
   2   1   2         66.08         72.51         2.20 o                         
   3   1   2         83.10         80.65         2.88 o                         
   4   1   2         54.80         55.34         2.17 o                         
   5   1   2         20.30         19.40         1.53 o                         
   6   1   2         15.64         16.94         1.36 o                         
   2   2   2        108.01        116.13         3.03 o                         
   3   2   2         91.32         99.81         3.41 o                         
   4   2   2         41.03         36.89         2.89 o                         
   5   2   2         25.89         27.23         1.82 o                         
   6   2   2          3.11          3.72         0.81 o                         
   4   3   2        188.46        177.06         6.72 o                         
   5   3   2         19.42         19.14         1.51 o                         
   6   3   2          6.36          5.81         1.24 o                         
   3   4   2        399.80        381.51        10.01 o                         
   4   4   2         45.97         44.85         3.35 o                         
   5   4   2         15.22         14.11         1.27 o                         
   6   4   2          0.55          1.62         0.69 o                         
   3   5   2         64.46         59.27         3.75 o                         
   4   5   2          2.88          2.90         1.04 o                         
   5   5   2          0.96          1.60         0.51 o                         
   6   5   2          2.12          1.50         0.46 o                         
   3   6   2         23.65         23.46         2.39 o                         
   4   6   2          0.75          0.36         0.70 o                         
   5   6   2          2.06          2.28         0.74 o                         
   2   7   2          5.94          5.82         1.23 o                         
   3   7   2          6.59          8.74         1.44 o                         
   4   7   2         10.44         12.40         1.37 o                         
   1   8   2         33.82         38.47         2.72 o                         
   2   8   2         37.32         42.15         2.74 o                         
   3   8   2          2.12          2.67         0.84 o                         
  -2 -11   3          2.99          2.37         0.60 o                         
  -1 -11   3          9.98         11.03         1.29 o                         
   0 -11   3          3.01          3.51         0.87 o                         
   1 -11   3          5.56          6.50         0.70 o                         
   2 -11   3          1.35          1.53         0.42 o                         
   3 -11   3          0.27         -0.12         0.35 o                         
  -3 -10   3          2.61          2.67         0.65 o                         
  -2 -10   3         24.05         25.17         2.10 o                         
  -1 -10   3          7.66          6.39         1.24 o                         
   0 -10   3         18.07         20.41         2.12 o                         
   1 -10   3          6.00          5.06         1.10 o                         
   2 -10   3         19.51         21.06         1.43 o                         
   3 -10   3         12.87         11.97         1.50 o                         
   4 -10   3          9.29         10.56         1.23 o                         
  -3  -9   3          2.16          1.55         0.74 o                         
  -2  -9   3          7.52          8.31         1.42 o                         
  -1  -9   3         22.68         18.49         2.15 o                         
   0  -9   3         21.02         17.90         2.15 o                         
   1  -9   3        101.25         97.85         4.70 o                         
   2  -9   3        124.18        115.61         5.24 o                         
   3  -9   3          6.28          5.87         1.32 o                         
   4  -9   3          0.91          0.05         0.59 o                         
   5  -9   3         11.23         14.61         1.40 o                         
  -3  -8   3          2.83          4.04         1.02 o                         
  -2  -8   3         29.67         26.02         2.52 o                         
  -1  -8   3         32.82         29.73         2.33 o                         
   0  -8   3         20.67         18.19         2.04 o                         
   1  -8   3          7.06          6.60         0.77 o                         
   2  -8   3         45.61         43.64         3.34 o                         
   3  -8   3         19.45         18.47         1.58 o                         
   4  -8   3          7.38          5.91         0.92 o                         
   5  -8   3          9.84         12.24         1.56 o                         
   6  -8   3          4.18          4.00         0.63 o                         
  -3  -7   3         65.16         56.75         3.64 o                         
  -2  -7   3         68.12         71.39         2.80 o                         
  -1  -7   3        194.34        189.72         6.33 o                         
   0  -7   3         46.58         52.15         3.13 o                         
   1  -7   3         15.64         14.22         1.66 o                         
   2  -7   3          1.31          1.00         0.50 o                         
   3  -7   3         78.79         69.80         6.86 o                         
   4  -7   3         20.65         19.29         1.77 o                         
   5  -7   3          8.37          7.82         1.44 o                         
   6  -7   3          1.54          1.80         0.50 o                         
  -3  -6   3          2.39          1.99         0.62 o                         
  -2  -6   3         46.35         46.37         2.93 o                         
  -1  -6   3        148.92        145.05         5.04 o                         
   0  -6   3        292.43        289.17         7.15 o                         
   1  -6   3        222.78        229.35         6.07 o                         
   2  -6   3          7.52          6.67         1.14 o                         
   3  -6   3        161.21        157.47         3.94 o                         
   4  -6   3         47.17         45.38         2.44 o                         
   5  -6   3          8.01          7.81         1.08 o                         
   6  -6   3          9.54         10.85         1.01 o                         
  -3  -5   3          6.58          7.84         1.17 o                         
  -2  -5   3         35.84         39.66         2.42 o                         
  -1  -5   3         66.75         70.03         3.11 o                         
   0  -5   3        164.71        174.95         4.84 o                         
   1  -5   3        362.36        393.74         7.63 o                         
   2  -5   3        169.01        198.86        14.26 o                         
   3  -5   3         53.17         47.93         2.85 o                         
   4  -5   3        323.09        328.61         8.27 o                         
   5  -5   3          0.03          2.44         1.01 o                         
   6  -5   3          9.37          9.97         1.03 o                         
   7  -5   3          0.16         -0.15         0.33 o                         
  -3  -4   3          9.00         12.36         1.26 o                         
  -2  -4   3        266.75        278.41         6.24 o                         
  -1  -4   3         45.95         46.97         2.18 o                         
   0  -4   3        100.30         93.00         2.90 o                         
   1  -4   3       2957.14       2968.50        34.71 o                         
   2  -4   3        532.66        601.16         6.84 o                         
   3  -4   3         26.59         25.57         1.93 o                         
   4  -4   3         58.31         53.19         3.07 o                         
   5  -4   3         66.01         75.49         4.24 o                         
   6  -4   3          0.03          1.44         0.83 o                         
   7  -4   3          2.27          3.09         0.71 o                         
  -3  -3   3         42.49         43.32         2.05 o                         
  -2  -3   3        321.98        336.76         6.24 o                         
  -1  -3   3         98.26         96.92         2.73 o                         
   0  -3   3         63.89         56.61         1.98 o                         
   1  -3   3        175.95        170.61         3.59 o                         
   2  -3   3        215.19        240.57         4.01 o                         
   3  -3   3         20.10         23.23         1.71 o                         
   4  -3   3         50.98         51.29         2.83 o                         
   5  -3   3         20.09         24.44         2.37 o                         
   7  -3   3          6.57          7.32         0.96 o                         
  -3  -2   3        275.20        293.55         5.35 o                         
  -2  -2   3        631.78        601.61         8.57 o                         
  -1  -2   3         52.43         46.93         1.67 o                         
   1  -2   3        357.40        371.74         5.89 o                         
   2  -2   3        261.17        275.57         5.31 o                         
   3  -2   3         48.80         46.41         2.26 o                         
   4  -2   3         20.59         18.75         1.70 o                         
  -2  -1   3        265.12        265.05         4.43 o                         
   1  -1   3        148.92        148.21         2.84 o                         
   2  -1   3        123.07        121.96         3.07 o                         
   3  -1   3        120.15        121.86         3.68 o                         
   4  -1   3         35.84         33.91         2.24 o                         
   5  -1   3          0.52         -0.12         0.96 o                         
   1   0   3        321.47        343.24         4.76 o                         
   2   0   3         11.06         13.62         0.97 o                         
   3   0   3         10.65          9.06         1.00 o                         
   4   0   3         18.50         20.12         1.31 o                         
   5   0   3         24.07         22.39         2.31 o                         
   1   1   3        757.03        796.72         9.38 o                         
   2   1   3        557.22        645.32         8.96 o                         
   3   1   3        170.79        188.13         4.59 o                         
   4   1   3         26.63         29.31         2.57 o                         
   5   1   3         69.03         62.90         3.86 o                         
   6   1   3          5.76          4.20         1.10 o                         
   4   2   3         12.21         12.25         1.83 o                         
   5   2   3          1.35          1.80         1.04 o                         
   6   2   3          8.86          8.04         1.27 o                         
   3   3   3        101.20        102.13         4.81 o                         
   4   3   3          1.28          0.83         0.87 o                         
   5   3   3          7.18          6.56         1.36 o                         
   6   3   3          4.00          3.35         0.85 o                         
   2   4   3        202.47        213.02         6.78 o                         
   3   4   3        181.46        161.49         6.28 o                         
   4   4   3         26.75         22.10         2.38 o                         
   5   4   3          5.09          4.95         1.13 o                         
   6   4   3          0.46          0.65         0.47 o                         
   2   5   3        147.30        144.63         5.79 o                         
   3   5   3         66.05         70.95         4.05 o                         
   4   5   3          3.66          4.12         1.04 o                         
   5   5   3          0.87          0.72         0.56 o                         
   2   6   3         26.02         24.07         2.45 o                         
   3   6   3          0.88          1.21         0.81 o                         
   4   6   3          0.97          1.29         0.74 o                         
   5   6   3          9.88         10.41         0.97 o                         
   2   7   3         11.88         13.27         1.75 o                         
   3   7   3          2.78          2.70         0.97 o                         
   4   7   3          1.94          2.58         0.67 o                         
  -2 -11   4          6.78          7.23         0.94 o                         
  -1 -11   4         13.28         15.19         1.52 o                         
   0 -11   4          5.94          6.83         1.12 o                         
   1 -11   4          4.09          4.79         1.01 o                         
   2 -11   4          4.02          3.67         0.57 o                         
   3 -11   4          5.41          5.78         0.88 o                         
  -3 -10   4          0.73          1.32         0.52 o                         
  -2 -10   4          1.45          0.98         0.62 o                         
  -1 -10   4         16.19         12.39         1.67 o                         
   0 -10   4         43.01         45.24         3.21 o                         
   1 -10   4          1.28          2.26         0.90 o                         
   2 -10   4          6.02          6.35         0.85 o                         
   3 -10   4          0.59         -0.04         1.42 o                         
   4 -10   4         12.79         17.54         1.52 o                         
  -3  -9   4          6.66          5.55         1.12 o                         
  -2  -9   4          5.05          3.92         1.14 o                         
  -1  -9   4         15.98         16.49         2.02 o                         
   1  -9   4         77.03         76.77         4.07 o                         
   2  -9   4         31.02         29.19         2.61 o                         
   3  -9   4          9.89          9.99         1.60 o                         
   4  -9   4          6.22          7.23         1.29 o                         
   5  -9   4          1.69          2.61         0.71 o                         
  -3  -8   4          8.05          9.36         1.44 o                         
  -2  -8   4          2.81          2.36         0.93 o                         
  -1  -8   4          5.36          3.76         1.01 o                         
   0  -8   4        102.50        102.01         4.76 o                         
   1  -8   4        158.07        159.66         4.15 o                         
   3  -8   4         26.93         23.96         2.55 o                         
   4  -8   4          3.77          4.16         1.27 o                         
   5  -8   4          1.69          2.06         0.58 o                         
   6  -8   4          0.90          1.41         0.45 o                         
  -3  -7   4         27.31         30.64         2.68 o                         
  -2  -7   4          0.41         -0.00         0.42 o                         
  -1  -7   4         33.12         32.32         2.56 o                         
   0  -7   4         32.59         33.25         2.50 o                         
   1  -7   4          0.73          0.04         0.56 o                         
   2  -7   4         81.10         87.96         3.11 o                         
   3  -7   4         12.07         11.96         1.36 o                         
   4  -7   4         33.38         28.89         2.72 o                         
   5  -7   4         15.37         14.55         1.86 o                         
   6  -7   4          9.76         11.45         0.91 o                         
  -3  -6   4         78.39         76.70         3.81 o                         
  -2  -6   4         23.87         21.99         2.05 o                         
  -1  -6   4         40.66         39.01         2.59 o                         
   0  -6   4         15.95         13.99         1.54 o                         
   1  -6   4         39.75         40.97         2.48 o                         
   2  -6   4         18.08         14.84         1.70 o                         
   3  -6   4         23.63         24.25         2.17 o                         
   5  -6   4          2.44          2.65         1.05 o                         
   6  -6   4          0.96          1.83         0.73 o                         
  -3  -5   4         38.84         37.62         2.46 o                         
  -2  -5   4         38.31         40.82         2.48 o                         
  -1  -5   4         55.18         55.69         2.69 o                         
   0  -5   4        131.66        120.46         3.87 o                         
   1  -5   4        290.55        318.58         6.68 o                         
   2  -5   4         67.35         78.34         4.17 o                         
   3  -5   4         19.20         16.04         1.68 o                         
   4  -5   4         30.67         33.36         2.59 o                         
   6  -5   4         11.20         11.63         1.49 o                         
  -3  -4   4         32.44         33.18         2.10 o                         
  -2  -4   4         28.19         22.88         1.61 o                         
  -1  -4   4         29.81         37.10         1.91 o                         
   0  -4   4       1224.69       1205.97        16.18 o                         
   1  -4   4        763.02        827.88        12.00 o                         
   2  -4   4        304.89        347.82         9.08 o                         
   3  -4   4         19.68         17.12         1.60 o                         
   4  -4   4         28.60         24.33         2.07 o                         
   7  -4   4          1.17          2.33         0.59 o                         
  -3  -3   4         51.26         52.88         2.32 o                         
  -2  -3   4         18.54         18.81         1.28 o                         
  -1  -3   4        159.52        150.65         3.74 o                         
   0  -3   4        958.54        920.64        12.66 o                         
   1  -3   4        975.78        986.60        13.29 o                         
   2  -3   4         57.50         67.02         1.70 o                         
   3  -3   4         29.58         31.65         1.97 o                         
   4  -3   4         33.06         29.52         2.17 o                         
   7  -3   4          6.47          8.59         0.97 o                         
  -3  -2   4         24.31         23.87         1.36 o                         
  -2  -2   4         87.73         91.35         2.66 o                         
   1  -2   4        325.85        338.11         5.57 o                         
   2  -2   4        399.33        409.23         7.01 o                         
   3  -2   4         50.42         51.91         2.42 o                         
   4  -2   4         13.51         12.00         1.08 o                         
   1  -1   4        451.74        482.67         6.77 o                         
   2  -1   4         41.49         45.14         1.81 o                         
   3  -1   4        120.30        130.71         3.92 o                         
   4  -1   4         13.63         13.31         1.88 o                         
   5  -1   4         50.71         43.64         3.16 o                         
   1   0   4       1013.82       1029.98        12.06 o                         
   2   0   4        211.41        256.51         4.66 o                         
   4   0   4         85.44         79.89         4.24 o                         
   5   0   4         15.08         13.03         1.80 o                         
   4   1   4         38.56         35.18         2.90 o                         
   5   1   4         14.80         12.48         1.82 o                         
   3   2   4          8.27          8.20         1.51 o                         
   5   2   4          1.98          3.50         1.05 o                         
   3   3   4         37.39         41.43         3.14 o                         
   4   3   4          8.14          6.96         1.46 o                         
   5   3   4          3.66          2.44         0.96 o                         
   2   4   4         16.34         15.70         1.96 o                         
   3   4   4         11.12         10.05         1.69 o                         
   4   4   4          1.84          1.66         0.86 o                         
   5   4   4          0.67          0.84         0.70 o                         
   2   5   4         78.96         80.43         4.29 o                         
   3   5   4          7.10          6.54         1.35 o                         
   5   5   4          4.60          5.80         0.86 o                         
   2   6   4          1.13         -0.85         0.85 o                         
   3   6   4         13.42         13.61         1.68 o                         
   4   6   4          1.50          2.05         0.68 o                         
   0 -12   5         11.88         11.41         0.98 o                         
  -2 -11   5          0.10          0.96         0.51 o                         
  -1 -11   5          6.36          8.96         1.24 o                         
   0 -11   5          4.18          5.87         1.12 o                         
   1 -11   5          6.98          7.40         1.14 o                         
   2 -11   5          6.04          7.24         1.02 o                         
  -3 -10   5          2.85          3.96         0.74 o                         
  -2 -10   5          3.53          3.45         0.91 o                         
  -1 -10   5          8.65          8.15         1.39 o                         
   0 -10   5         20.91         19.62         2.17 o                         
   2 -10   5         15.84         18.25         1.81 o                         
   3 -10   5         28.69         34.08         2.32 o                         
   4 -10   5          1.03          1.43         0.63 o                         
  -3  -9   5          9.14         10.20         1.42 o                         
  -2  -9   5          1.63          1.20         0.74 o                         
  -1  -9   5         20.70         19.92         2.24 o                         
   2  -9   5         23.56         21.54         2.23 o                         
   3  -9   5          0.96          1.16         0.79 o                         
   4  -9   5          5.58          7.13         1.26 o                         
   5  -9   5          1.09          0.90         0.56 o                         
  -3  -8   5         16.70         18.50         2.17 o                         
  -2  -8   5         19.44         18.48         2.10 o                         
  -1  -8   5        186.87        200.16         6.96 o                         
   0  -8   5        295.23        307.73         8.65 o                         
   1  -8   5         81.08         83.74         3.11 o                         
   2  -8   5          2.94          0.81         0.82 o                         
   3  -8   5         14.06         11.88         1.78 o                         
   4  -8   5         16.45         13.33         1.78 o                         
   5  -8   5          4.81          4.50         1.05 o                         
  -2  -7   5        120.38        116.78         3.59 o                         
  -1  -7   5        600.28        582.51        12.29 o                         
   0  -7   5        290.56        281.63         7.83 o                         
   1  -7   5         34.39         36.60         2.64 o                         
   2  -7   5         66.24         72.96         2.83 o                         
   3  -7   5         37.23         36.55         3.08 o                         
   4  -7   5         10.22          9.67         1.65 o                         
   5  -7   5         18.54         18.69         1.99 o                         
   6  -7   5          1.37          1.61         0.61 o                         
  -3  -6   5         12.42         12.87         1.65 o                         
  -2  -6   5         16.34         16.96         1.84 o                         
  -1  -6   5         57.90         57.27         3.13 o                         
   0  -6   5          5.68         10.53         1.32 o                         
   1  -6   5         43.09         41.96         2.53 o                         
   2  -6   5         14.07         10.24         1.46 o                         
   3  -6   5         17.87         16.50         1.80 o                         
   5  -6   5         44.82         40.15         3.02 o                         
   6  -6   5          5.74          6.59         1.06 o                         
  -3  -5   5         34.35         33.76         2.39 o                         
  -2  -5   5          0.62          1.17         0.59 o                         
  -1  -5   5        118.06        104.94         3.78 o                         
   0  -5   5         36.66         36.42         2.13 o                         
   1  -5   5         23.68         24.61         1.70 o                         
   2  -5   5         22.80         28.73         1.40 o                         
   3  -5   5          4.89          5.31         1.08 o                         
   6  -5   5         16.29         17.31         1.71 o                         
  -3  -4   5          4.53          5.38         0.94 o                         
  -2  -4   5         33.39         31.96         1.92 o                         
  -1  -4   5        131.87        121.50         3.76 o                         
   0  -4   5        321.48        311.57         6.43 o                         
   1  -4   5        488.32        513.48         8.79 o                         
   2  -4   5        167.28        179.56         4.61 o                         
   3  -4   5         30.09         25.77         1.92 o                         
   4  -4   5         57.42         56.89         3.13 o                         
  -3  -3   5         83.82        100.54         3.37 o                         
  -2  -3   5        136.34        126.85         3.67 o                         
  -1  -3   5        137.59        130.90         3.67 o                         
   1  -3   5        100.44        105.62         3.07 o                         
   2  -3   5        388.27        412.89         5.28 o                         
   3  -3   5         15.09         11.62         1.27 o                         
   4  -3   5         31.48         31.45         2.24 o                         
  -3  -2   5        107.89        120.80         3.41 o                         
  -2  -2   5        169.32        164.52         4.09 o                         
   1  -2   5        406.54        470.74         7.23 o                         
   2  -2   5         26.02         28.46         1.55 o                         
   3  -2   5         69.28         68.83         2.86 o                         
   4  -1   5         25.61         25.48         2.48 o                         
   4   0   5         30.44         27.80         2.60 o                         
   5   0   5          6.22          6.55         1.31 o                         
   4   1   5          1.44          2.78         1.08 o                         
   5   1   5         15.09         13.40         1.78 o                         
   3   2   5        154.14        152.92         6.03 o                         
   4   2   5         21.61         18.56         2.19 o                         
   5   2   5          2.39          1.89         0.88 o                         
   3   3   5         56.82         49.70         3.42 o                         
   4   3   5          8.58          8.13         1.44 o                         
   5   3   5          5.39          5.60         1.10 o                         
   3   4   5         12.47         12.47         1.77 o                         
   4   4   5          5.06          3.98         1.01 o                         
   5   4   5          8.99          9.45         1.03 o                         
   4   5   5          7.86          8.64         1.16 o                         
   3   6   5          3.98          4.33         0.91 o                         
   0 -12   6          1.58          1.41         0.46 o                         
   1 -12   6          1.28          0.81         0.37 o                         
  -2 -11   6          6.10          6.38         0.88 o                         
  -1 -11   6          2.34          1.95         0.71 o                         
   0 -11   6         12.05         11.91         1.46 o                         
   1 -11   6         11.47         12.32         1.46 o                         
   2 -11   6          0.32          0.44         0.48 o                         
  -2 -10   6          7.26          9.81         1.34 o                         
  -1 -10   6          2.79          2.60         0.94 o                         
   3 -10   6          8.32          8.71         1.22 o                         
   4 -10   6         15.07         21.91         1.50 o                         
  -2  -9   6          4.08          4.88         1.13 o                         
   2  -9   6          3.86          4.40         1.09 o                         
   3  -9   6          0.44         -0.04         0.71 o                         
   4  -9   6          5.65          7.63         1.21 o                         
   5  -9   6         46.50         54.26         2.27 o                         
  -2  -8   6         18.07         18.10         2.02 o                         
   0  -8   6         28.73         28.82         2.57 o                         
   2  -8   6          3.32          4.33         1.10 o                         
   3  -8   6          1.87          0.37         0.68 o                         
   4  -8   6          1.00          1.69         0.92 o                         
   5  -8   6         13.39         13.71         1.46 o                         
  -2  -7   6        179.36        180.59         6.43 o                         
  -1  -7   6        540.30        527.92        11.61 o                         
   0  -7   6        100.95         96.44         4.39 o                         
   1  -7   6          4.40          3.24         0.93 o                         
   2  -7   6         63.31         64.24         2.66 o                         
   3  -7   6          4.65          4.19         1.12 o                         
   4  -7   6         18.25         20.17         2.13 o                         
   5  -7   6          0.96          0.45         0.65 o                         
   6  -7   6          1.42          1.27         0.48 o                         
  -3  -6   6         11.39         12.82         1.67 o                         
  -1  -6   6        200.00        174.64         5.60 o                         
   0  -6   6         25.29         22.91         1.95 o                         
   1  -6   6         77.62         71.10         3.39 o                         
   2  -6   6         84.42         83.75         3.97 o                         
   3  -6   6         14.72         13.08         1.64 o                         
   5  -6   6          0.08          0.72         0.69 o                         
   6  -6   6          0.03          0.73         0.60 o                         
  -3  -5   6          2.20          0.71         0.67 o                         
  -2  -5   6         37.66         34.97         2.33 o                         
  -1  -5   6         17.12         14.80         1.46 o                         
   0  -5   6          1.70          1.78         0.61 o                         
   1  -5   6        319.37        294.37         6.74 o                         
   2  -5   6        255.12        265.38        12.78 o                         
   3  -5   6         10.82          9.30         1.30 o                         
   6  -5   6         10.07         11.61         1.31 o                         
  -3  -4   6          2.21          0.62         0.51 o                         
  -2  -4   6         78.82         76.20         3.14 o                         
  -1  -4   6         61.92         57.75         2.66 o                         
   0  -4   6         64.03         54.29         2.60 o                         
   1  -4   6        193.95        178.74         3.37 o                         
   2  -4   6         13.19         10.94         0.85 o                         
   3  -4   6        114.22        108.92         4.06 o                         
  -3  -3   6         13.95         15.24         1.34 o                         
  -2  -3   6         91.93         84.93         3.17 o                         
   1  -3   6          7.72          7.36         0.84 o                         
   2  -3   6         29.58         28.01         1.70 o                         
  -3  -2   6         68.68         77.33         2.94 o                         
   3  -2   6         28.33         25.25         2.31 o                         
   3  -1   6         16.81         15.94         1.91 o                         
   4  -1   6         39.81         32.46         2.75 o                         
   3   0   6         16.62         16.84         1.97 o                         
   4   0   6         44.84         41.84         3.13 o                         
   3   1   6         93.00         93.01         4.57 o                         
   4   1   6         34.70         34.51         2.79 o                         
   5   1   6         11.00         12.38         1.56 o                         
   3   2   6         18.93         19.40         2.14 o                         
   4   2   6          2.52          2.28         1.01 o                         
   5   2   6          0.19          0.23         0.59 o                         
   3   3   6         13.30         14.97         1.94 o                         
   4   3   6          8.18          7.77         1.29 o                         
   3   4   6          2.52          4.06         1.05 o                         
   4   4   6         20.88         22.82         1.75 o                         
   3   5   6         15.02         17.37         1.51 o                         
  -1 -11   7          5.25          5.63         0.95 o                         
   0 -11   7          0.54          0.14         0.55 o                         
   1 -11   7          0.72         -0.17         0.48 o                         
   2 -11   7          0.74          1.23         0.62 o                         
  -2 -10   7         14.42         14.49         1.54 o                         
  -1 -10   7         14.36         14.95         1.77 o                         
   3 -10   7          4.14          4.15         0.83 o                         
  -2  -9   7          0.83          1.27         0.70 o                         
   3  -9   7          0.66          0.88         0.68 o                         
   4  -9   7          2.32          2.14         0.71 o                         
  -2  -8   7         23.80         27.17         2.50 o                         
   3  -8   7         16.33         14.49         1.84 o                         
   4  -8   7          6.71          7.20         1.27 o                         
   5  -8   7          8.60          9.24         1.14 o                         
  -1  -7   7          5.00          5.70         1.19 o                         
   0  -7   7         34.19         31.87         2.54 o                         
   1  -7   7         11.56         11.96         1.16 o                         
   3  -7   7          8.02          8.38         1.46 o                         
   4  -7   7         14.79         13.24         1.75 o                         
   5  -7   7         10.05          8.89         1.28 o                         
  -2  -6   7        128.11        115.99         4.78 o                         
  -1  -6   7         37.02         35.47         2.51 o                         
   0  -6   7         25.26         23.44         2.02 o                         
   1  -6   7         13.68         13.73         1.08 o                         
   2  -6   7         12.57         12.25         1.52 o                         
   5  -6   7          6.05          6.42         1.19 o                         
   6  -6   7          1.84          1.81         0.56 o                         
  -3  -5   7        110.22        114.53         4.57 o                         
  -2  -5   7         54.43         54.95         2.99 o                         
  -1  -5   7        210.19        181.33         5.44 o                         
   0  -5   7         39.80         36.58         2.34 o                         
   1  -5   7         44.82         46.04         2.16 o                         
   2  -5   7         24.59         22.53         1.86 o                         
   6  -5   7          3.25          3.90         0.77 o                         
  -3  -4   7         29.70         30.99         2.19 o                         
  -2  -4   7         12.09         10.69         1.28 o                         
  -1  -4   7         40.12         38.21         2.33 o                         
   0  -4   7         15.06         12.52         1.38 o                         
   1  -4   7          1.30          0.92         0.36 o                         
   2  -4   7         77.84         76.80         3.28 o                         
  -3  -3   7         31.38         36.24         2.25 o                         
  -2  -3   7         60.81         59.57         2.85 o                         
   3  -1   7         75.69         78.64         4.07 o                         
   3   0   7          7.76          5.41         1.29 o                         
   4   0   7         31.81         34.35         2.67 o                         
   3   1   7         86.09         88.81         4.32 o                         
   4   1   7         54.00         51.13         3.13 o                         
   3   2   7          4.78          7.26         1.29 o                         
   4   2   7          6.96          6.24         1.15 o                         
   4   3   7          3.91          4.98         0.83 o                         
  -1 -11   8          0.76          1.27         0.55 o                         
   0 -11   8          5.90          7.01         1.06 o                         
   1 -11   8          0.47          0.44         0.54 o                         
  -1 -10   8          1.80          1.68         0.83 o                         
   3  -9   8          1.67          0.70         0.59 o                         
   4  -9   8          0.15         -0.18         0.47 o                         
   4  -8   8         12.57         15.84         1.57 o                         
   0  -7   8         59.11         64.07         3.62 o                         
   3  -7   8         32.15         34.58         2.61 o                         
   4  -7   8          0.30          0.58         0.58 o                         
   5  -7   8         26.42         31.53         1.91 o                         
  -2  -6   8         52.61         51.78         3.19 o                         
  -1  -6   8         72.59         66.96         3.53 o                         
   0  -6   8        156.28        150.84         5.31 o                         
   1  -6   8        132.56        138.12         5.04 o                         
   5  -6   8         12.21         11.96         1.33 o                         
  -2  -5   8         19.31         17.21         1.76 o                         
  -1  -5   8         88.74         80.18         3.70 o                         
   0  -5   8         51.71         50.60         2.91 o                         
   1  -5   8        160.80        152.83         5.11 o                         
  -3  -4   8         14.48         13.80         1.54 o                         
  -2  -4   8         26.12         22.24         1.89 o                         
  -1  -4   8         17.03         14.83         1.58 o                         
   0  -4   8         45.88         40.02         2.52 o                         
   1  -4   8        195.66        192.58         5.78 o                         
  -2  -3   8         16.77         16.60         1.66 o                         
  -1 -11   9         11.04          9.82         0.92 o                         
   0 -11   9         34.66         37.40         2.07 o                         
   1 -11   9         31.99         35.09         1.98 o                         
  -1 -10   9         12.60         13.87         1.55 o                         
   0  -6   9        385.14        355.45         8.74 o                         
   4  -6   9         11.77         13.73         1.47 o                         
   5  -6   9          0.28          0.68         0.43 o                         
  -2  -5   9          4.76          3.68         1.00 o                         
  -1  -5   9         26.49         24.01         2.16 o                         
   0  -5   9         95.40         89.37         4.09 o                         
   1  -5   9         94.67         88.96         4.06 o                         
   5  -5   9          0.96          1.72         0.63 o                         
  -2  -4   9         10.30          9.49         1.43 o                         
  -1  -4   9         38.15         33.15         2.45 o                         
   0  -4   9        180.08        170.47         5.68 o                         
   1  -4   9         53.07         52.78         3.08 o                         
  -2  -3   9         22.68         23.54         2.10 o                         
   1 -11  10          0.09          0.06         0.33 o                         
                                                                                
